# Supplementary material for: A potential mechanism for tetraspanin CD82-mediated regulation of EGFR
Source: Life Sci Alliance. 2026 May 13;9(7):e202503426. doi: 10.26508/lsa.202503426 (PMC13171294; doi:10.26508/lsa.202503426)
Supplement: Supplementary file 2 [file LSA-2025-03426_SdataF1.2.xlsx]

## Sheet: D
Column1	Column2	Column3	Column4
10		10
Manual run 8:10_UV		Manual run 8:10_Fractions
ml	mAU	ml	(Fractions)
0,000	-1,504000	-2,070	"1C1"
0,031	-1,188000	-1,570	"1C2"
0,062	-1,441000	-1,070	"1C3"
0,093	-1,141000	-0,570	"1C4"
0,124	-1,023000	-0,070	"1C5"
0,155	-1,131000	0,430	"1C6"
0,186	-1,104000	0,930	"1C7"
0,217	-1,144000	1,430	"1C8"
0,248	-1,224000	1,930	"1C9"
0,278	-0,982000	2,430	"1C10"
0,309	-1,260000	2,930	"1C11"
0,340	-0,592000	3,430	"1C12"
0,371	-0,800000	3,930	"1D1"
0,402	-1,289000	4,430	"1D2"
0,433	-1,264000	4,930	"1D3"
0,464	-1,283000	5,430	"1D4"
0,495	-1,128000	5,930	"1D5"
0,526	-0,885000	6,430	"1D6"
0,557	-1,066000	6,930	"1D7"
0,588	-1,019000	7,430	"1D8"
0,619	-0,965000	7,930	"1D9"
0,650	-1,241000	8,430	"1D10"
0,681	-1,079000	8,930	"1D11"
0,712	-1,337000	9,430	"1D12"
0,743	-1,162000	9,930	"1E1"
0,774	-1,341000	10,430	"1E2"
0,804	-1,146000	10,930	"1E3"
0,835	-1,181000	11,430	"1E4"
0,866	-0,945000	11,930	"1E5"
0,897	-1,337000	12,430	"1E6"
0,928	-0,571000	12,930	"1E7"
0,959	-0,917000	13,430	"1E8"
0,990	-1,323000	13,930	"1E9"
1,021	-1,254000	14,430	"1E10"
1,052	-1,338000	14,930	"1E11"
1,083	-1,153000	15,430	"1E12"
1,114	-0,916000	15,930	"1F1"
1,145	-0,893000	16,430	"1F2"
1,176	-1,132000	16,930	"1F3"
1,207	-1,024000	17,430	"1F4"
1,238	-1,022000	17,930	"1F5"
1,269	-1,194000	18,430	"1F6"
1,300	-1,078000	18,930	"1F7"
1,330	-0,884000	19,430	"1F8"
1,361	-1,427000	19,930	"1F9"
1,392	-0,886000	20,430	"1F10"
1,423	-0,584000	20,930	"1F11"
1,454	-0,791000	21,430	"1F12"
1,485	-1,403000	21,930	"1G1"
1,516	-0,987000	22,430	"1G2"
1,547	-1,121000	22,930	"1G3"
1,578	-0,957000	23,430	"1G4"
1,609	-0,931000	23,930	"1G5"
1,640	-0,987000	24,430	"1G6"
1,671	-0,747000	24,930	"1G7"
1,702	-1,146000	25,000	"Waste"
1,733	-0,820000
1,764	-1,218000
1,795	-1,187000
1,826	-1,172000
1,856	-0,828000
1,887	-0,913000
1,918	-0,996000
1,949	-0,980000
1,980	-1,112000
2,011	-0,933000
2,042	-0,861000
2,073	-1,002000
2,104	-0,957000
2,135	-0,861000
2,166	-1,230000
2,197	-1,479000
2,228	-1,116000
2,259	-1,134000
2,290	-1,683000
2,321	-1,383000
2,351	-1,259000
2,382	-1,127000
2,413	-1,021000
2,444	-1,055000
2,475	-0,936000
2,506	-0,772000
2,537	-0,698000
2,568	-0,585000
2,599	-1,027000
2,630	-0,683000
2,661	-0,556000
2,692	-0,950000
2,723	-0,652000
2,754	-0,755000
2,785	-0,734000
2,816	-1,410000
2,847	-1,133000
2,877	-0,696000
2,908	-0,793000
2,939	-0,916000
2,970	-1,008000
3,001	-1,047000
3,032	-1,071000
3,063	-1,109000
3,094	-0,786000
3,125	-1,272000
3,156	-0,960000
3,187	-1,175000
3,218	-1,286000
3,249	-1,260000
3,280	-1,221000
3,311	-1,247000
3,342	-1,445000
3,373	-1,335000
3,403	-1,098000
3,434	-1,109000
3,465	-1,575000
3,496	-1,144000
3,527	-1,076000
3,558	-1,646000
3,589	-1,376000
3,620	-1,152000
3,651	-1,299000
3,682	-0,835000
3,713	-1,363000
3,744	-1,202000
3,775	-1,410000
3,806	-1,253000
3,837	-1,461000
3,868	-0,935000
3,899	-1,481000
3,929	-1,317000
3,960	-1,077000
3,991	-1,282000
4,022	-1,337000
4,053	-1,169000
4,084	-1,166000
4,115	-1,416000
4,146	-1,642000
4,177	-1,284000
4,208	-1,266000
4,239	-1,327000
4,270	-1,174000
4,301	-1,140000
4,332	-1,189000
4,363	-1,181000
4,394	-1,339000
4,425	-1,156000
4,455	-1,236000
4,486	-1,632000
4,517	-1,235000
4,548	-1,341000
4,579	-1,290000
4,610	-1,626000
4,641	-1,362000
4,672	-1,119000
4,703	-1,518000
4,734	-1,281000
4,765	-1,102000
4,796	-1,239000
4,827	-1,185000
4,858	-1,310000
4,889	-1,314000
4,920	-1,623000
4,951	-1,337000
4,981	-1,080000
5,012	-1,266000
5,043	-1,351000
5,074	-1,366000
5,105	-1,239000
5,136	-1,033000
5,167	-1,156000
5,198	-1,476000
5,229	-0,973000
5,260	-1,022000
5,291	-1,581000
5,322	-1,463000
5,353	-1,315000
5,384	-0,665000
5,415	-1,555000
5,446	-1,708000
5,477	-1,560000
5,507	-1,548000
5,538	-1,194000
5,569	-1,171000
5,600	-1,035000
5,631	-1,147000
5,662	-1,321000
5,693	-0,949000
5,724	-1,380000
5,755	-1,508000
5,786	-1,327000
5,817	-1,228000
5,848	-1,258000
5,879	-0,989000
5,910	-1,157000
5,941	-1,106000
5,972	-1,115000
6,003	-1,180000
6,033	-1,320000
6,064	-1,571000
6,095	-1,059000
6,126	-1,415000
6,157	-1,108000
6,188	-1,410000
6,219	-1,309000
6,250	-1,458000
6,281	-1,064000
6,312	-1,592000
6,343	-1,525000
6,374	-0,910000
6,405	-1,205000
6,436	-1,427000
6,467	-1,256000
6,498	-1,328000
6,528	-1,172000
6,559	-1,196000
6,590	-1,233000
6,621	-0,771000
6,652	-1,281000
6,683	-1,088000
6,714	-1,065000
6,745	-1,029000
6,776	-1,033000
6,807	-1,187000
6,838	-0,967000
6,869	-1,113000
6,900	-1,114000
6,931	-1,389000
6,962	-1,411000
6,993	-1,165000
7,024	-1,181000
7,054	-1,062000
7,085	-0,831000
7,116	-1,621000
7,147	-1,077000
7,178	-1,202000
7,209	-1,394000
7,240	-1,091000
7,271	-1,340000
7,302	-1,815000
7,333	-1,195000
7,364	-1,268000
7,395	-1,432000
7,426	-1,160000
7,457	-1,495000
7,488	-1,093000
7,519	-1,136000
7,550	-1,244000
7,580	-1,177000
7,611	-1,223000
7,642	-0,925000
7,673	-1,347000
7,704	-1,388000
7,735	-1,244000
7,766	-1,341000
7,797	-1,129000
7,828	-1,149000
7,859	-1,189000
7,890	-1,270000
7,921	-0,982000
7,952	-1,164000
7,983	-1,432000
8,014	-1,470000
8,045	-1,375000
8,076	-1,411000
8,106	-1,073000
8,137	-1,271000
8,168	-1,426000
8,199	-0,985000
8,230	-0,845000
8,261	-0,915000
8,292	-1,121000
8,323	-0,889000
8,354	-1,072000
8,385	-1,303000
8,416	-0,835000
8,447	-1,094000
8,478	-1,303000
8,509	-1,029000
8,540	-1,087000
8,571	-1,434000
8,602	-1,140000
8,632	-0,910000
8,663	-1,264000
8,694	-1,262000
8,725	-0,615000
8,756	-0,644000
8,787	-0,398000
8,818	-0,401000
8,849	0,107000
8,880	0,633000
8,911	1,105000
8,942	2,026000
8,973	3,050000
9,004	4,014000
9,035	5,479000
9,066	6,735000
9,097	7,584000
9,128	8,572000
9,158	9,752000
9,189	10,342000
9,220	10,436000
9,251	10,840000
9,282	10,540000
9,313	10,347000
9,344	9,540000
9,375	9,236000
9,406	8,559000
9,437	7,857000
9,468	7,288000
9,499	6,320000
9,530	6,320000
9,561	5,686000
9,592	5,382000
9,623	4,999000
9,654	4,556000
9,684	4,651000
9,715	4,050000
9,746	3,580000
9,777	3,427000
9,808	3,310000
9,839	2,991000
9,870	3,181000
9,901	2,737000
9,932	3,380000
9,963	2,921000
9,994	2,759000
10,025	2,684000
10,056	2,456000
10,087	2,209000
10,118	1,926000
10,149	2,088000
10,179	2,473000
10,210	2,465000
10,241	1,923000
10,272	1,859000
10,303	1,720000
10,334	2,321000
10,365	1,793000
10,396	1,659000
10,427	1,815000
10,458	1,923000
10,489	2,042000
10,520	2,006000
10,551	2,021000
10,582	2,001000
10,613	2,037000
10,644	1,534000
10,675	1,905000
10,705	1,389000
10,736	1,811000
10,767	1,787000
10,798	1,839000
10,829	1,810000
10,860	2,047000
10,891	1,630000
10,922	2,241000
10,953	2,187000
10,984	2,183000
11,015	2,138000
11,046	2,489000
11,077	2,256000
11,108	2,501000
11,139	2,602000
11,170	2,971000
11,201	2,842000
11,231	3,020000
11,262	2,993000
11,293	2,680000
11,324	3,295000
11,355	2,949000
11,386	3,217000
11,417	3,472000
11,448	3,314000
11,479	4,003000
11,510	3,393000
11,541	3,757000
11,572	4,420000
11,603	4,414000
11,634	4,442000
11,665	4,579000
11,696	4,264000
11,727	4,439000
11,757	4,528000
11,788	5,048000
11,819	5,068000
11,850	5,271000
11,881	5,390000
11,912	5,571000
11,943	5,636000
11,974	6,024000
12,005	6,292000
12,036	6,724000
12,067	6,544000
12,098	7,000000
12,129	7,202000
12,160	7,254000
12,191	7,746000
12,222	7,852000
12,253	7,952000
12,283	8,533000
12,314	8,878000
12,345	8,972000
12,376	9,643000
12,407	9,595000
12,438	9,946000
12,469	10,561000
12,500	10,701000
12,531	11,158000
12,562	11,414000
12,593	11,892000
12,624	12,143000
12,655	12,266000
12,686	13,160000
12,717	13,079000
12,748	13,845000
12,779	14,149000
12,809	14,560000
12,840	14,704000
12,871	15,242000
12,902	16,105000
12,933	16,953000
12,964	16,727000
12,995	17,658000
13,026	18,379000
13,057	18,630000
13,088	19,278000
13,119	19,926000
13,150	20,857000
13,181	21,254000
13,212	22,235000
13,243	23,022000
13,274	23,976000
13,305	24,682000
13,335	25,445000
13,366	26,328000
13,397	27,750000
13,428	28,768000
13,459	29,760000
13,490	30,993000
13,521	31,830000
13,552	33,495000
13,583	34,249000
13,614	35,371000
13,645	36,087000
13,676	37,514000
13,707	38,683000
13,738	39,712000
13,769	40,589000
13,800	41,568000
13,831	42,442000
13,861	43,979000
13,892	44,569000
13,923	45,376000
13,954	45,853000
13,985	47,636000
14,016	47,978000
14,047	49,365000
14,078	50,624000
14,109	51,387000
14,140	52,598000
14,171	53,313000
14,202	54,392000
14,233	55,674000
14,264	57,187000
14,295	57,780000
14,326	58,716000
14,356	59,945000
14,387	61,339000
14,418	62,402000
14,449	63,415000
14,480	64,748000
14,511	65,654000
14,542	67,135000
14,573	67,780000
14,604	68,646000
14,635	69,756000
14,666	70,778000
14,697	71,206000
14,728	72,196000
14,759	73,028000
14,790	73,966000
14,821	74,308000
14,852	74,639000
14,882	75,292000
14,913	75,829000
14,944	75,784000
14,975	76,011000
15,006	76,182000
15,037	76,713000
15,068	76,554000
15,099	76,519000
15,130	76,644000
15,161	76,797000
15,192	76,907000
15,223	76,676000
15,254	76,559000
15,285	77,027000
15,316	77,177000
15,347	77,487000
15,378	77,593000
15,408	77,982000
15,439	78,962000
15,470	79,537000
15,501	80,327000
15,532	81,944000
15,563	82,980000
15,594	85,492000
15,625	88,739000
15,656	91,939000
15,687	95,759000
15,718	101,804000
15,749	108,786000
15,780	117,288000
15,811	126,232000
15,842	137,013000
15,873	153,386000
15,904	169,019000
15,934	184,770000
15,965	201,596000
15,996	225,513000
16,027	246,439000
16,058	271,121000
16,089	295,536000
16,120	323,295000
16,151	354,774000
16,182	385,351000
16,213	410,913000
16,244	435,259000
16,275	460,987000
16,306	485,089000
16,337	499,970000
16,368	513,328000
16,399	522,161000
16,430	525,616000
16,460	526,317000
16,491	522,919000
16,522	517,479000
16,553	510,614000
16,584	500,455000
16,615	490,910000
16,646	479,584000
16,677	467,657000
16,708	454,288000
16,739	440,352000
16,770	427,830000
16,801	414,264000
16,832	398,652000
16,863	383,829000
16,894	370,956000
16,925	357,892000
16,956	342,215000
16,986	326,050000
17,017	311,885000
17,048	299,370000
17,079	285,584000
17,110	270,857000
17,141	255,776000
17,172	242,627000
17,203	230,608000
17,234	215,635000
17,265	200,884000
17,296	189,664000
17,327	178,515000
17,358	166,983000
17,389	155,293000
17,420	143,828000
17,451	134,935000
17,482	125,888000
17,512	115,174000
17,543	106,264000
17,574	100,036000
17,605	93,062000
17,636	85,583000
17,667	77,719000
17,698	71,317000
17,729	65,936000
17,760	60,732000
17,791	55,488000
17,822	50,324000
17,853	47,118000
17,884	43,387000
17,915	39,438000
17,946	35,525000
17,977	32,540000
18,008	29,714000
18,038	26,999000
18,069	24,529000
18,100	22,498000
18,131	20,643000
18,162	18,851000
18,193	16,851000
18,224	15,298000
18,255	14,174000
18,286	13,058000
18,317	11,717000
18,348	10,530000
18,379	9,883000
18,410	8,979000
18,441	8,143000
18,472	7,187000
18,503	6,606000
18,533	5,951000
18,564	5,595000
18,595	4,899000
18,626	4,982000
18,657	4,493000
18,688	4,025000
18,719	4,229000
18,750	3,612000
18,781	3,011000
18,812	3,005000
18,843	3,014000
18,874	2,761000
18,905	2,686000
18,936	2,558000
18,967	2,277000
18,998	2,229000
19,029	2,227000
19,059	2,199000
19,090	1,858000
19,121	1,590000
19,152	1,656000
19,183	1,510000
19,214	1,829000
19,245	1,811000
19,276	1,595000
19,307	1,395000
19,338	1,159000
19,369	1,126000
19,400	1,422000
19,431	0,945000
19,462	1,457000
19,493	1,016000
19,524	1,139000
19,555	1,038000
19,585	1,122000
19,616	0,842000
19,647	0,932000
19,678	1,089000
19,709	0,671000
19,740	0,692000
19,771	0,558000
19,802	0,624000
19,833	0,562000
19,864	0,860000
19,895	0,746000
19,926	0,771000
19,957	0,630000
19,988	0,687000
20,019	0,331000
20,050	0,364000
20,081	1,139000
20,111	0,138000
20,142	0,268000
20,173	0,409000
20,204	0,777000
20,235	0,495000
20,266	0,761000
20,297	0,614000
20,328	0,495000
20,359	-0,035000
20,390	0,673000
20,421	-0,140000
20,452	0,274000
20,483	0,195000
20,514	0,199000
20,545	0,402000
20,576	-0,048000
20,607	0,477000
20,637	0,217000
20,668	0,474000
20,699	-0,061000
20,730	0,170000
20,761	0,438000
20,792	0,337000
20,823	-0,036000
20,854	-0,207000
20,885	0,240000
20,916	0,432000
20,947	0,285000
20,978	-0,223000
21,009	0,312000
21,040	0,088000
21,071	0,046000
21,102	0,211000
21,133	0,154000
21,163	0,157000
21,194	-0,098000
21,225	0,120000
21,256	0,093000
21,287	0,033000
21,318	0,297000
21,349	0,213000
21,380	0,097000
21,411	-0,018000
21,442	-0,247000
21,473	0,100000
21,504	0,343000
21,535	0,286000
21,566	-0,120000
21,597	-0,029000
21,628	0,042000
21,659	0,262000
21,689	0,472000
21,720	0,044000
21,751	0,109000
21,782	0,135000
21,813	-0,261000
21,844	0,203000
21,875	-0,275000
21,906	0,414000
21,937	0,155000
21,968	0,143000
21,999	0,235000
22,030	0,132000
22,061	-0,274000
22,092	0,112000
22,123	0,184000
22,154	-0,148000
22,184	0,086000
22,215	0,258000
22,246	0,183000
22,277	-0,142000
22,308	-0,387000
22,339	-0,013000
22,370	-0,051000
22,401	0,017000
22,432	-0,279000
22,463	0,047000
22,494	0,539000
22,525	0,056000
22,556	0,345000
22,587	0,136000
22,618	0,225000
22,649	0,111000
22,680	-0,290000
22,710	0,179000
22,741	-0,289000
22,772	0,302000
22,803	0,124000
22,834	0,305000
22,865	0,558000
22,896	-0,245000
22,927	0,370000
22,958	0,333000
22,989	-0,070000
23,020	0,033000
23,051	-0,049000
23,082	-0,073000
23,113	0,010000
23,144	0,171000
23,175	-0,037000
23,206	0,166000
23,236	0,018000
23,267	-0,066000
23,298	-0,123000
23,329	-0,332000
23,360	-0,009000
23,391	0,125000
23,422	-0,035000
23,453	-0,160000
23,484	0,072000
23,515	-0,253000
23,546	0,189000
23,577	0,233000
23,608	-0,198000
23,639	-0,388000
23,670	-0,289000
23,701	-0,456000
23,732	0,041000
23,762	-0,077000
23,793	-0,179000
23,824	0,048000
23,855	-0,513000
23,886	-0,404000
23,917	0,036000
23,948	-0,071000
23,979	-0,330000
24,010	-0,061000
24,041	-0,184000
24,072	-0,326000
24,103	-0,248000
24,134	-0,242000
24,165	-0,248000
24,196	-0,261000
24,227	-0,194000
24,258	-0,100000
24,288	-0,108000
24,319	-0,240000
24,350	-0,287000
24,381	0,060000
24,412	-0,204000
24,443	-0,245000
24,474	-0,090000
24,505	0,020000
24,536	0,076000
24,567	-0,076000
24,598	0,126000
24,629	-0,187000
24,660	0,051000
24,691	-0,027000
24,722	-0,381000
24,753	-0,191000
24,784	-0,699000
24,814	-0,175000
24,845	-0,200000
24,876	-0,145000
24,907	-0,335000
24,938	-0,183000
24,969	0,091000
25,000	0,160000
25,031	-0,269000
25,062	-0,110000
25,093	-0,127000
25,124	-0,017000
25,155	0,969000
25,186	1,411000
25,217	0,312000
25,248	0,404000
25,279	0,155000
25,310	0,024000
25,340	-0,063000
25,371	0,247000
25,402	-0,111000
25,433	0,208000
25,464	-0,059000
25,495	0,163000
25,526	-0,124000
25,557	-0,022000
25,588	-0,193000
25,619	0,043000
25,650	0,119000
25,681	0,198000
25,712	0,073000
25,743	0,282000
25,774	0,649000
25,805	-0,249000
25,836	-0,031000
25,866	0,108000
25,897	-0,142000
25,928	-0,067000
25,959	0,031000
25,990	-0,264000
26,021	-0,268000
26,052	-0,198000
26,083	-0,159000
26,114	0,236000
26,145	-0,336000
26,176	0,103000
26,207	0,251000
26,238	0,124000
26,269	0,003000
26,300	0,138000
26,331	0,059000
26,361	-0,306000
26,392	-0,050000
