# Supplementary material for: A potential mechanism for tetraspanin CD82-mediated regulation of EGFR
Source: Life Sci Alliance. 2026 May 13;9(7):e202503426. doi: 10.26508/lsa.202503426 (PMC13171294; doi:10.26508/lsa.202503426)
Supplement: Supplementary file 4 [file LSA-2025-03426_SdataF2.2_F4.2.xlsx]

## Sheet: WT_dbHP
Elution Time	cntr-2h	cntr-4h	cntr-6h	cntr-8h	cntr	dbHP-2h	dbHP-4h	dbHP-6h	dbHP-8h	dbHP
0	1	-1	0	0	-1	0	0	0	-1	0
0.00833	1	-1	0	0	-1	0	0	0	-1	0
0.01667	0	0	0	0	0	0	0	0	0	0
0.025	0	0	0	0	0	0	0	0	0	0
0.03333	0	0	0	0	0	0	0	0	0	0
0.04167	0	0	0	0	1	0	0	0	0	0
0.05	0	0	0	0	1	0	0	0	0	0
0.05833	0	0	0	0	1	0	0	0	1	0
0.06667	0	0	0	0	1	-1	0	0	1	1
0.075	0	0	0	0	1	-1	0	0	1	1
0.08333	0	0	0	0	1	0	0	0	1	1
0.09167	0	0	0	0	1	0	0	0	1	1
0.1	0	0	0	0	1	0	0	0	1	1
0.10833	0	0	0	0	0	0	0	1	0	1
0.11667	0	0	0	0	0	0	0	1	0	1
0.125	0	0	0	0	1	0	0	1	0	1
0.13333	0	0	0	0	1	0	0	1	0	1
0.14167	0	0	0	1	1	0	0	1	0	1
0.15	0	0	0	0	1	0	0	1	0	1
0.15833	0	0	0	0	1	0	1	1	0	1
0.16667	0	0	0	0	0	0	1	0	0	1
0.175	0	0	0	0	1	0	1	0	0	1
0.18333	0	0	1	0	1	0	1	0	0	1
0.19167	0	0	1	0	1	0	1	0	1	1
0.2	0	0	1	0	1	0	1	0	1	0
0.20833	0	0	1	0	0	0	1	0	1	0
0.21667	0	0	1	0	0	0	1	0	1	0
0.225	0	0	1	0	0	0	1	0	1	0
0.23333	0	0	1	0	0	0	1	0	1	0
0.24167	1	-1	1	0	0	0	0	0	1	0
0.25	1	-1	1	0	0	0	0	0	1	0
0.25833	1	0	1	0	0	0	0	0	1	0
0.26667	1	0	1	0	0	-1	0	0	1	0
0.275	1	0	1	1	0	-1	0	0	0	0
0.28333	1	0	1	1	0	-1	0	0	0	0
0.29167	1	0	1	1	0	-1	0	0	0	0
0.3	1	0	1	1	0	-1	0	0	0	0
0.30833	1	0	1	1	0	-1	0	0	0	0
0.31667	1	0	1	1	0	-1	0	0	0	0
0.325	1	0	0	1	0	-1	0	0	-1	0
0.33333	1	0	0	1	0	-1	0	0	-1	0
0.34167	1	0	0	1	0	-1	0	0	-1	0
0.35	1	0	0	1	0	-1	0	0	-1	0
0.35833	1	0	0	1	0	-1	0	0	-1	0
0.36667	1	-1	0	0	0	-1	0	0	-1	0
0.375	1	-1	0	1	0	-1	1	0	-1	0
0.38333	0	-1	0	1	0	-1	1	-1	-1	0
0.39167	0	0	0	1	1	-1	1	-1	-1	0
0.4	0	0	0	1	1	-1	1	-1	0	0
0.40833	0	0	0	1	0	-1	1	-1	0	0
0.41667	0	0	0	0	0	-1	1	-1	0	0
0.425	0	0	1	0	0	-1	0	-1	-1	0
0.43333	0	0	1	0	0	-1	0	-1	-1	0
0.44167	0	0	1	0	0	-1	0	-1	-1	0
0.45	0	0	1	0	0	-1	0	-1	-1	0
0.45833	0	0	1	0	0	-1	0	-1	0	0
0.46667	0	0	0	0	0	-1	0	-1	0	0
0.475	1	0	0	0	0	-1	0	-1	0	0
0.48333	1	0	0	0	0	-1	0	-1	0	-1
0.49167	1	0	0	0	0	-1	0	-1	0	-1
0.5	1	0	0	0	0	-1	0	-1	0	-1
0.50833	0	0	0	0	0	-1	0	-1	0	-1
0.51667	1	0	0	0	0	-1	0	-1	0	0
0.525	1	0	1	0	0	-1	0	-1	0	0
0.53333	1	0	1	0	0	-1	0	-1	0	0
0.54167	1	0	1	0	0	-1	0	-1	0	0
0.55	1	0	1	1	0	-1	0	0	0	0
0.55833	0	0	1	1	0	-1	0	0	0	0
0.56667	0	0	0	1	0	0	0	-1	0	0
0.575	0	0	0	1	0	-1	0	0	0	0
0.58333	0	0	0	1	0	-1	0	0	0	0
0.59167	0	0	0	1	0	-1	0	0	0	0
0.6	0	0	1	1	0	-1	1	0	1	0
0.60833	1	0	1	1	0	-1	1	0	1	0
0.61667	1	0	1	1	0	0	1	-1	1	0
0.625	0	0	1	1	0	0	1	-1	1	0
0.63333	0	0	1	1	0	0	1	-1	1	0
0.64167	0	0	1	1	-1	0	1	-1	1	0
0.65	0	0	1	0	-1	0	1	-1	1	0
0.65833	0	0	1	0	-1	0	1	-1	1	0
0.66667	0	-1	0	0	-1	0	1	-1	1	0
0.675	0	-1	0	0	0	0	1	-1	1	0
0.68333	0	-1	0	0	0	-1	1	-1	1	0
0.69167	0	-1	0	0	0	-1	1	-1	0	0
0.7	0	-1	1	0	0	-1	1	-1	0	0
0.70833	0	-1	1	0	0	-1	1	-1	1	0
0.71667	0	-1	1	0	0	-1	1	-1	1	0
0.725	0	-1	1	0	0	-1	0	-1	1	0
0.73333	0	-1	1	0	0	-1	0	-1	1	0
0.74167	1	-1	1	0	0	-1	0	0	1	0
0.75	1	0	1	0	0	-1	0	0	1	0
0.75833	1	0	1	0	0	0	0	0	1	0
0.76667	1	0	1	0	0	0	0	0	1	0
0.775	1	-1	1	0	0	0	0	-1	1	0
0.78333	1	-1	1	0	0	0	0	-1	1	0
0.79167	0	-1	1	0	0	0	0	0	1	0
0.8	0	-1	1	0	0	0	0	0	1	0
0.80833	0	-1	1	1	0	0	0	0	1	0
0.81667	0	-1	1	1	0	-1	0	0	1	0
0.825	0	-1	1	1	0	-1	0	0	0	0
0.83333	0	-1	1	1	0	-1	0	0	0	0
0.84167	0	-1	2	1	-1	-1	1	0	0	0
0.85	0	-1	2	1	-1	-1	1	1	0	0
0.85833	0	-1	2	1	-1	-1	1	0	1	0
0.86667	0	-1	2	1	-1	-1	1	0	1	0
0.875	0	-1	2	1	-1	-1	1	0	1	0
0.88333	0	0	2	1	-1	-1	1	0	1	0
0.89167	0	0	2	1	-1	-1	1	0	0	0
0.9	0	0	2	1	-1	-1	1	0	0	0
0.90833	0	0	2	1	0	-1	1	0	0	0
0.91667	0	0	2	1	0	0	1	0	0	0
0.925	0	0	2	1	0	0	1	0	1	0
0.93333	0	0	1	1	0	0	1	0	1	0
0.94167	0	0	1	1	-1	0	1	0	1	0
0.95	0	0	1	0	-1	0	1	0	1	0
0.95833	0	0	1	0	0	0	0	0	0	0
0.96667	0	0	1	0	0	0	1	0	0	0
0.975	0	0	1	1	0	0	1	0	0	0
0.98333	0	0	1	1	0	0	1	0	0	0
0.99167	0	0	1	1	0	0	1	0	1	0
1	0	0	1	1	0	0	1	0	1	0
1.00833	0	0	1	1	0	0	1	0	1	0
1.01667	0	0	1	1	0	0	0	0	1	0
1.025	0	0	1	1	0	0	0	0	1	0
1.03333	0	0	0	1	0	0	0	0	1	0
1.04167	0	0	0	1	-1	0	0	0	1	0
1.05	1	0	0	1	-1	0	0	0	0	0
1.05833	1	0	0	1	-1	0	0	0	0	0
1.06667	1	0	1	1	-1	-1	0	0	0	0
1.075	1	0	1	1	-1	-1	0	0	0	0
1.08333	1	0	1	1	-1	-1	0	0	0	-1
1.09167	1	0	1	1	-1	-1	0	0	0	-1
1.1	1	0	1	1	0	-1	0	0	1	-1
1.10833	0	0	1	0	0	-1	0	0	1	-1
1.11667	0	1	1	0	0	-1	0	0	1	-1
1.125	0	1	1	0	0	0	0	0	1	-1
1.13333	0	1	0	0	-1	0	1	0	0	-1
1.14167	0	1	0	0	-1	0	1	0	0	-1
1.15	0	0	0	0	-1	0	1	0	0	0
1.15833	0	0	0	0	-1	0	1	0	0	0
1.16667	0	0	0	0	-1	0	1	0	0	0
1.175	0	0	0	0	-1	0	0	0	0	0
1.18333	0	0	0	0	-1	0	0	0	0	0
1.19167	0	0	0	0	-1	0	0	0	0	0
1.2	0	0	0	0	-1	0	0	0	0	0
1.20833	0	-1	0	0	-1	1	0	0	0	0
1.21667	0	-1	0	0	-1	1	0	0	0	0
1.225	0	-1	0	0	-1	1	0	0	0	0
1.23333	0	0	0	0	-1	1	0	0	0	0
1.24167	0	-1	0	-1	-1	1	0	0	0	0
1.25	0	-1	0	-1	-1	0	1	0	0	0
1.25833	0	-1	0	-1	-1	0	1	0	0	0
1.26667	0	-1	0	-1	-1	0	1	0	0	0
1.275	0	-1	0	0	-1	0	1	0	0	0
1.28333	0	-1	0	0	0	0	0	0	0	0
1.29167	0	-1	0	0	0	0	0	0	0	0
1.3	0	-1	0	0	0	1	0	0	0	0
1.30833	0	-1	0	0	0	1	0	0	0	0
1.31667	0	-1	0	0	0	1	0	0	0	0
1.325	0	-1	0	0	0	1	0	1	0	0
1.33333	0	-1	0	0	-1	0	0	1	0	0
1.34167	0	-1	0	0	-1	0	0	1	0	0
1.35	0	-1	0	0	-1	0	0	0	0	0
1.35833	1	-1	0	0	-1	0	0	0	0	0
1.36667	1	-1	0	0	-1	0	0	0	0	0
1.375	0	-1	-1	0	-1	0	0	0	0	0
1.38333	0	-1	-1	0	-1	0	0	0	0	0
1.39167	0	-1	-1	0	-1	0	0	0	0	0
1.4	0	-1	-1	0	-1	0	0	0	0	0
1.40833	1	-1	-1	0	-1	0	0	-1	0	0
1.41667	1	-1	-1	0	-1	0	0	-1	0	0
1.425	1	-1	0	0	-1	0	0	-1	0	0
1.43333	1	-1	0	0	-1	0	0	-1	0	0
1.44167	1	-1	0	0	-1	0	0	-1	0	0
1.45	0	-1	-1	0	-1	0	0	0	0	0
1.45833	0	0	-1	0	-1	0	1	0	0	0
1.46667	1	0	-1	0	-1	0	1	0	0	0
1.475	1	0	-1	0	-1	0	1	0	-1	1
1.48333	1	0	-1	0	-1	0	1	0	-1	1
1.49167	1	0	-1	0	-1	0	1	0	-1	1
1.5	1	0	-1	0	-1	0	1	0	-1	1
1.50833	1	0	-1	0	-1	0	1	0	-1	1
1.51667	1	0	-1	0	-1	0	1	0	-1	1
1.525	1	-1	-1	0	0	0	2	0	-1	0
1.53333	1	-1	-1	0	0	0	2	0	-1	0
1.54167	1	-1	-1	0	0	0	2	0	-1	0
1.55	1	-1	-1	0	0	0	2	0	-1	0
1.55833	1	-1	-1	0	-1	0	2	0	-1	0
1.56667	1	-1	-1	0	-1	0	2	0	-1	0
1.575	1	0	-1	0	-1	0	1	0	-1	0
1.58333	1	0	-1	0	-1	0	1	0	-1	0
1.59167	0	0	-1	0	-1	0	1	0	-1	0
1.6	0	0	-1	0	-1	-1	1	0	-1	-1
1.60833	0	0	-1	0	-1	-1	1	0	-1	-1
1.61667	0	0	-1	0	-1	0	1	0	-1	-1
1.625	0	0	-1	0	-1	0	1	0	-1	-1
1.63333	0	0	0	0	-1	0	1	0	-1	-1
1.64167	1	0	0	0	-1	0	1	0	0	-1
1.65	1	0	0	0	-1	0	1	0	0	-1
1.65833	1	-1	0	0	-1	0	1	0	0	-1
1.66667	1	-1	0	0	-1	0	1	0	-1	-1
1.675	1	0	0	1	-1	0	1	0	-1	0
1.68333	1	0	0	1	-1	0	1	0	-1	0
1.69167	1	0	0	1	0	0	1	0	-1	0
1.7	1	0	0	1	-1	0	0	0	-1	0
1.70833	1	0	0	1	-1	0	0	0	-2	0
1.71667	1	0	0	1	-1	0	0	0	-2	0
1.725	1	0	0	1	-1	0	0	0	-2	0
1.73333	1	0	0	1	-1	0	0	0	-2	0
1.74167	0	0	0	1	-1	1	0	0	-2	0
1.75	0	0	1	1	-1	1	0	0	-2	0
1.75833	1	0	1	1	-1	1	0	0	-2	0
1.76667	1	0	1	1	0	1	0	0	-2	0
1.775	1	0	1	1	0	1	0	0	-1	0
1.78333	1	0	1	1	0	1	0	0	-1	0
1.79167	0	0	1	1	-1	0	0	0	-1	0
1.8	0	-1	0	1	-1	0	0	0	-1	0
1.80833	0	-1	0	1	-1	0	1	0	-1	0
1.81667	1	0	0	1	-1	0	1	0	-1	0
1.825	1	0	0	1	-1	0	1	0	-1	0
1.83333	1	0	0	1	-1	0	1	0	-1	0
1.84167	1	0	0	1	-1	1	1	0	-1	0
1.85	1	-1	0	1	-2	1	0	0	-1	0
1.85833	1	-1	0	1	-2	0	0	-1	-1	-1
1.86667	1	-1	0	1	-1	0	0	-1	0	-1
1.875	1	-1	0	1	-1	0	0	-1	-1	-1
1.88333	1	-1	0	0	-1	0	0	0	-1	-1
1.89167	1	-1	0	0	-1	0	0	0	-1	-1
1.9	1	-1	0	1	-1	0	0	0	-1	-1
1.90833	1	0	0	1	0	0	0	0	-1	-1
1.91667	1	0	0	1	0	0	0	0	-1	-1
1.925	2	0	0	1	0	0	0	0	-1	-1
1.93333	2	0	0	1	0	0	0	-1	-1	-1
1.94167	2	0	0	2	-1	0	0	-1	-1	-1
1.95	2	0	-1	2	-1	0	0	-1	-1	0
1.95833	2	0	-1	2	-1	0	0	0	-1	0
1.96667	2	0	-1	2	-1	0	0	-1	-1	0
1.975	2	0	-1	2	-1	1	0	-1	-1	0
1.98333	2	-1	-1	2	-2	1	1	-1	-1	0
1.99167	2	-1	-1	2	-2	1	1	-1	-1	0
2	1	-1	-1	2	-1	1	1	-1	0	0
2.00833	1	-1	-1	2	-1	1	1	-1	0	0
2.01667	1	-1	-1	2	-1	1	1	-1	0	0
2.025	1	-1	-1	1	-1	1	1	0	0	0
2.03333	1	0	-1	1	-1	1	1	0	0	0
2.04167	1	0	0	1	-2	0	1	0	0	1
2.05	1	0	0	1	-2	0	1	0	-1	1
2.05833	0	0	0	1	-2	0	0	0	-1	1
2.06667	0	0	0	1	-2	0	0	0	-1	0
2.075	0	0	1	1	-2	0	0	0	-1	0
2.08333	0	0	1	0	-2	0	-1	0	-1	0
2.09167	0	0	1	0	-2	0	-1	0	-1	0
2.1	0	0	1	0	-1	0	-1	0	0	0
2.10833	0	0	1	0	-1	0	-1	0	0	0
2.11667	0	0	1	0	-1	0	-1	0	0	0
2.125	0	0	1	1	-1	0	-1	1	0	0
2.13333	0	0	1	1	-1	0	-1	1	0	0
2.14167	0	0	1	1	-1	0	-1	1	0	1
2.15	0	0	0	1	-1	0	-1	1	0	1
2.15833	0	0	0	1	-1	0	-1	1	0	1
2.16667	0	0	0	1	-1	0	-1	1	0	1
2.175	0	0	0	1	-1	0	-1	1	0	1
2.18333	0	0	0	1	-1	0	0	1	0	0
2.19167	0	0	0	1	-1	0	0	0	0	1
2.2	0	0	0	1	-1	0	0	0	0	1
2.20833	0	0	0	1	-1	0	0	0	0	1
2.21667	0	0	0	1	-1	0	0	0	0	1
2.225	0	0	0	1	-1	0	0	1	0	1
2.23333	0	0	0	2	-1	0	0	1	-1	0
2.24167	0	0	0	2	-1	0	0	1	-1	0
2.25	0	0	0	2	-1	0	0	1	-1	0
2.25833	0	0	0	2	-1	0	0	1	-1	0
2.26667	0	0	0	2	-1	0	0	1	0	0
2.275	0	1	0	2	-1	0	0	1	0	0
2.28333	0	1	0	2	-1	0	0	0	0	0
2.29167	0	1	0	2	-2	0	0	0	0	0
2.3	0	1	-1	2	-2	0	0	0	0	0
2.30833	0	1	-1	2	-2	0	0	0	0	0
2.31667	0	1	-1	2	-2	0	0	0	0	0
2.325	0	1	-1	2	-2	0	1	-1	0	0
2.33333	0	0	0	2	-1	0	1	-1	0	0
2.34167	0	0	0	2	-1	0	1	-1	0	0
2.35	0	0	0	2	-1	1	1	-1	0	0
2.35833	0	1	1	1	-1	1	1	-1	0	0
2.36667	0	1	1	1	-1	1	0	-1	0	0
2.375	0	1	0	1	-1	1	0	0	0	0
2.38333	1	1	0	1	-1	1	0	-1	0	0
2.39167	1	1	0	1	-1	1	0	-1	0	0
2.4	0	1	1	0	-1	0	0	-1	0	0
2.40833	0	0	1	0	-1	0	0	0	0	0
2.41667	0	0	0	0	-1	0	0	0	0	0
2.425	1	0	0	0	-1	0	0	0	0	0
2.43333	1	0	0	0	-2	0	0	0	0	0
2.44167	1	0	0	0	-2	1	0	0	0	0
2.45	1	0	0	0	-2	1	-1	0	0	0
2.45833	1	1	0	0	-2	0	-1	-1	0	0
2.46667	1	1	0	0	-1	0	-1	-1	0	0
2.475	1	1	0	0	-1	0	-1	0	0	0
2.48333	1	1	0	1	-1	0	-1	0	0	0
2.49167	1	1	1	1	-1	0	-1	0	0	0
2.5	1	0	1	1	-1	0	0	0	0	1
2.50833	1	0	1	1	-1	0	0	0	-1	1
2.51667	1	0	1	2	-1	0	0	0	-1	1
2.525	1	0	1	2	-1	0	0	0	-1	1
2.53333	1	0	0	1	-1	0	0	0	-1	0
2.54167	1	0	0	1	-1	0	0	0	-1	0
2.55	1	0	0	1	-1	0	0	0	-1	0
2.55833	1	0	0	1	-1	0	0	0	0	0
2.56667	1	0	0	1	-1	0	1	0	0	0
2.575	1	0	0	1	-1	0	1	0	0	0
2.58333	1	0	1	1	-1	0	1	0	0	0
2.59167	1	0	1	1	-1	0	1	0	0	0
2.6	1	0	1	1	-1	-1	0	0	0	0
2.60833	1	0	1	1	-1	-1	0	0	0	0
2.61667	1	0	1	1	-1	-1	0	0	0	0
2.625	1	0	0	1	-1	0	-1	0	0	0
2.63333	1	0	0	1	0	0	-1	-1	0	0
2.64167	2	0	0	1	0	0	-1	-1	0	0
2.65	2	0	0	2	0	0	0	-1	0	0
2.65833	2	0	0	2	0	0	0	-1	0	0
2.66667	2	0	1	2	-1	0	-1	-1	0	0
2.675	1	0	1	1	-1	0	-1	-1	-1	0
2.68333	1	0	0	1	-1	0	-1	-1	-1	0
2.69167	1	0	0	1	0	0	-1	-1	-1	0
2.7	1	0	0	1	0	0	-1	-1	-1	0
2.70833	1	1	0	1	0	1	-1	-1	-1	0
2.71667	1	1	1	1	0	1	-1	-1	0	1
2.725	1	1	1	1	-1	1	-1	-1	0	1
2.73333	1	1	1	1	-1	1	-1	-1	0	1
2.74167	1	0	1	1	-1	1	-1	-1	0	1
2.75	1	0	1	1	0	1	-1	0	0	1
2.75833	1	0	1	0	0	1	-1	0	0	1
2.76667	1	1	1	0	0	1	-1	0	0	1
2.775	1	1	1	0	0	1	-1	0	0	1
2.78333	1	0	1	1	0	1	-1	0	0	1
2.79167	1	1	1	1	0	0	-1	0	1	0
2.8	0	1	1	1	0	0	-1	0	1	0
2.80833	0	1	0	1	0	1	0	0	1	0
2.81667	0	1	0	1	0	0	0	0	1	0
2.825	0	1	0	1	0	0	0	0	1	0
2.83333	0	1	0	1	0	0	0	0	1	0
2.84167	0	1	0	1	-1	0	0	0	1	0
2.85	0	1	0	1	-1	0	0	0	1	0
2.85833	0	1	0	1	-1	0	0	0	1	0
2.86667	0	1	0	1	-1	0	0	0	0	0
2.875	0	1	0	1	-1	0	0	0	0	0
2.88333	0	1	0	1	-1	0	0	0	0	0
2.89167	0	1	0	1	-1	0	0	0	-1	0
2.9	1	1	0	1	-1	0	0	0	-1	0
2.90833	1	1	0	1	-1	0	0	0	-1	0
2.91667	1	1	0	1	-1	1	-1	0	-1	0
2.925	1	1	0	1	-1	1	-1	0	-1	0
2.93333	1	1	0	1	-1	0	-1	0	0	0
2.94167	1	1	0	0	-1	1	-1	0	0	0
2.95	1	1	0	0	-2	1	-1	0	0	0
2.95833	1	0	0	0	-2	0	-1	0	0	0
2.96667	1	0	0	0	-2	0	-1	0	0	0
2.975	1	0	0	0	-1	0	-1	0	0	0
2.98333	1	0	0	1	-1	0	-1	0	0	0
2.99167	1	0	0	1	-1	0	-1	0	0	0
3	0	0	0	1	-1	0	-1	0	0	0
3.00833	0	0	0	1	-1	0	0	0	0	0
3.01667	1	0	0	1	-1	0	0	0	0	0
3.025	1	1	0	1	-1	0	0	0	0	0
3.03333	1	1	0	1	-2	0	0	0	0	0
3.04167	1	1	0	0	-1	0	-1	0	0	0
3.05	1	1	0	0	-1	0	-1	0	0	0
3.05833	1	1	0	0	-1	0	0	0	0	0
3.06667	1	1	0	0	-1	0	0	0	0	0
3.075	1	1	0	1	-1	0	0	0	0	0
3.08333	1	1	0	1	-1	0	0	0	0	0
3.09167	1	2	0	1	-1	0	0	1	0	0
3.1	2	2	0	1	-1	0	0	1	0	0
3.10833	2	1	0	1	0	0	0	1	0	0
3.11667	2	1	0	1	0	0	0	1	0	0
3.125	2	1	0	1	0	0	0	1	0	1
3.13333	2	1	0	1	-1	0	0	0	0	1
3.14167	2	1	0	1	-1	0	0	0	0	1
3.15	2	1	0	1	-1	0	0	0	0	1
3.15833	2	1	0	0	-1	0	0	0	0	1
3.16667	2	1	1	0	-1	0	0	0	0	1
3.175	2	1	1	0	-1	0	-1	0	0	1
3.18333	2	1	1	0	-1	0	-1	0	0	1
3.19167	1	1	0	0	-1	-1	0	1	0	1
3.2	1	1	0	0	-2	-1	0	1	0	1
3.20833	1	1	0	0	-2	-1	0	1	0	1
3.21667	1	1	0	0	-2	-1	0	0	0	1
3.225	1	1	-1	0	-2	0	0	0	0	1
3.23333	1	1	-1	0	-2	0	0	0	0	0
3.24167	0	1	-1	0	-2	0	0	-1	0	0
3.25	0	1	0	0	-2	0	0	-1	0	0
3.25833	0	1	0	0	-2	0	0	-1	0	1
3.26667	0	1	0	0	-2	0	0	0	0	0
3.275	1	1	0	0	-2	0	0	0	0	1
3.28333	1	1	1	0	-2	0	0	0	0	1
3.29167	0	1	1	0	-2	-1	0	0	0	1
3.3	0	1	1	0	-2	-1	0	0	0	1
3.30833	0	1	1	0	-2	-1	0	0	0	1
3.31667	0	1	1	0	-2	-1	0	1	0	1
3.325	0	1	0	0	-1	-1	0	1	0	1
3.33333	0	0	0	0	-1	-1	0	1	0	1
3.34167	0	0	-1	-1	-1	-1	-1	1	0	0
3.35	0	0	-1	-1	-1	-1	-1	1	0	0
3.35833	0	0	-1	-1	-1	-1	-1	1	-1	0
3.36667	0	-1	0	-1	-1	-1	-1	1	-1	0
3.375	0	-1	0	-1	-1	0	-1	1	-1	0
3.38333	0	0	0	-1	0	0	-1	1	-1	0
3.39167	0	0	0	-1	0	0	-1	1	-1	0
3.4	1	0	0	-1	0	0	-1	1	-1	0
3.40833	1	0	0	-1	-1	0	-1	1	-1	0
3.41667	1	0	0	-2	-1	0	0	1	-1	0
3.425	0	0	0	-2	-1	0	0	1	-1	0
3.43333	0	0	0	-2	-1	0	0	1	-1	0
3.44167	1	0	0	-1	-1	0	0	1	-1	0
3.45	1	0	0	-1	-1	0	0	1	-1	0
3.45833	1	0	0	-1	-1	-1	0	1	-1	0
3.46667	1	0	0	-1	-1	-1	0	0	-1	0
3.475	1	0	0	-1	-1	-1	0	0	-1	0
3.48333	1	0	0	-1	-1	-1	0	0	-1	0
3.49167	1	0	0	-1	-1	-1	0	0	-1	0
3.5	1	0	1	-1	-1	-1	0	0	0	0
3.50833	1	0	1	-1	-1	-1	0	0	-1	0
3.51667	1	0	1	-1	-1	-1	0	0	-1	0
3.525	1	1	1	-1	-1	0	0	0	-1	0
3.53333	1	1	1	-1	0	-1	0	0	0	0
3.54167	1	1	1	-1	0	-1	0	0	0	0
3.55	1	1	1	-1	0	-1	-1	0	0	1
3.55833	1	1	1	-1	0	-1	-1	0	0	1
3.56667	1	1	1	-1	0	-1	-1	0	0	1
3.575	1	1	1	-1	0	-1	-1	0	0	1
3.58333	1	1	1	0	-1	-1	-1	-1	0	1
3.59167	1	1	1	0	-1	-1	-1	-1	0	1
3.6	1	0	1	0	0	0	-1	-1	0	0
3.60833	1	0	1	0	0	0	0	0	0	0
3.61667	1	0	1	0	0	0	0	0	0	0
3.625	1	0	1	0	0	0	0	0	0	0
3.63333	1	0	1	0	0	0	0	0	0	0
3.64167	1	0	1	0	0	0	-1	0	0	0
3.65	1	1	1	0	0	0	-1	0	0	0
3.65833	1	1	1	0	0	0	-1	0	0	0
3.66667	1	0	1	0	-1	0	-1	0	0	0
3.675	1	0	1	0	-1	0	-1	0	0	0
3.68333	1	0	1	-1	-1	0	-1	0	0	0
3.69167	1	0	1	-1	-1	0	-1	0	0	0
3.7	1	0	1	-1	-1	0	-1	0	0	0
3.70833	1	0	1	-1	-1	0	-1	0	0	0
3.71667	1	0	1	-1	-1	0	-1	-1	0	-1
3.725	1	0	0	-1	-1	0	-1	-1	0	-1
3.73333	1	1	0	-1	-1	0	-1	-1	0	-1
3.74167	1	1	1	-1	-1	0	-1	-1	0	0
3.75	1	1	1	-1	-1	0	-1	-1	0	0
3.75833	1	0	1	-1	-1	0	0	-1	0	0
3.76667	1	0	1	-1	-1	0	0	-1	0	0
3.775	1	0	1	-1	-1	0	-1	-1	0	0
3.78333	1	0	1	-1	-1	0	-1	-1	0	0
3.79167	1	0	1	-1	-1	0	-1	-1	0	0
3.8	1	1	1	-1	-1	0	-1	0	0	0
3.80833	1	1	1	-1	-2	0	-1	0	0	0
3.81667	1	1	1	-1	-2	0	0	0	0	0
3.825	1	1	1	0	-2	0	0	0	-1	0
3.83333	1	1	1	-1	-1	0	0	0	-1	0
3.84167	1	1	1	-1	-1	0	0	0	-1	0
3.85	0	1	0	-1	-1	0	-1	0	-1	0
3.85833	0	1	0	-1	-1	0	-1	0	-1	0
3.86667	0	1	0	-1	-1	0	-1	0	-1	0
3.875	0	1	0	-1	-1	0	-1	0	-1	0
3.88333	0	1	0	-1	-1	0	-1	0	-1	0
3.89167	0	1	0	-1	-1	0	-1	0	-1	0
3.9	1	1	0	-1	-1	0	-1	0	-1	0
3.90833	1	1	0	-1	-1	0	-1	0	-1	0
3.91667	1	1	0	-1	-1	0	-2	1	-2	0
3.925	1	1	0	-1	-1	0	-2	1	-1	0
3.93333	1	1	0	0	-1	0	-2	0	-1	0
3.94167	1	1	0	0	-1	0	-1	0	-1	0
3.95	1	1	0	0	-1	0	-1	0	-1	0
3.95833	1	1	0	0	-1	0	-1	0	-1	0
3.96667	1	1	0	0	-1	0	-1	0	-1	0
3.975	1	1	0	0	-1	0	-1	0	-1	0
3.98333	0	1	0	1	-1	0	-1	-1	-1	0
3.99167	0	1	0	1	-1	0	-1	-1	-1	0
4	0	1	0	1	-1	0	-1	-1	-1	0
4.00833	0	1	0	1	-1	0	-1	-1	-1	0
4.01667	0	1	0	1	-1	0	-1	0	0	0
4.025	-1	1	0	1	-1	0	-1	-1	0	0
4.03333	-1	1	0	1	-1	0	-1	-1	0	0
4.04167	-1	1	-1	1	-1	0	-1	-1	0	-1
4.05	-1	1	-1	1	-1	0	-1	-1	0	-1
4.05833	-1	1	-1	0	-1	0	-1	-1	0	0
4.06667	-1	1	-1	0	-1	0	-1	-1	0	0
4.075	-1	1	-1	0	-1	0	-1	-1	0	0
4.08333	-1	1	-1	0	-1	0	-1	-1	0	0
4.09167	-1	1	-1	0	-1	0	-1	-1	0	0
4.1	0	0	-1	0	-1	0	-1	-1	0	0
4.10833	0	0	-1	0	-1	0	-1	-1	-1	0
4.11667	0	0	-1	0	-1	0	-1	-1	-1	0
4.125	0	0	-1	0	-1	0	-1	-1	-1	0
4.13333	0	0	-1	0	-1	0	-1	-2	-1	0
4.14167	1	0	-1	0	-1	0	0	-2	-2	0
4.15	1	0	-1	0	-1	0	0	-2	-2	0
4.15833	1	0	-1	0	-1	-1	0	-2	-2	0
4.16667	1	0	-1	0	-1	-1	0	-2	-1	0
4.175	1	0	-1	0	-1	-1	-1	-2	-1	0
4.18333	1	0	0	0	-1	0	-1	-1	-1	0
4.19167	1	0	0	0	-1	0	-1	-1	-1	0
4.2	1	0	0	0	-1	0	-1	-1	-1	0
4.20833	1	0	0	0	-1	0	-1	-2	-1	0
4.21667	1	0	0	-1	-1	0	-1	-2	0	0
4.225	1	0	0	-1	-1	0	-1	-1	0	0
4.23333	0	0	0	0	-1	0	-1	-1	0	0
4.24167	0	0	0	-1	-1	0	-1	-1	0	0
4.25	0	0	-1	-1	-1	0	-1	-1	0	0
4.25833	0	0	-1	0	-1	0	-1	-1	0	0
4.26667	0	0	-1	0	-1	0	-1	-1	0	0
4.275	0	1	-1	0	-1	0	-1	-1	0	0
4.28333	0	1	-1	0	-1	0	-1	-1	0	0
4.29167	0	1	-1	0	-1	0	-1	-1	0	0
4.3	0	0	-1	0	-1	0	0	-1	0	0
4.30833	0	0	-1	0	-1	0	0	-1	0	0
4.31667	0	0	-1	0	-1	0	0	-1	0	0
4.325	0	-1	-1	0	-1	0	0	-1	-1	1
4.33333	0	-1	-1	0	-1	0	0	-1	-1	1
4.34167	0	-1	-1	-1	-1	0	0	-1	-1	1
4.35	0	-1	-1	-1	-1	0	-1	-1	-1	1
4.35833	0	-1	-1	-1	-1	0	-1	-1	-1	1
4.36667	0	-1	-1	-1	-2	0	-1	-2	-1	1
4.375	0	-1	-1	-1	-2	0	-1	-2	-1	1
4.38333	-1	-2	-1	-1	-2	0	-1	-2	-1	1
4.39167	-1	-2	-1	-1	-2	0	-1	-1	-1	1
4.4	0	-2	-1	-1	-2	0	-1	-1	-1	0
4.40833	0	-2	-1	-1	-2	0	-2	-1	-1	0
4.41667	0	-2	-1	-1	-2	-1	-2	-1	-1	0
4.425	0	-2	-1	-1	-2	-1	-2	-1	-1	0
4.43333	1	-1	-1	-1	-2	0	-2	-1	-1	0
4.44167	1	-1	-1	-1	-2	0	-2	-1	-1	0
4.45	1	-1	-1	-1	-1	0	-2	-1	-1	0
4.45833	1	-1	-1	-1	-1	0	-2	0	-1	0
4.46667	1	-1	-1	-1	-1	0	-1	0	-1	0
4.475	1	-1	-1	-1	-1	0	-1	0	-1	0
4.48333	1	-1	-1	0	-1	0	-1	-1	-1	0
4.49167	1	-2	-1	0	-1	0	-1	-1	-1	0
4.5	1	-2	-1	-1	-1	0	-1	-1	-1	0
4.50833	1	-2	-1	-1	-1	0	-1	-1	-1	0
4.51667	1	-1	-1	-1	-1	0	-1	-1	-1	0
4.525	0	-1	-1	-1	-1	0	0	-1	-1	0
4.53333	0	-1	-1	-1	-1	0	0	-1	-1	0
4.54167	0	-1	-1	-1	-2	0	0	0	-1	0
4.55	0	-1	-1	-1	-2	0	0	0	-1	0
4.55833	0	-1	-1	-1	-2	0	0	0	-1	0
4.56667	0	-1	-1	-1	-2	-1	0	0	-1	0
4.575	0	-1	0	-1	-2	-1	-1	0	-1	0
4.58333	0	-1	0	-2	-2	-1	-1	0	-1	0
4.59167	0	-1	-1	-2	-2	0	-1	0	-1	0
4.6	0	-1	-1	-2	-2	0	-1	0	-1	0
4.60833	0	-1	-1	-1	-2	0	-1	0	-1	0
4.61667	0	-1	-1	-1	-2	0	-1	0	-1	-1
4.625	0	-1	-1	-1	-1	0	-1	0	-1	-1
4.63333	0	-1	-1	0	-1	0	-1	-1	-1	-1
4.64167	0	-1	-1	0	-1	0	-1	-1	-1	-1
4.65	0	-1	-1	0	-1	0	0	-1	-1	-1
4.65833	0	0	-1	0	-1	-1	0	0	-1	0
4.66667	0	0	-1	0	-1	-1	0	0	-1	0
4.675	0	0	-1	0	-1	-1	0	0	-1	-1
4.68333	0	0	0	0	-1	-1	0	0	-1	-1
4.69167	0	0	0	0	-1	-1	-1	0	-1	-1
4.7	0	-1	0	0	-1	-1	-1	0	-1	-1
4.70833	0	0	0	0	-1	0	-1	-1	-1	-1
4.71667	0	0	0	0	-1	0	-1	-1	-1	-1
4.725	0	-1	-1	0	-1	0	-1	-1	-1	-2
4.73333	0	-1	-1	0	-1	0	-1	-1	-1	-2
4.74167	0	-1	-1	0	-1	0	-1	-1	-1	-1
4.75	0	-1	-1	0	-1	0	-1	-1	-1	-1
4.75833	0	-1	-1	0	-1	-1	-1	-1	-1	-1
4.76667	0	-1	-1	0	-1	-1	-1	-1	-1	-1
4.775	0	-1	-1	0	-1	-1	-1	-1	-1	-1
4.78333	0	-1	-1	0	-1	-1	-1	-1	-1	-1
4.79167	0	-1	-1	0	-1	-1	-1	-1	-1	-1
4.8	0	-1	-1	0	-1	-1	-1	-1	-1	-1
4.80833	0	-1	0	0	-1	-1	-1	-1	-1	-1
4.81667	0	-1	0	0	-1	-1	-1	-1	-1	-1
4.825	1	-1	0	0	-1	-1	-1	-1	-1	-1
4.83333	1	-1	0	0	-1	-1	-1	-1	-1	-1
4.84167	1	-1	0	0	-1	-1	-1	-1	-1	-1
4.85	1	-1	0	-1	-1	-1	0	-1	-1	-1
4.85833	1	-1	0	-1	-1	-1	0	-1	-1	-1
4.86667	1	0	0	-1	-1	-1	0	-1	-1	0
4.875	1	0	0	-1	-1	-1	0	-1	-1	0
4.88333	1	0	0	-1	-1	-1	0	-1	-1	0
4.89167	1	0	-1	-1	-1	-1	0	-1	-1	0
4.9	1	0	-1	-1	-1	0	0	-1	-1	0
4.90833	1	0	-1	0	-1	0	0	-1	-1	0
4.91667	1	0	-1	0	-1	0	0	-1	-1	0
4.925	1	0	-1	0	-1	0	0	-1	-1	0
4.93333	1	-1	-1	0	-2	0	0	-1	-1	0
4.94167	1	-1	0	0	-2	0	0	-1	-1	0
4.95	1	-1	0	0	-2	0	0	-1	-2	0
4.95833	1	-1	0	0	-2	0	0	-1	-2	0
4.96667	1	-1	0	0	-2	0	0	-1	-2	0
4.975	1	-1	0	-1	-2	0	0	-1	-2	0
4.98333	1	-1	0	-1	-2	0	0	-1	-2	0
4.99167	0	-1	0	-1	-2	0	0	-1	-2	0
5	0	-1	0	-1	-2	0	-1	-1	-1	0
5.00833	0	-1	0	-2	-2	0	-1	-1	-1	0
5.01667	0	-1	0	-2	-1	-1	-1	-1	-1	0
5.025	1	-1	0	-2	-1	-1	0	0	-1	0
5.03333	1	-1	0	-1	-1	-1	0	0	-1	0
5.04167	1	0	0	-1	-1	-1	-1	0	-1	0
5.05	1	0	0	-1	-1	-1	-1	0	-1	0
5.05833	1	0	0	-1	-1	0	-1	0	-1	-1
5.06667	1	0	0	-1	-1	0	-1	0	-1	-1
5.075	1	0	0	-1	-1	0	-1	0	-1	-1
5.08333	1	0	0	-1	-1	-1	-1	0	-1	-1
5.09167	1	0	1	-2	-2	-1	-1	0	-1	-1
5.1	0	0	1	-2	-2	-1	-1	0	-1	-1
5.10833	0	0	1	-2	-2	-1	-1	0	0	0
5.11667	0	0	1	-2	-2	-1	-1	0	0	0
5.125	0	0	1	-2	-2	-1	-1	0	-1	0
5.13333	0	0	1	-2	-2	-1	-1	0	-1	0
5.14167	0	0	1	-2	-1	-1	-1	0	-1	0
5.15	0	0	0	-2	-2	-1	-1	0	-1	0
5.15833	0	0	0	-2	-2	-1	-2	0	-1	0
5.16667	0	0	0	-2	-1	-1	-2	0	-1	0
5.175	0	-1	0	-2	-1	-1	-2	0	-1	0
5.18333	0	-1	0	-1	-1	-1	-2	0	-1	0
5.19167	0	-1	1	-1	-1	0	-2	0	-1	0
5.2	0	0	1	-1	-1	0	-1	-1	-1	0
5.20833	0	-1	0	-1	-1	0	-1	-1	-1	0
5.21667	1	-1	0	-1	-1	0	-1	-1	-1	0
5.225	1	-1	0	-1	-1	0	-1	-1	-1	0
5.23333	1	0	0	-1	-1	0	-1	-1	-1	0
5.24167	1	0	0	-1	-1	0	-1	-1	-1	0
5.25	1	0	0	-1	-1	0	-1	-1	-1	0
5.25833	0	0	0	-1	-1	0	-1	-1	-1	0
5.26667	0	0	0	-1	-1	0	-1	-1	-1	0
5.275	0	0	0	-1	-1	0	0	-1	-1	0
5.28333	0	0	0	-1	-1	0	0	-1	-1	0
5.29167	0	0	0	-1	-1	0	0	-1	-1	0
5.3	0	0	0	-1	-1	0	-1	-1	-1	0
5.30833	1	-1	0	-1	-1	-1	-1	-1	-1	0
5.31667	1	-1	0	-1	-1	-1	-1	0	-1	-1
5.325	1	-1	0	-1	-1	-1	-1	0	-1	-1
5.33333	1	-1	0	-1	-1	-1	-1	0	-1	-1
5.34167	1	0	0	-2	-1	-1	-1	0	-1	-1
5.35	1	0	0	-2	-1	-1	-1	0	-1	-1
5.35833	1	0	0	-1	-1	-1	-1	0	-1	0
5.36667	1	0	0	-1	-1	-1	-1	0	-1	0
5.375	1	0	0	-1	-1	-1	-1	0	-1	0
5.38333	1	0	0	-1	-1	0	-1	0	-1	0
5.39167	1	0	0	-1	-1	0	0	-1	-1	0
5.4	1	0	0	-1	-1	0	0	-1	-1	0
5.40833	1	0	0	-1	-1	0	0	-1	-1	0
5.41667	1	0	0	-1	-1	0	0	-1	-1	0
5.425	1	0	0	-1	-1	0	0	-1	-1	-1
5.43333	1	0	0	-1	0	0	0	-1	-1	-1
5.44167	0	0	0	-1	-1	0	0	-1	-1	-1
5.45	0	0	0	-1	-1	0	0	-1	-1	-1
5.45833	0	0	0	-1	-1	0	0	-1	-1	-1
5.46667	0	0	0	-1	-1	0	0	-1	-1	-1
5.475	0	0	0	-1	-1	0	0	-1	-1	-1
5.48333	0	0	0	-1	-1	0	0	-1	-1	-1
5.49167	0	0	0	-1	-1	0	0	-2	-1	-1
5.5	0	0	0	-1	-1	0	-1	-1	-1	-1
5.50833	0	0	0	-1	-1	0	-1	-1	-1	-1
5.51667	0	0	0	-1	-1	0	-1	-1	-1	-1
5.525	0	-1	0	0	-1	0	0	-1	-1	-1
5.53333	0	-1	0	0	-1	0	0	-1	-1	0
5.54167	0	-1	0	0	-1	-1	-1	-1	-2	0
5.55	0	-1	0	0	-1	-1	-1	-1	-2	0
5.55833	0	-1	0	0	-1	-1	-1	-1	-2	0
5.56667	0	-1	0	0	-1	-1	-1	-1	-2	0
5.575	0	-1	0	0	-1	-1	-1	-1	-2	0
5.58333	0	-1	0	0	-1	-1	-1	-1	-2	0
5.59167	0	-1	0	0	-1	-1	0	-1	-2	0
5.6	0	-1	0	-1	-1	-1	0	-1	-2	0
5.60833	0	-1	0	-1	-1	-1	0	-1	-2	0
5.61667	0	-1	0	-1	-1	-1	0	-1	-2	0
5.625	0	-1	0	-1	-1	-1	0	-2	-2	0
5.63333	0	0	0	-1	-1	-1	0	-2	-2	0
5.64167	0	0	0	-1	-1	-1	0	-2	-2	0
5.65	0	0	0	-1	-1	-1	0	-2	-1	0
5.65833	0	0	0	-1	-1	-1	-1	-2	-1	0
5.66667	0	0	0	-1	-1	-1	-1	-2	-1	0
5.675	0	0	0	0	-1	-1	-1	-2	-1	0
5.68333	0	0	0	0	-1	-1	-1	-2	-2	0
5.69167	0	0	0	0	-1	-1	-1	-2	-2	0
5.7	0	0	0	0	0	-1	-1	-1	-2	0
5.70833	0	0	0	0	0	-1	-2	-1	-2	0
5.71667	0	0	0	0	0	0	-2	-1	-1	0
5.725	0	0	0	0	-1	0	-2	-1	-1	1
5.73333	0	0	0	0	-1	0	-1	-1	-1	1
5.74167	0	0	0	0	-1	0	-1	-1	-1	1
5.75	0	0	0	0	-1	0	-1	-1	-1	1
5.75833	0	0	0	0	-1	0	-1	-1	-1	1
5.76667	0	0	0	0	-1	0	-1	-1	-1	1
5.775	0	1	0	0	-1	0	-1	-1	-1	1
5.78333	0	1	0	0	-1	0	-1	-1	-1	1
5.79167	0	1	0	0	-1	0	-1	-1	-1	1
5.8	0	0	0	0	-1	0	-1	-1	-1	1
5.80833	-1	0	0	-1	-1	0	-1	-1	-1	0
5.81667	-1	0	0	-1	-1	0	-1	-1	-1	0
5.825	0	0	0	-1	-1	0	0	-1	-1	0
5.83333	0	0	0	-1	-1	-1	0	-1	-1	0
5.84167	0	0	0	-1	-1	-1	-1	-1	-1	0
5.85	0	0	0	-1	-1	-1	-1	-1	-1	0
5.85833	0	0	0	0	-1	-1	0	-1	-1	0
5.86667	0	1	-1	0	-1	0	0	-1	-2	0
5.875	0	1	-1	0	-1	-1	0	-1	-2	0
5.88333	0	0	-1	0	-1	-1	-1	-1	-2	0
5.89167	0	0	0	-1	-1	-1	-1	-1	-2	0
5.9	0	0	0	-1	-1	-1	-1	-1	-2	0
5.90833	0	0	0	-1	-1	-1	-2	-1	-2	0
5.91667	0	0	0	0	-1	-1	-2	-1	-2	0
5.925	0	0	0	-1	-1	-1	-2	-1	-2	0
5.93333	0	0	0	-1	-1	-1	-2	-1	-1	0
5.94167	0	0	0	-1	-1	-1	-1	-1	-1	0
5.95	1	0	0	0	-1	-1	-1	-1	-2	0
5.95833	1	0	0	-1	-1	-1	-1	-1	-2	-1
5.96667	0	0	0	-1	-1	-1	-1	-1	-2	-1
5.975	0	0	0	-1	0	-1	-1	-1	-2	-1
5.98333	0	0	0	-1	0	-1	-1	-1	-2	-1
5.99167	0	0	0	-1	0	-2	-1	-2	-2	-1
6	1	0	0	-1	0	-2	0	-2	-2	-1
6.00833	1	0	0	-1	-1	-2	0	-2	-1	-1
6.01667	1	0	0	-1	-1	-2	0	-2	-1	-1
6.025	1	1	0	-1	-1	-2	0	-1	-2	-1
6.03333	1	0	0	-1	-1	-2	0	-1	-2	-1
6.04167	1	0	0	0	-1	-2	0	-1	-2	-1
6.05	1	0	0	0	-1	-2	0	-1	-2	0
6.05833	1	0	0	0	-1	-1	0	-1	-2	0
6.06667	1	0	0	-1	-1	-1	0	-1	-2	0
6.075	1	0	0	-1	-1	-1	0	-1	-2	0
6.08333	1	0	1	-1	-1	-1	0	-1	-2	0
6.09167	1	0	1	-1	-1	-1	-1	-1	-2	0
6.1	1	0	1	-1	-1	-1	-1	-1	-2	0
6.10833	1	0	1	-1	-1	-1	-1	-1	-2	0
6.11667	1	0	1	-1	-1	-1	-1	-1	-2	0
6.125	1	0	0	-1	-1	-1	-1	-1	-2	0
6.13333	1	0	0	-1	-1	-1	-1	-1	-2	0
6.14167	1	0	0	-1	-1	0	-1	-1	-1	0
6.15	1	0	0	-1	-1	0	-1	-1	-1	0
6.15833	1	0	0	-1	-1	0	0	-1	-1	0
6.16667	1	0	0	-1	-1	0	0	-1	-1	0
6.175	1	0	0	-1	-1	-1	0	0	-1	0
6.18333	1	0	0	-1	-1	-1	0	0	-1	0
6.19167	1	0	0	-1	-1	-1	0	0	-1	0
6.2	1	0	0	-1	-1	-1	0	0	-1	0
6.20833	1	0	0	-1	-1	-1	0	0	-1	0
6.21667	1	0	0	-2	-1	-1	0	0	-1	0
6.225	1	0	0	-2	-1	-1	0	0	-1	0
6.23333	1	0	0	-2	-1	-1	0	0	-1	0
6.24167	1	0	0	-2	-2	-1	0	0	-1	0
6.25	1	0	0	-1	-2	-1	0	0	-1	0
6.25833	1	0	0	-1	-2	-1	0	0	-1	0
6.26667	1	0	0	-1	-2	0	0	0	-1	-1
6.275	1	0	0	-1	-2	-1	0	0	-1	-1
6.28333	1	-1	0	-1	-1	-1	1	0	-1	-1
6.29167	1	-1	0	-1	-1	-1	1	0	-1	-1
6.3	1	0	0	-1	-1	-1	0	0	-1	-1
6.30833	0	0	0	-1	-1	-1	0	0	-1	-1
6.31667	0	0	0	-1	-1	-1	0	-1	-1	0
6.325	0	0	0	-1	0	0	0	-1	-1	0
6.33333	0	0	0	-1	0	0	0	0	-2	0
6.34167	1	0	0	-1	0	0	-1	0	-2	0
6.35	0	0	0	-1	-1	0	-1	0	-2	0
6.35833	0	0	0	-1	0	0	-1	0	-2	0
6.36667	0	0	0	-1	0	0	-1	0	-2	0
6.375	0	0	0	0	0	0	-1	0	-1	0
6.38333	0	0	1	0	0	-1	-1	0	-1	0
6.39167	0	0	1	0	0	-1	-1	0	-1	0
6.4	0	0	1	0	0	-1	-1	0	-1	0
6.40833	0	0	1	0	0	-1	-1	0	-1	0
6.41667	1	0	0	0	0	-1	-1	0	-1	0
6.425	1	0	0	-1	0	-1	-1	0	-1	0
6.43333	1	0	0	-1	0	-1	-1	0	-1	0
6.44167	1	0	0	-1	0	-1	-2	0	-1	0
6.45	1	-1	0	-1	0	-1	-2	0	-1	0
6.45833	1	-1	0	0	0	-1	-2	0	-1	0
6.46667	1	-1	0	0	-1	-1	-1	0	-1	0
6.475	1	-1	0	0	-1	-1	-1	0	-1	0
6.48333	1	-1	0	0	-1	-1	-1	0	-1	0
6.49167	1	-1	0	0	-1	-1	-1	0	-1	0
6.5	1	-1	0	0	-1	-1	-1	0	-1	0
6.50833	0	-1	0	0	-1	-1	-1	0	-1	0
6.51667	0	0	0	0	-1	-1	-1	0	-1	0
6.525	0	0	0	0	-1	0	-1	0	-1	-1
6.53333	0	0	0	0	-1	0	-1	0	-2	-1
6.54167	0	0	0	0	-1	0	-1	0	-2	-1
6.55	0	1	0	0	-1	0	-1	0	-2	-1
6.55833	0	1	0	0	0	0	0	0	-2	-1
6.56667	0	1	0	0	-1	0	0	0	-2	-1
6.575	0	1	0	0	0	0	0	0	-2	-1
6.58333	0	1	0	0	0	0	-1	0	-2	-1
6.59167	0	1	0	0	-1	0	-1	0	-2	-1
6.6	0	1	1	0	-1	0	-1	0	-2	-1
6.60833	-1	1	1	0	-1	0	-1	0	-2	0
6.61667	-1	1	1	0	-1	0	-1	-1	-2	0
6.625	-1	1	1	0	-1	0	-1	-1	-2	0
6.63333	-1	1	0	0	-1	-1	-1	-1	-2	0
6.64167	-1	0	0	0	-1	-1	-1	-1	-2	0
6.65	-1	0	0	0	-1	-1	-1	0	-2	0
6.65833	0	0	0	0	-1	-1	-1	0	-1	0
6.66667	0	0	0	0	-1	-1	-1	0	-1	0
6.675	0	0	-1	0	-1	-1	-1	0	-1	0
6.68333	0	0	-1	0	-1	-1	-1	0	-1	0
6.69167	1	0	0	-1	-1	-1	-1	0	-2	0
6.7	1	0	0	-1	-1	-1	-2	-1	-1	0
6.70833	1	0	0	-1	-1	-1	-2	-1	-1	0
6.71667	0	0	0	-1	-1	-1	-2	-1	-1	-1
6.725	0	0	0	-2	-1	-1	-1	-1	-1	-1
6.73333	1	0	0	-2	-1	-1	-1	-1	-1	-1
6.74167	1	0	0	-2	-2	-1	-2	-1	-1	-1
6.75	1	0	0	-2	-2	0	-1	0	-1	-1
6.75833	1	0	0	-1	-2	0	-1	0	-1	-1
6.76667	1	0	0	-1	-2	0	-1	0	-1	-1
6.775	1	0	0	-1	-2	0	-1	0	-1	-1
6.78333	0	0	0	-1	-2	0	-1	0	-2	-1
6.79167	0	0	0	0	-1	-1	-1	0	-2	-1
6.8	0	0	0	0	-1	-1	-1	0	-2	-1
6.80833	0	0	0	0	-1	-1	-1	0	-2	-1
6.81667	0	0	0	0	-1	-1	-1	0	-2	-1
6.825	0	0	0	0	-1	0	-1	0	-2	0
6.83333	0	0	-1	0	-1	0	-1	0	-2	0
6.84167	1	0	-1	0	-1	0	-1	0	-2	0
6.85	1	0	-1	0	-1	0	-1	0	-2	0
6.85833	1	0	-1	0	-1	0	-1	0	-2	-1
6.86667	1	0	-1	0	-1	0	-1	0	-2	-1
6.875	1	0	0	0	-1	0	-1	0	-2	-1
6.88333	1	0	0	0	-1	0	-2	0	-2	-1
6.89167	1	0	0	0	-1	0	-1	0	-2	0
6.9	1	0	0	0	-1	0	-1	0	-2	0
6.90833	1	0	0	0	-1	0	-1	0	-1	0
6.91667	1	0	0	0	-1	0	-1	0	-1	0
6.925	1	0	0	-1	-1	0	-1	0	-2	0
6.93333	1	0	0	-1	-1	0	-1	0	-2	0
6.94167	1	0	0	-1	-1	0	-1	0	-2	-1
6.95	1	0	0	-1	-1	0	-1	0	-2	-1
6.95833	1	0	0	-1	-1	-1	-1	0	-1	-1
6.96667	1	0	-1	-1	-1	-1	-1	0	-1	-1
6.975	1	0	-1	-1	-1	-1	-1	0	-1	-1
6.98333	1	0	-1	-1	-1	-1	-1	0	-1	-1
6.99167	1	0	-1	-1	-1	-1	-1	0	-1	-1
7	1	0	-1	-1	-1	-1	-1	0	-1	-1
7.00833	1	0	0	-1	-1	-1	-1	0	-1	-1
7.01667	1	0	0	-1	-1	-1	-1	0	-1	-1
7.025	1	0	0	-1	0	0	-1	0	-1	-1
7.03333	1	0	0	0	0	0	-1	0	-1	-1
7.04167	1	0	0	0	0	0	-1	0	-1	0
7.05	1	0	0	-1	-1	0	-1	-1	-1	0
7.05833	1	0	0	-1	-1	0	-1	-1	-1	0
7.06667	1	0	0	-1	-1	0	-1	-1	-1	0
7.075	0	0	0	-1	-1	0	-1	-1	-1	0
7.08333	0	0	0	-1	-1	0	-1	-1	-1	0
7.09167	0	0	0	-1	0	0	-1	-1	-1	0
7.1	0	0	0	-1	0	0	-1	-1	-1	0
7.10833	0	0	0	-1	0	0	-2	-1	-1	-1
7.11667	0	0	0	-1	0	0	-2	-1	-1	-1
7.125	0	0	0	-1	0	0	-1	-1	-1	-1
7.13333	0	0	0	-1	-1	0	-1	-1	-1	-1
7.14167	0	1	0	-1	-1	0	-1	-1	-2	-1
7.15	0	1	0	-1	-1	0	-1	-1	-2	-1
7.15833	1	1	0	-1	-1	0	-1	-1	-1	-1
7.16667	1	1	0	-1	-1	0	-2	-1	-1	-1
7.175	1	1	0	-1	-1	0	-2	-1	-1	-1
7.18333	1	1	0	-1	-1	0	-2	-2	-1	-1
7.19167	1	1	0	-1	-1	0	-1	-2	-1	-1
7.2	1	1	1	-1	-1	0	-1	-1	-1	-1
7.20833	0	2	1	-1	-1	0	-1	-1	-1	-1
7.21667	0	1	1	-1	-1	0	-1	-1	-1	-1
7.225	0	1	1	-1	-1	0	-1	-1	-1	-1
7.23333	0	1	0	0	-1	0	-1	-1	-1	-1
7.24167	0	1	0	0	-1	0	-1	-1	-1	-1
7.25	0	1	0	-1	-1	0	-1	0	-1	-1
7.25833	0	1	0	-1	-1	0	-1	0	-1	-1
7.26667	0	1	0	0	-1	0	-1	0	0	-1
7.275	0	1	0	0	-1	0	-1	0	0	-1
7.28333	1	1	0	0	-1	0	-1	0	0	-1
7.29167	1	1	0	0	-1	0	0	0	0	-1
7.3	1	1	0	0	-1	0	0	0	0	-1
7.30833	1	1	0	0	-1	0	-1	0	0	-1
7.31667	1	1	1	0	-1	0	-1	0	0	-1
7.325	1	1	1	0	-1	0	-1	0	0	-1
7.33333	1	1	1	0	0	0	-1	0	-1	-1
7.34167	1	1	1	0	0	1	-1	0	-1	-1
7.35	1	1	1	0	0	1	-1	0	-1	-1
7.35833	1	1	1	0	0	1	-1	0	-1	-1
7.36667	1	1	1	0	-1	1	-1	0	-1	-1
7.375	1	1	1	0	-1	1	-2	0	-1	-1
7.38333	1	1	1	0	-1	1	-2	0	-2	-1
7.39167	1	1	1	0	-1	1	-2	0	-2	-1
7.4	1	1	1	0	-1	1	-2	0	-1	-1
7.40833	1	1	1	0	-1	1	-2	0	-1	-1
7.41667	1	1	1	0	0	1	-2	0	-1	-1
7.425	1	1	0	0	0	1	-2	0	-1	-1
7.43333	1	1	0	0	0	1	-3	-1	-1	-1
7.44167	1	1	0	0	0	1	-3	-1	-1	-1
7.45	2	1	0	0	0	1	-3	-1	-1	-1
7.45833	2	1	1	0	0	0	-3	-1	-1	-2
7.46667	2	0	1	0	0	0	-2	-1	-1	-2
7.475	1	0	1	0	0	0	-2	-1	-1	-1
7.48333	1	0	1	0	-1	1	-2	-1	-2	-1
7.49167	1	0	0	0	0	1	-2	-1	-2	-1
7.5	1	0	1	0	0	1	-2	-1	-2	-1
7.50833	1	0	1	0	0	1	-2	0	-2	-1
7.51667	1	1	1	0	0	0	-2	0	-2	-1
7.525	1	1	1	0	0	0	-2	0	-1	-1
7.53333	1	1	1	0	0	0	-2	0	-1	-1
7.54167	1	1	1	0	0	0	-2	0	-1	-1
7.55	1	1	1	-1	0	0	-2	0	-1	-1
7.55833	1	1	1	-1	-1	0	-2	0	-1	-1
7.56667	1	1	1	0	-1	0	-2	0	-1	-1
7.575	0	1	1	0	-1	0	-2	0	-1	-1
7.58333	1	1	1	0	-1	0	-2	0	-1	-1
7.59167	1	1	1	0	-1	0	-2	0	-2	-1
7.6	1	1	1	0	-1	0	-2	0	-2	-1
7.60833	1	1	1	0	-1	0	-1	0	-2	-1
7.61667	1	1	0	0	-1	0	-1	0	-2	-1
7.625	1	1	0	0	-1	0	-1	0	-2	-1
7.63333	1	1	0	0	-1	0	-2	0	-2	-1
7.64167	1	1	0	0	-1	0	-1	0	-2	-1
7.65	1	1	0	0	-1	0	-1	0	-2	-1
7.65833	1	1	0	0	-1	0	-1	0	-2	-1
7.66667	1	1	0	0	-1	0	-1	0	-2	-1
7.675	0	1	0	0	-1	0	-1	0	-2	-1
7.68333	0	1	0	0	-1	0	-1	0	-2	-1
7.69167	1	1	0	0	-1	0	-1	0	-2	-1
7.7	1	1	0	1	-1	0	-1	0	-2	-1
7.70833	1	0	0	1	-1	-1	-2	0	-2	-1
7.71667	1	0	0	1	-1	-1	-2	0	-1	-1
7.725	1	0	0	1	0	-1	-2	0	-1	-1
7.73333	1	1	0	1	0	0	-2	0	-1	-1
7.74167	1	1	0	1	0	-1	-2	0	-1	-2
7.75	1	1	0	0	0	-1	-2	0	-1	-2
7.75833	1	1	0	1	-1	-1	-2	0	-1	-2
7.76667	1	1	0	1	-1	-1	-2	0	-1	-2
7.775	1	1	0	1	-1	0	-2	0	-1	-2
7.78333	1	1	0	1	-1	0	-2	0	-1	-2
7.79167	1	1	1	1	-1	0	-2	0	-1	-2
7.8	1	1	0	1	-1	0	-2	0	-1	-2
7.80833	1	1	0	1	0	0	-2	0	-1	-2
7.81667	1	1	0	1	0	0	-2	0	-1	-2
7.825	1	0	0	1	0	0	-2	0	-1	-2
7.83333	1	0	0	0	0	0	-2	0	-1	-2
7.84167	1	0	0	1	0	0	-2	0	0	-2
7.85	1	0	0	1	0	0	-2	0	0	-2
7.85833	1	0	0	1	0	0	-2	0	0	-2
7.86667	1	0	0	1	0	0	-2	0	-1	-2
7.875	1	0	0	1	0	0	-2	0	-1	-2
7.88333	2	0	0	1	0	0	-2	0	-1	-2
7.89167	2	0	0	1	0	0	-2	0	-1	-2
7.9	1	0	0	1	0	0	-1	0	-1	-2
7.90833	1	0	0	1	0	0	-1	0	-1	-2
7.91667	1	0	0	1	-1	0	-1	0	-1	-2
7.925	1	0	0	0	-1	-1	-2	0	-1	-2
7.93333	1	1	0	0	-1	-1	-2	-1	-1	-2
7.94167	1	1	0	0	0	-1	-2	-1	-1	-2
7.95	1	1	0	0	0	0	-2	-1	-1	-2
7.95833	1	1	0	0	0	0	-2	-1	-1	-2
7.96667	1	1	0	0	0	0	-2	-1	-1	-2
7.975	1	1	0	0	-1	0	-2	-1	-1	-2
7.98333	1	1	0	0	-1	0	-2	-1	-1	-2
7.99167	1	1	0	0	-1	0	-2	-1	-1	-2
8	0	1	0	0	-1	0	-2	-2	-1	-2
8.00833	0	1	0	0	-1	0	-2	-2	-2	-1
8.01667	0	1	0	0	-1	0	-2	-1	-2	-1
8.025	1	1	0	0	-1	0	-2	-1	-2	-2
8.03333	1	1	0	0	-1	0	-2	-1	-1	-2
8.04167	1	1	0	0	-1	0	-1	-1	-1	-2
8.05	1	1	0	0	-1	1	-1	-1	-1	-1
8.05833	1	1	0	0	-1	1	-1	-1	-1	-1
8.06667	1	1	0	0	-1	1	-1	-1	-2	-1
8.075	1	1	0	0	-1	1	-1	-1	-2	-1
8.08333	1	1	0	0	-1	1	-1	-1	-2	-1
8.09167	0	1	0	0	-1	1	-1	-1	-2	-1
8.1	0	1	0	1	-1	1	-1	-1	-2	-1
8.10833	0	1	0	1	-1	1	-1	-1	-2	-1
8.11667	0	1	0	0	-1	1	-1	-1	-3	-1
8.125	0	1	0	0	-1	1	-1	-1	-3	-1
8.13333	0	1	0	0	-1	1	-1	-1	-3	-1
8.14167	0	0	-1	0	-1	1	-1	-1	-2	-1
8.15	0	0	-1	0	-1	1	-1	-1	-2	-1
8.15833	0	0	-1	0	0	1	-2	-1	-2	-1
8.16667	0	0	-1	0	-1	1	-2	-1	-2	-1
8.175	0	1	-1	0	-1	1	-2	-1	-2	-1
8.18333	0	1	-1	0	-1	0	-2	-1	-2	-1
8.19167	0	1	-1	0	-1	0	-2	-1	-1	-1
8.2	1	1	-1	0	-1	0	-2	-1	-1	-1
8.20833	1	1	-1	0	-1	0	-2	-1	-1	-1
8.21667	1	1	-1	1	-1	0	-2	-1	-1	-1
8.225	1	1	-1	1	-1	0	-2	-1	-1	-1
8.23333	1	1	-1	0	-1	0	-1	-1	-1	-1
8.24167	1	1	-1	0	-1	0	-1	-1	-2	-1
8.25	1	1	-1	0	-1	0	-1	-1	-2	-1
8.25833	1	1	-1	0	-1	0	-1	-1	-2	-1
8.26667	1	1	-2	-1	-1	0	-2	-1	-2	-1
8.275	1	1	-1	-1	-1	0	-2	-1	-2	-1
8.28333	2	1	-1	-1	-1	0	-2	-1	-2	-1
8.29167	2	1	-1	-1	-1	0	-2	-1	-2	-1
8.3	1	1	-1	-1	-1	0	-2	-1	-1	-1
8.30833	1	1	-1	-1	-1	0	-2	-1	-1	0
8.31667	1	1	-1	-1	-1	0	-2	-1	-1	-1
8.325	1	1	-1	-1	-1	0	-2	-1	-1	-1
8.33333	1	1	-1	0	-2	0	-2	-1	-1	-1
8.34167	1	1	-1	0	-2	0	-2	-1	-1	-1
8.35	1	1	-1	0	-2	0	-2	-1	-1	-1
8.35833	1	1	-1	0	-2	0	-2	-1	-1	-1
8.36667	1	1	-1	0	-2	0	-2	-1	-1	-1
8.375	1	1	-1	0	-1	0	-2	-1	-1	-1
8.38333	1	1	0	0	-1	0	-2	-1	-1	-1
8.39167	1	0	0	0	-1	0	-2	-1	-1	-1
8.4	1	0	0	0	-1	0	-2	-1	-1	-1
8.40833	1	0	0	0	-1	0	-1	-2	-1	-1
8.41667	1	1	0	0	-1	0	-1	-1	-1	-1
8.425	1	1	-1	0	-1	0	-2	-1	-1	-1
8.43333	1	1	-1	0	-1	0	-2	-1	-1	-1
8.44167	1	1	-1	0	-1	0	-2	-1	-1	-1
8.45	1	1	-1	0	-1	0	-2	-1	-1	-1
8.45833	1	1	-1	0	-1	0	-2	-1	-1	-1
8.46667	2	1	-1	0	-1	0	-2	-1	-1	-1
8.475	2	1	-1	0	-1	-1	-2	-1	-1	-1
8.48333	1	1	-1	0	-1	-1	-2	-1	-2	-1
8.49167	1	1	-1	0	-1	0	-2	-1	-2	-1
8.5	1	1	-1	0	-1	0	-2	-2	-2	-1
8.50833	1	1	-1	0	-1	0	-2	-2	-2	-1
8.51667	1	1	-1	0	-1	0	-2	-2	-2	-1
8.525	1	1	-1	0	-1	0	-2	-2	-2	-1
8.53333	1	1	-1	-1	-1	0	-2	-2	-3	-1
8.54167	1	1	-1	-1	-1	0	-2	-2	-3	-1
8.55	1	1	-1	-1	-1	0	-2	-2	-3	-1
8.55833	1	1	-1	-1	-1	0	-2	-2	-3	-1
8.56667	1	1	-1	-1	-1	0	-2	-3	-2	-1
8.575	1	1	-1	0	0	0	-2	-3	-2	-1
8.58333	1	1	-1	0	0	0	-2	-2	-2	-1
8.59167	1	0	-1	0	0	-1	-2	-2	-3	-1
8.6	1	0	-1	0	0	-1	-2	-2	-3	-1
8.60833	1	0	-1	0	0	-1	-2	-2	-3	-2
8.61667	1	0	-1	0	0	-1	-2	-2	-3	-2
8.625	1	0	-1	0	0	-1	-2	-2	-2	-2
8.63333	1	0	-1	0	0	-1	-2	-2	-2	-2
8.64167	1	1	0	0	0	-1	-2	-2	-2	-2
8.65	1	1	0	0	0	-1	-2	-2	-2	-2
8.65833	1	1	0	0	0	-1	-2	-2	-2	-2
8.66667	1	1	0	0	0	-1	-2	-2	-2	-2
8.675	1	1	0	0	-1	-1	-2	-2	-2	-2
8.68333	1	1	0	0	-1	-1	-2	-2	-2	-2
8.69167	1	1	-1	0	-1	-1	-1	-2	-2	-2
8.7	1	1	-1	0	-1	-1	-1	-2	-2	-2
8.70833	1	1	-1	0	-1	-1	-1	-2	-2	-1
8.71667	1	1	-1	0	-1	-1	-1	-2	-2	-1
8.725	1	1	-1	0	-1	-1	-1	-1	-2	-1
8.73333	1	0	-1	0	-1	-1	-1	-1	-2	-1
8.74167	1	1	-1	0	-1	-1	-1	-1	-2	-1
8.75	1	1	-1	0	-1	-1	-1	-2	-3	-1
8.75833	1	1	-1	0	-1	-1	-1	-2	-3	-1
8.76667	1	1	-1	0	-1	-1	-1	-2	-2	-1
8.775	1	1	-1	0	-1	-1	-1	-2	-2	-1
8.78333	1	1	-1	1	0	-1	-1	-2	-2	-1
8.79167	1	1	-1	1	0	0	-1	-2	-2	-1
8.8	1	1	-1	1	-1	0	-1	-1	-2	-1
8.80833	1	1	0	1	-1	0	-1	-1	-2	-1
8.81667	1	1	0	1	-1	0	-1	-1	-2	0
8.825	1	1	0	1	-1	0	-1	-1	-2	0
8.83333	1	1	0	1	-2	-1	-1	-1	-2	0
8.84167	2	1	0	1	-2	-1	-1	-1	-2	-1
8.85	2	1	0	1	-2	-1	-1	-1	-2	-1
8.85833	2	1	0	1	-2	-1	-1	-1	-2	-1
8.86667	2	1	0	1	-2	-1	-1	-1	-2	-1
8.875	2	1	0	1	-2	-1	-1	-2	-2	-1
8.88333	2	1	0	0	-2	-1	-1	-2	-2	-1
8.89167	2	1	0	0	-2	-1	-1	-2	-2	-1
8.9	2	1	0	1	-2	-1	-1	-2	-2	-1
8.90833	2	1	0	1	-1	-1	-1	-2	-2	-1
8.91667	2	1	0	1	-1	-1	-1	-2	-2	-1
8.925	2	1	0	1	-1	-1	-1	-2	-2	-1
8.93333	2	0	-1	1	-1	-1	-1	-2	-2	-1
8.94167	2	0	-1	1	-1	-1	-1	-2	-2	-1
8.95	2	0	-1	1	-1	-1	-1	-2	-2	-1
8.95833	2	0	-1	1	-1	-1	-1	-2	-2	-1
8.96667	2	0	-1	1	-1	0	-1	-2	-1	-1
8.975	2	0	-1	1	-1	0	-1	-1	-1	-1
8.98333	2	0	-1	1	-1	0	-1	-2	-1	-1
8.99167	2	0	-1	1	-1	0	-2	-2	-1	-1
9	2	0	-1	1	-1	0	-2	-2	-1	-1
9.00833	1	0	-1	1	-1	0	-2	-2	-1	-1
9.01667	1	0	0	0	-1	0	-2	-2	-1	-1
9.025	1	0	0	0	-1	0	-2	-2	-1	-1
9.03333	1	0	0	0	-1	0	-2	-2	-1	-1
9.04167	1	0	0	0	-1	0	-2	-2	-1	-1
9.05	1	0	0	0	-1	0	-2	-2	-1	-1
9.05833	1	0	0	0	-1	0	-2	-2	-1	-1
9.06667	1	0	0	0	-1	0	-2	-2	-1	-1
9.075	1	0	0	0	-1	0	-1	-2	-2	-1
9.08333	1	0	0	0	-1	0	-1	-2	-1	-1
9.09167	1	0	0	0	-1	0	-1	-2	-1	-1
9.1	2	0	0	0	-1	0	-2	-1	-2	-1
9.10833	2	0	0	0	-1	0	-2	-1	-2	-1
9.11667	2	0	0	0	-1	0	-2	-1	-2	-1
9.125	2	0	0	0	-1	-1	-2	-1	-2	-1
9.13333	2	0	0	0	-1	-1	-2	-1	-2	-1
9.14167	2	0	0	0	-1	-1	-2	-1	-2	-1
9.15	2	-1	-1	0	-1	-1	-2	-1	-1	-1
9.15833	2	-1	-1	0	-1	-1	-2	-1	-1	-1
9.16667	2	-1	-1	0	-1	-1	-2	-1	-1	-1
9.175	2	-1	-1	0	-1	0	-1	-1	0	-1
9.18333	2	0	-1	0	-1	0	-1	-1	0	-1
9.19167	2	0	-1	0	-1	0	-1	-1	0	-1
9.2	2	0	-1	0	-1	0	-1	-1	0	-1
9.20833	2	0	-1	0	-1	0	-1	-1	0	-1
9.21667	2	0	-1	0	-1	0	-1	-1	-1	0
9.225	2	0	-1	0	-1	0	-1	-1	-1	-1
9.23333	2	0	-1	0	-1	0	-1	-1	-1	-1
9.24167	2	0	0	0	-1	0	-1	-1	-1	-1
9.25	2	0	0	0	-1	0	-1	-1	-1	-1
9.25833	2	0	0	0	-1	0	-1	-1	-1	-1
9.26667	2	0	0	0	-1	0	-2	-1	-1	-1
9.275	2	0	0	0	0	0	-2	-1	-1	-1
9.28333	2	0	0	0	0	0	-2	-1	-1	-1
9.29167	2	0	0	0	0	0	-2	-1	-1	-2
9.3	2	0	0	0	0	0	-2	-1	-1	-2
9.30833	1	0	0	0	0	0	-2	-1	-1	-2
9.31667	1	0	0	0	0	0	-2	-1	-1	-2
9.325	2	0	0	0	-1	0	-2	-1	-1	-2
9.33333	2	0	0	0	-1	0	-1	-1	-1	-1
9.34167	2	0	0	0	-1	0	-1	-1	-1	-1
9.35	2	0	0	0	-1	0	-1	-1	-1	-2
9.35833	2	0	0	0	-1	0	-2	-1	-1	-2
9.36667	2	0	0	0	-1	0	-2	-1	-1	-1
9.375	2	0	0	0	-1	0	-2	-1	-1	-1
9.38333	2	0	0	0	-1	0	-2	-1	-1	-1
9.39167	2	-1	0	0	-1	0	-2	-1	-1	-1
9.4	2	-1	0	0	-1	0	-2	-1	-1	-1
9.40833	2	-1	0	0	-1	0	-2	-1	-1	-1
9.41667	2	-1	0	0	-1	0	-2	-1	-1	-1
9.425	2	-1	0	0	-1	0	-2	-1	-1	-1
9.43333	1	-1	0	0	-1	0	-2	-1	-1	-1
9.44167	1	-1	0	0	-1	0	-1	0	-1	-1
9.45	1	-1	-1	0	-1	0	-2	-1	-1	-1
9.45833	1	-1	-1	0	-1	0	-2	-1	-1	-1
9.46667	1	-1	-1	0	-1	-1	-2	-1	-1	-1
9.475	1	-1	-1	0	-1	-1	-2	-1	-1	0
9.48333	1	-1	-1	1	-1	-1	-2	-1	-1	0
9.49167	1	-1	-1	1	-1	-1	-3	-1	-1	0
9.5	1	-1	0	0	-1	-1	-2	-1	-1	0
9.50833	1	-1	0	0	-1	-1	-2	-1	-1	0
9.51667	1	-1	0	0	-1	-1	-2	-1	-1	0
9.525	1	-1	0	-1	-1	-1	-2	-1	-1	0
9.53333	1	0	0	-1	-1	-1	-2	-1	-1	0
9.54167	1	0	0	-1	-1	-1	-2	-1	-1	0
9.55	1	0	0	-1	-1	-1	-2	-1	-1	0
9.55833	1	0	0	-1	-1	-1	-2	-1	-1	0
9.56667	1	0	0	-1	-1	-1	-2	-1	-1	0
9.575	1	0	0	0	-1	-1	-2	-1	-1	-1
9.58333	1	0	-1	0	-1	-1	-2	-1	-1	-1
9.59167	1	0	-1	0	-1	-1	-1	-1	-1	-1
9.6	1	0	-1	0	-1	-1	-1	-1	-1	-1
9.60833	1	0	-1	0	-1	-1	-1	-1	-1	-1
9.61667	1	0	-1	0	-1	-1	-2	-2	-1	-1
9.625	1	0	-1	0	-1	0	-2	-2	-1	-1
9.63333	1	0	-1	0	-1	0	-2	-2	-1	-1
9.64167	1	0	-1	0	-1	0	-2	-2	-1	-1
9.65	1	0	-1	0	-1	0	-3	-2	-1	-1
9.65833	1	0	-1	0	-1	0	-3	-2	-1	-1
9.66667	1	0	-1	0	-1	0	-3	-2	-1	-1
9.675	1	-1	-1	0	-1	0	-4	-2	-1	-1
9.68333	1	-1	-1	0	-1	0	-4	-2	-1	-1
9.69167	1	-1	-1	0	-1	0	-3	-2	-1	-1
9.7	1	-1	-1	0	0	0	-3	-2	-1	-1
9.70833	2	-1	-1	0	0	0	-2	-2	-2	-1
9.71667	2	0	0	0	0	-1	-2	-1	-2	-1
9.725	1	0	0	0	0	-1	-2	-1	-2	-1
9.73333	1	0	0	0	0	-1	-2	-1	-2	-1
9.74167	2	0	0	0	0	-1	-2	-1	-2	-1
9.75	2	0	0	0	0	-1	-2	-1	-1	-1
9.75833	2	0	0	0	0	-1	-2	-1	-2	-1
9.76667	2	0	0	0	-1	-1	-2	-1	-2	-1
9.775	2	0	0	0	-1	-1	-2	-1	-2	-1
9.78333	2	0	0	1	-1	-1	-2	-1	-2	-1
9.79167	2	0	0	1	-1	-1	-2	-1	-1	-1
9.8	2	0	-1	1	0	-1	-2	-1	-1	0
9.80833	2	0	-1	1	0	-1	-2	-1	-1	0
9.81667	2	0	-1	1	0	-1	-2	-2	-1	0
9.825	2	0	0	1	0	-1	-2	-2	-1	0
9.83333	2	0	0	1	-1	-1	-2	-1	-1	0
9.84167	2	0	0	0	-1	0	-2	-1	-1	0
9.85	1	0	0	0	-1	-1	-2	-2	-1	0
9.85833	1	0	0	0	-1	-1	-2	-2	-1	0
9.86667	1	0	0	0	-1	-1	-2	-2	-1	0
9.875	2	0	0	0	-1	-1	-2	-2	-1	0
9.88333	2	0	0	0	-1	-1	-2	-2	-1	-1
9.89167	2	0	0	0	-1	-1	-2	-2	-1	-1
9.9	2	0	0	0	-1	-1	-2	-2	-1	-1
9.90833	2	0	0	0	-1	-1	-2	-2	-1	0
9.91667	2	-1	0	0	-1	-1	-2	-2	-2	0
9.925	2	-1	-1	1	-1	-1	-2	-2	-2	0
9.93333	2	-1	-1	1	-1	-1	-2	-2	-2	0
9.94167	2	-1	-1	1	-1	-1	-2	-2	-2	0
9.95	2	-1	0	1	-1	-1	-2	-2	-2	0
9.95833	2	-1	0	0	-1	-1	-2	-2	-2	0
9.96667	2	-1	0	0	-1	-1	-2	-2	-2	0
9.975	2	-1	0	0	-1	-1	-2	-2	-2	0
9.98333	2	-1	0	0	-1	-1	-2	-2	-2	-1
9.99167	2	-1	0	0	-1	-1	-2	-3	-2	-1
10	2	-1	0	0	-1	-1	-2	-2	-2	-1
10.0083	1	-1	0	0	-1	-1	-2	-2	-2	0
10.0167	1	-1	1	0	-1	-1	-2	-2	-2	0
10.025	1	-1	1	0	-1	-1	-2	-2	-1	-1
10.0333	2	-1	1	0	-1	-1	-2	-2	-1	-1
10.0417	2	-1	1	-1	0	-1	-2	-2	-1	-1
10.05	2	-1	1	-1	0	-1	-2	-2	-1	-1
10.0583	2	-1	1	-1	-1	-1	-2	-2	-1	0
10.0667	2	0	0	-1	-1	-1	-2	-2	-1	0
10.075	2	0	0	0	-1	-1	-2	-2	-1	-1
10.0833	2	0	0	0	-1	-1	-2	-1	-1	-1
10.0917	2	0	0	-1	-1	-1	-2	-1	-1	-1
10.1	1	0	0	-1	-1	-1	-2	-1	-1	-1
10.1083	1	0	1	-1	-1	-1	-2	-1	-2	-1
10.1167	1	0	1	-1	-1	-1	-2	-1	-2	-1
10.125	2	0	1	-1	-1	0	-2	-1	-2	-1
10.1333	2	0	1	-1	-1	0	-2	-1	-2	0
10.1417	2	0	1	-1	-1	0	-2	-1	-2	0
10.15	2	0	1	-1	-1	0	-2	-1	-2	0
10.1583	2	0	1	-1	-1	0	-2	-1	-2	0
10.1667	2	0	0	-1	-1	0	-2	-1	-1	0
10.175	2	0	0	-1	-1	0	-2	-1	-1	0
10.1833	2	0	0	-1	-1	0	-2	-1	-1	0
10.1917	2	0	0	-1	-1	0	-2	-1	-1	0
10.2	2	0	0	-1	-1	0	-2	-1	-1	0
10.2083	2	0	0	0	-1	0	-2	-2	-1	0
10.2167	2	0	0	0	-1	0	-2	-2	-2	0
10.225	2	0	0	0	-1	0	-2	-2	-2	0
10.2333	2	0	0	0	-1	0	-2	-2	-2	0
10.2417	2	0	0	0	-1	0	-2	-1	-2	0
10.25	2	0	0	0	-1	0	-2	-1	-2	0
10.2583	2	0	0	0	-1	0	-2	-1	-2	0
10.2667	2	0	0	0	-1	0	-2	-1	-1	-1
10.275	2	0	0	0	-1	0	-2	-1	-1	-1
10.2833	2	0	0	0	-1	-1	-2	-1	-1	-1
10.2917	2	0	0	-1	-1	-1	-2	-1	-1	-1
10.3	2	0	0	-1	-1	-1	-2	-1	-1	-1
10.3083	2	0	0	-1	-1	-1	-2	-2	-2	-1
10.3167	2	0	0	-1	-1	-1	-2	-2	-2	0
10.325	2	0	0	-1	-1	-1	-2	-2	-2	0
10.3333	2	0	0	-1	-1	-1	-2	-2	-2	0
10.3417	2	0	0	-1	-1	-1	-2	-2	-2	0
10.35	2	0	0	-1	-1	0	-2	-2	-2	0
10.3583	2	0	1	-1	-1	0	-2	-2	-2	0
10.3667	2	0	1	-1	-1	0	-2	-2	-2	0
10.375	2	1	1	-1	-1	0	-3	-2	-2	0
10.3833	2	1	1	-1	-1	0	-3	-2	-2	-1
10.3917	2	1	1	-1	-1	0	-2	-2	-2	-1
10.4	2	1	1	-1	-1	0	-2	-2	-2	-1
10.4083	2	0	1	-1	-1	0	-2	-2	-1	-1
10.4167	2	0	1	-1	-1	0	-2	-2	-1	-1
10.425	2	0	1	-1	-1	0	-2	-2	-1	-1
10.4333	2	0	1	-1	-1	0	-2	-2	-1	-1
10.4417	2	0	1	-1	-1	0	-2	-2	-1	0
10.45	2	0	1	-1	-1	0	-2	-2	-1	0
10.4583	2	0	1	-1	-1	0	-2	-1	-2	-1
10.4667	2	0	0	-1	-1	0	-2	-2	-2	-1
10.475	2	0	1	-1	-1	0	-2	-2	-2	-1
10.4833	2	0	1	-1	-1	0	-2	-2	-2	-1
10.4917	2	0	1	-1	-1	0	-2	-2	-2	-1
10.5	2	0	0	-1	0	0	-2	-1	-2	-1
10.5083	2	0	0	-1	-1	-1	-2	-1	-2	-1
10.5167	2	0	0	-1	-1	-1	-3	-1	-2	0
10.525	1	0	0	-1	-1	-1	-3	-1	-2	0
10.5333	1	0	0	-1	-1	-1	-3	-1	-3	0
10.5417	1	0	0	-1	-1	-1	-3	-1	-3	0
10.55	1	0	0	-1	-1	-1	-2	-1	-2	0
10.5583	1	0	0	0	-1	-1	-2	-1	-2	0
10.5667	1	0	0	0	-1	-1	-2	-1	-2	0
10.575	1	0	0	0	-1	-1	-2	-1	-2	-1
10.5833	1	0	0	0	-1	-1	-2	-1	-2	-1
10.5917	1	0	0	-1	-1	-1	-2	-1	-2	-1
10.6	1	0	0	-1	-1	-1	-2	-1	-2	-1
10.6083	0	0	0	-1	-1	-1	-2	-1	-3	-1
10.6167	0	0	0	-1	-1	-2	-2	-1	-3	-1
10.625	0	0	0	-1	-2	-2	-2	-1	-3	-1
10.6333	0	0	0	0	-2	-1	-2	-1	-2	-1
10.6417	1	0	0	0	-2	-1	-2	-1	-2	-1
10.65	1	0	0	0	-1	-1	-3	-1	-2	0
10.6583	1	0	0	0	-1	-1	-3	-1	-2	0
10.6667	1	0	0	0	-1	-1	-3	-1	-2	0
10.675	1	0	0	0	-1	0	-3	-1	-2	0
10.6833	1	0	0	0	-1	0	-3	-1	-2	0
10.6917	1	0	0	0	-1	0	-3	-2	-2	0
10.7	1	0	0	-1	-1	0	-3	-2	-2	0
10.7083	1	0	-1	-1	-1	0	-3	-2	-2	0
10.7167	1	0	-1	-1	-1	0	-2	-1	-3	0
10.725	1	-1	-1	0	-1	0	-2	-1	-2	0
10.7333	1	0	-1	0	0	0	-2	-1	-2	0
10.7417	1	0	0	0	0	0	-2	-1	-2	0
10.75	1	0	0	0	0	-1	-2	-1	-2	0
10.7583	1	0	0	0	0	-1	-2	-1	-2	0
10.7667	1	0	0	0	0	-1	-2	-1	-2	0
10.775	1	0	0	0	-1	-1	-2	-1	-2	0
10.7833	1	0	0	0	-1	-1	-2	-1	-2	0
10.7917	1	0	0	0	0	-1	-3	-1	-2	0
10.8	1	0	0	0	-1	-1	-3	-1	-2	0
10.8083	1	0	0	-1	-1	-1	-3	-2	-2	0
10.8167	1	0	0	-1	-1	-1	-3	-1	-2	0
10.825	1	0	-1	-1	-1	-1	-4	-1	-2	0
10.8333	1	0	-1	-1	-1	-1	-4	-1	-2	0
10.8417	1	0	-1	-1	-1	-1	-4	-1	-2	0
10.85	1	0	-1	-1	0	-1	-4	-2	-2	0
10.8583	1	0	-1	-1	0	-1	-3	-2	-2	0
10.8667	1	0	0	-1	0	-1	-3	-2	-2	0
10.875	1	0	0	-1	0	-1	-3	-1	-2	0
10.8833	1	0	0	0	0	-1	-3	-1	-2	0
10.8917	2	0	0	0	0	-1	-3	-1	-2	0
10.9	2	0	0	0	0	-1	-3	-1	-2	0
10.9083	2	0	0	-1	0	-1	-3	-1	-2	0
10.9167	2	0	0	-1	-1	-1	-3	-1	-2	0
10.925	2	0	0	-1	-1	-1	-3	-1	-2	1
10.9333	2	0	0	-1	-1	-1	-3	-1	-2	1
10.9417	2	0	0	-1	-1	-1	-3	-1	-2	1
10.95	2	0	0	-2	-1	-1	-2	-1	-2	1
10.9583	1	0	1	-2	0	-1	-2	-1	-2	1
10.9667	1	0	1	-2	0	-1	-2	-1	-2	1
10.975	1	0	1	-2	0	-1	-2	-1	-2	0
10.9833	1	0	1	-2	0	-1	-2	-1	-2	0
10.9917	1	0	1	-1	0	-1	-3	-1	-2	0
11	1	0	1	-1	0	-1	-3	-1	-2	0
11.0083	1	-1	1	-1	0	-1	-3	-1	-2	0
11.0167	1	-1	1	-1	-1	-1	-3	-1	-2	0
11.025	1	-1	1	-1	-1	-1	-2	-1	-2	0
11.0333	1	-1	1	-1	-1	-1	-2	-1	-1	0
11.0417	1	-1	1	-1	-1	-1	-2	-1	-1	0
11.05	1	-1	1	-1	-1	-1	-2	-1	-1	0
11.0583	1	-1	1	-1	-1	-1	-2	0	-1	-1
11.0667	1	-1	1	-1	-1	-1	-2	0	-1	-1
11.075	1	-1	1	-1	-1	-1	-2	0	-1	-1
11.0833	1	-1	1	-1	-1	-1	-2	0	-1	-1
11.0917	1	-1	1	-1	-1	-1	-2	0	-1	0
11.1	1	-1	1	-1	-1	-1	-2	0	-1	0
11.1083	1	-1	1	-1	-1	-1	-2	0	-1	0
11.1167	1	-1	1	-1	-1	-1	-2	0	-2	0
11.125	1	-1	0	-1	-1	-1	-2	0	-2	0
11.1333	1	-1	0	-1	-1	-1	-2	0	-2	0
11.1417	1	-1	0	-1	-1	-1	-1	0	-2	0
11.15	1	-1	0	-1	-1	-1	-1	-1	-2	0
11.1583	1	-1	0	-1	-1	-1	-1	-1	-2	0
11.1667	1	-1	0	-1	-1	-1	-1	-1	-2	0
11.175	1	-1	1	-1	-1	-1	-1	-1	-2	0
11.1833	1	-1	1	-1	-1	-1	-1	-1	-1	0
11.1917	1	-1	1	-1	-1	-1	-1	-1	-1	0
11.2	2	-1	1	-1	-1	-1	-2	-1	-1	0
11.2083	2	-1	1	-1	-1	-1	-2	-1	-2	0
11.2167	2	-1	1	-1	-1	-1	-2	-1	-2	0
11.225	2	-1	0	-1	-1	-1	-2	-1	-2	0
11.2333	2	-1	1	0	-1	-1	-2	-1	-2	0
11.2417	2	-1	0	0	-1	-1	-2	-2	-2	0
11.25	2	-1	1	0	-1	-1	-2	-2	-2	0
11.2583	2	-1	1	0	0	-1	-2	-2	-2	1
11.2667	2	0	1	0	0	-1	-2	-2	-2	1
11.275	2	0	1	0	0	-1	-2	-2	-2	1
11.2833	2	0	1	0	0	-1	-3	-2	-2	1
11.2917	2	0	1	0	0	-1	-3	-2	-2	1
11.3	1	0	1	-1	0	-1	-3	-2	-2	1
11.3083	1	0	0	-1	0	-1	-3	-2	-2	1
11.3167	1	0	1	-1	0	-1	-3	-2	-2	0
11.325	2	0	1	-1	0	-1	-3	-2	-3	0
11.3333	2	0	1	-1	0	-1	-3	-2	-3	0
11.3417	2	0	1	-1	0	0	-3	-2	-3	0
11.35	2	0	1	-1	-1	-1	-3	-2	-3	0
11.3583	2	0	1	-1	-1	-1	-2	-2	-2	0
11.3667	2	0	1	-1	-1	-1	-2	-2	-2	0
11.375	2	0	1	-1	-1	-1	-2	-2	-2	1
11.3833	2	0	1	-1	-1	-1	-2	-2	-2	1
11.3917	2	0	1	-1	-1	-1	-2	-2	-2	0
11.4	2	0	1	-1	-1	0	-2	-2	-2	0
11.4083	3	0	1	-1	0	-1	-2	-2	-2	0
11.4167	2	0	1	0	0	-1	-2	-2	-2	0
11.425	2	0	1	0	0	-1	-2	-2	-2	0
11.4333	2	0	0	0	0	-1	-2	-2	-2	0
11.4417	2	0	0	0	0	-1	-2	-2	-2	0
11.45	2	0	0	0	0	-1	-2	-2	-2	0
11.4583	2	0	0	1	0	-1	-2	-2	-2	0
11.4667	2	0	0	1	0	-1	-1	-3	-3	0
11.475	2	0	0	1	0	-1	-1	-3	-3	0
11.4833	2	0	0	1	0	-2	-2	-2	-3	0
11.4917	2	0	0	0	0	-2	-2	-2	-2	0
11.5	2	0	0	0	0	-2	-2	-2	-2	0
11.5083	2	0	0	0	1	-2	-2	-2	-2	0
11.5167	2	1	0	0	1	-2	-2	-2	-2	0
11.525	2	1	1	0	0	-2	-2	-2	-2	0
11.5333	2	1	1	0	0	-2	-2	-2	-2	0
11.5417	3	1	1	0	0	-2	-2	-2	-2	0
11.55	3	1	1	0	0	-2	-2	-2	-2	0
11.5583	3	1	1	0	0	-2	-2	-2	-2	0
11.5667	3	1	1	0	0	-1	-2	-2	-2	0
11.575	3	1	0	0	0	-1	-2	-3	-3	0
11.5833	3	0	1	1	0	-1	-2	-3	-2	0
11.5917	3	0	1	1	0	-1	-2	-3	-2	0
11.6	3	0	1	1	0	-1	-2	-2	-2	0
11.6083	3	0	1	0	0	-1	-2	-2	-2	0
11.6167	3	0	1	0	0	-1	-2	-2	-2	0
11.625	3	0	0	0	0	-2	-2	-2	-2	0
11.6333	3	0	0	1	0	-2	-2	-2	-2	0
11.6417	3	0	0	1	0	-2	-2	-2	-2	0
11.65	3	0	0	1	0	-2	-2	-2	-2	0
11.6583	3	0	0	1	0	-2	-2	-2	-2	0
11.6667	3	0	1	0	0	-1	-2	-2	-2	0
11.675	3	0	1	0	0	-1	-2	-2	-2	0
11.6833	2	0	1	0	0	-1	-3	-2	-2	0
11.6917	2	0	1	0	0	-1	-3	-2	-2	0
11.7	2	0	1	0	0	-1	-3	-2	-2	0
11.7083	2	0	0	0	0	-1	-3	-1	-2	0
11.7167	2	0	0	0	-1	-1	-3	-1	-2	0
11.725	2	0	1	0	-1	-1	-2	-2	-2	0
11.7333	2	0	1	0	-1	-2	-2	-2	-2	0
11.7417	2	0	1	0	0	-2	-2	-2	-2	0
11.75	2	0	1	0	0	-2	-2	-2	-2	0
11.7583	2	1	1	0	-1	-2	-2	-2	-2	0
11.7667	2	1	1	0	-1	-2	-2	-2	-2	0
11.775	2	0	0	0	-1	-1	-2	-2	-2	1
11.7833	2	0	0	0	-1	-1	-2	-2	-2	1
11.7917	2	0	1	0	-1	-1	-2	-2	-2	0
11.8	2	0	1	0	-1	-1	-2	-2	-2	0
11.8083	2	0	1	0	-1	-2	-2	-2	-2	0
11.8167	2	0	1	0	-1	-2	-3	-2	-2	0
11.825	2	0	1	0	-1	-2	-3	-2	-3	0
11.8333	2	0	1	1	0	-2	-3	-2	-3	0
11.8417	2	0	1	1	0	-2	-3	-2	-3	0
11.85	2	0	1	1	0	-2	-3	-2	-3	0
11.8583	2	0	1	1	0	-2	-3	-2	-3	0
11.8667	2	0	1	1	0	-2	-3	-2	-3	0
11.875	2	0	1	1	0	-2	-3	-2	-3	0
11.8833	2	0	0	1	0	-2	-3	-2	-3	0
11.8917	2	0	0	1	0	-2	-3	-2	-2	0
11.9	2	0	0	1	0	-2	-3	-1	-3	0
11.9083	2	0	0	1	0	-2	-3	-2	-3	0
11.9167	2	-1	0	1	0	-2	-3	-2	-3	0
11.925	2	-1	1	1	0	-2	-2	-2	-3	0
11.9333	3	0	1	0	0	-2	-2	-2	-3	0
11.9417	3	0	1	0	0	-1	-2	-2	-2	0
11.95	2	0	1	0	-1	-1	-2	-2	-2	0
11.9583	2	0	1	0	-1	-1	-2	-2	-3	0
11.9667	2	0	1	0	-1	-1	-2	-2	-3	0
11.975	2	0	1	0	-1	-1	-2	-2	-3	0
11.9833	2	0	1	-1	-1	-1	-1	-2	-3	0
11.9917	2	0	1	-1	-1	-1	-1	-2	-2	0
12	2	0	1	-1	-1	-1	-1	-2	-2	0
12.0083	2	0	1	-1	-1	-1	-1	-1	-3	0
12.0167	2	0	1	-1	-1	-1	-1	-1	-3	0
12.025	2	0	1	0	-1	-1	-2	-1	-3	0
12.0333	2	0	1	0	-1	-1	-2	-1	-2	1
12.0417	2	0	0	0	-1	-1	-2	-1	-2	1
12.05	2	0	0	0	-1	-1	-2	-1	-3	1
12.0583	2	1	0	0	-1	-1	-1	-1	-3	1
12.0667	2	1	0	0	-1	-1	-1	-1	-3	1
12.075	2	1	0	0	-1	-1	-2	-1	-3	1
12.0833	2	1	0	0	-1	-1	-2	-1	-3	1
12.0917	2	1	1	0	-1	-1	-2	-1	-3	1
12.1	2	1	1	0	-1	-1	-2	-1	-3	1
12.1083	2	1	1	0	-1	-1	-2	-1	-3	1
12.1167	2	1	1	-1	-1	-1	-2	-1	-3	1
12.125	2	1	1	-1	-1	-1	-2	-1	-2	1
12.1333	2	1	1	-1	-1	-2	-2	-1	-2	1
12.1417	2	0	1	-1	-1	-2	-2	-1	-2	1
12.15	2	0	1	-1	-1	-2	-2	-1	-2	1
12.1583	2	0	1	-1	-1	-2	-2	-2	-2	1
12.1667	2	0	1	-1	-1	-2	-2	-2	-2	1
12.175	2	0	1	-1	-1	-2	-2	-2	-2	1
12.1833	2	0	1	-1	-1	-2	-2	-2	-2	1
12.1917	2	0	1	-1	-1	-2	-3	-2	-2	1
12.2	2	0	2	-1	0	-2	-3	-2	-3	1
12.2083	2	0	2	0	0	-2	-3	-2	-3	1
12.2167	2	-1	1	0	0	-2	-3	-2	-3	1
12.225	2	-1	1	0	0	-2	-3	-2	-3	1
12.2333	2	-1	1	0	0	-2	-3	-2	-3	1
12.2417	2	0	1	0	0	-2	-3	-2	-2	1
12.25	1	0	1	0	0	-2	-3	-2	-2	1
12.2583	1	0	1	0	0	-2	-3	-2	-2	1
12.2667	1	0	1	-1	0	-2	-3	-2	-2	1
12.275	1	0	1	-1	0	-2	-3	-2	-2	1
12.2833	1	0	1	-1	0	-2	-3	-1	-2	0
12.2917	1	0	1	-1	0	-1	-3	-1	-2	0
12.3	1	0	1	-1	0	-1	-3	-1	-2	0
12.3083	1	0	1	-1	0	-1	-2	-1	-2	0
12.3167	1	0	1	0	0	-1	-2	-1	-2	0
12.325	2	0	1	0	0	-1	-2	-2	-2	0
12.3333	2	0	0	0	0	-1	-2	-2	-1	0
12.3417	2	0	0	0	0	-2	-2	-2	-1	0
12.35	2	0	0	0	0	-2	-2	-2	-2	0
12.3583	2	0	0	0	0	-2	-2	-2	-2	0
12.3667	2	0	0	0	-1	-2	-3	-2	-2	0
12.375	2	0	1	0	-1	-1	-3	-2	-2	0
12.3833	2	-1	1	0	-1	-1	-3	-2	-2	0
12.3917	2	-1	1	0	-1	-1	-3	-2	-2	0
12.4	2	0	1	0	-1	-1	-3	-2	-2	0
12.4083	2	0	1	0	-1	-1	-3	-3	-2	0
12.4167	2	0	1	0	-1	-1	-3	-3	-2	0
12.425	2	0	1	0	-1	-1	-2	-3	-2	0
12.4333	2	0	1	0	0	-1	-2	-2	-2	1
12.4417	2	0	1	0	0	-1	-2	-2	-2	1
12.45	2	0	1	0	0	-1	-3	-2	-2	1
12.4583	2	0	1	0	0	-1	-3	-2	-2	1
12.4667	2	0	1	0	0	-1	-3	-2	-2	1
12.475	2	0	1	0	0	-1	-4	-2	-2	1
12.4833	2	0	1	0	0	-1	-3	-2	-2	1
12.4917	2	0	1	0	0	-1	-3	-2	-2	1
12.5	2	0	1	0	0	-1	-3	-2	-2	1
12.5083	2	0	1	0	0	-1	-3	-2	-2	1
12.5167	2	0	1	0	0	-1	-3	-2	-2	1
12.525	2	-1	1	0	-1	-1	-3	-2	-2	1
12.5333	2	-1	1	0	-1	-1	-3	-2	-2	1
12.5417	2	-1	1	0	-1	-1	-3	-2	-2	1
12.55	2	0	1	0	-1	-1	-3	-2	-2	1
12.5583	1	0	1	0	0	-1	-3	-2	-2	1
12.5667	1	0	1	0	0	-1	-3	-2	-2	1
12.575	2	0	1	-1	-1	-1	-3	-2	-3	1
12.5833	2	0	1	-1	-1	-1	-3	-2	-3	1
12.5917	2	0	1	0	-1	-1	-3	-2	-3	1
12.6	2	0	1	0	-1	-1	-3	-2	-2	1
12.6083	2	0	1	0	-1	-1	-3	-2	-2	1
12.6167	2	0	1	0	-1	-1	-3	-2	-2	1
12.625	2	0	1	-1	-1	-1	-3	-2	-2	1
12.6333	2	0	1	-1	-1	-1	-3	-2	-2	1
12.6417	2	0	1	-1	-1	-1	-3	-2	-2	1
12.65	2	0	1	-1	-1	-1	-3	-2	-2	1
12.6583	2	0	1	-1	-1	-1	-3	-2	-2	1
12.6667	2	0	0	-1	-1	-1	-3	-2	-2	1
12.675	2	0	0	-1	-1	-1	-3	-2	-2	1
12.6833	2	0	0	-1	-1	-1	-3	-2	-3	1
12.6917	2	0	0	-1	0	-2	-3	-2	-3	1
12.7	2	0	0	-1	0	-2	-3	-2	-2	1
12.7083	2	0	0	-1	0	-2	-3	-2	-2	1
12.7167	3	0	0	-1	0	-2	-3	-2	-2	0
12.725	3	0	0	-1	0	-2	-3	-1	-2	0
12.7333	3	0	0	-1	0	-2	-3	-1	-2	0
12.7417	3	-1	0	-1	0	-2	-3	-1	-2	0
12.75	3	-1	0	0	0	-2	-3	-1	-2	0
12.7583	3	-1	0	0	0	-2	-3	-1	-2	0
12.7667	3	-1	0	0	0	-2	-3	-2	-2	0
12.775	3	-1	0	0	0	-2	-2	-2	-2	0
12.7833	3	-1	0	-1	0	-2	-3	-2	-2	0
12.7917	3	-1	0	-1	0	-2	-3	-2	-2	0
12.8	3	-1	0	-1	0	-2	-3	-2	-2	0
12.8083	3	-1	0	-1	0	-2	-3	-2	-2	0
12.8167	3	-1	0	-1	0	-2	-3	-2	-2	0
12.825	3	0	0	-1	0	-2	-3	-2	-2	0
12.8333	3	0	0	-1	0	-2	-3	-2	-2	0
12.8417	3	0	0	-1	-1	-1	-3	-2	-3	0
12.85	2	0	0	-1	-1	-1	-3	-2	-3	0
12.8583	2	-1	1	-1	-1	-1	-3	-2	-3	0
12.8667	2	-1	1	-1	-1	-1	-3	-2	-3	0
12.875	2	-1	1	-1	-1	-2	-3	-2	-3	0
12.8833	2	0	1	-1	-1	-2	-3	-2	-3	0
12.8917	2	0	1	-1	-1	-2	-3	-2	-2	0
12.9	2	0	1	-1	-1	-2	-2	-2	-3	0
12.9083	2	0	1	-1	-1	-2	-2	-2	-3	0
12.9167	2	0	1	-1	-1	-2	-2	-2	-3	0
12.925	2	0	1	-1	-1	-1	-2	-2	-3	0
12.9333	2	0	1	-1	-1	-1	-2	-2	-3	0
12.9417	2	0	1	-1	-1	-1	-2	-2	-3	0
12.95	2	0	1	-1	-1	-1	-2	-2	-3	0
12.9583	2	0	2	-1	-1	-1	-3	-2	-3	0
12.9667	2	0	2	-1	-1	-1	-3	-2	-3	0
12.975	2	0	1	-1	-1	-1	-3	-2	-3	0
12.9833	2	0	1	-1	-1	-1	-3	-2	-3	0
12.9917	2	0	1	-1	-1	-1	-3	-2	-3	0
13	2	0	1	-1	-1	-1	-3	-2	-3	-1
13.0083	2	0	1	-1	-2	-1	-3	-2	-3	-1
13.0167	2	0	1	-1	-2	-1	-3	-2	-3	-1
13.025	2	0	1	-1	-2	-1	-3	-2	-3	-1
13.0333	2	0	1	-1	-2	-1	-3	-2	-3	0
13.0417	1	0	1	-1	-2	-1	-3	-2	-3	0
13.05	1	0	1	0	-2	-1	-3	-2	-3	0
13.0583	1	0	1	0	-1	-1	-3	-2	-3	-1
13.0667	1	0	1	0	-1	-1	-3	-2	-3	-1
13.075	1	0	0	0	-1	-1	-3	-2	-3	0
13.0833	1	0	0	0	-1	-1	-3	-2	-3	0
13.0917	1	0	0	0	-1	-1	-3	-2	-3	0
13.1	1	0	0	0	0	0	-3	-2	-3	0
13.1083	1	0	0	0	0	0	-3	-3	-3	0
13.1167	1	0	0	0	0	0	-3	-3	-3	0
13.125	1	0	0	0	-1	-1	-3	-3	-3	0
13.1333	1	-1	0	0	-1	-1	-3	-3	-3	0
13.1417	1	-1	0	0	-1	-1	-3	-2	-3	-1
13.15	1	-1	0	0	-1	-1	-3	-2	-3	-1
13.1583	1	-1	0	0	-1	-1	-3	-2	-3	-1
13.1667	1	-1	0	0	-1	-1	-3	-2	-3	0
13.175	1	-1	0	0	-1	-1	-3	-2	-2	-1
13.1833	1	-1	0	0	-1	-1	-3	-2	-2	-1
13.1917	1	-1	0	0	0	-1	-3	-2	-2	-1
13.2	1	-1	0	0	0	-1	-3	-2	-2	-1
13.2083	1	-1	0	0	0	-1	-3	-2	-2	-1
13.2167	1	-1	0	-1	-1	-1	-3	-3	-2	-1
13.225	1	-1	0	-1	-1	-1	-3	-2	-3	-1
13.2333	1	-1	0	-1	-1	-1	-3	-2	-2	-1
13.2417	1	-1	0	-1	-1	-1	-3	-2	-2	-1
13.25	1	-1	0	0	-1	-1	-3	-2	-2	-1
13.2583	1	-1	0	0	-1	0	-3	-2	-2	-1
13.2667	1	-1	0	0	-1	0	-3	-2	-2	-1
13.275	1	-1	0	0	-1	0	-3	-2	-2	-1
13.2833	1	-1	0	0	-1	0	-3	-2	-2	0
13.2917	1	-1	1	0	-1	0	-3	-2	-2	0
13.3	1	0	1	0	-1	0	-3	-2	-2	-1
13.3083	1	0	1	0	-1	0	-3	-1	-2	-1
13.3167	1	0	1	0	-1	0	-3	-1	-2	-1
13.325	1	0	1	-1	-1	0	-3	-2	-2	-1
13.3333	1	0	1	-1	-1	0	-3	-2	-2	0
13.3417	1	0	1	-1	-1	0	-3	-2	-2	0
13.35	1	0	1	0	-1	-1	-3	-2	-2	0
13.3583	2	-1	1	0	-2	-1	-3	-2	-2	0
13.3667	2	-1	0	0	-1	-1	-3	-2	-2	0
13.375	2	-1	0	0	-1	-1	-3	-2	-2	0
13.3833	2	-1	0	0	-1	-1	-3	-2	-2	-1
13.3917	2	-1	0	0	-1	-1	-3	-2	-2	-1
13.4	2	-1	0	0	-1	-1	-3	-2	-2	-1
13.4083	1	-1	0	0	-1	-1	-3	-2	-2	0
13.4167	1	-1	0	0	-1	-1	-3	-2	-2	0
13.425	2	-1	0	0	-1	-1	-3	-2	-2	0
13.4333	2	-1	0	0	-1	-1	-3	-2	-2	0
13.4417	2	-1	0	0	-1	-1	-3	-2	-2	0
13.45	2	-1	0	0	-1	0	-3	-2	-2	0
13.4583	2	-1	0	0	-1	0	-3	-2	-2	0
13.4667	2	-1	0	0	-1	0	-3	-2	-2	0
13.475	2	-1	0	0	-1	0	-3	-2	-2	0
13.4833	2	-1	0	0	-1	0	-3	-2	-2	0
13.4917	3	-1	0	0	-1	-1	-3	-1	-1	0
13.5	3	-1	0	0	-1	-1	-3	-1	-2	0
13.5083	3	0	0	0	-1	-1	-4	-1	-2	0
13.5167	3	0	0	0	-1	-1	-4	-1	-2	0
13.525	3	0	0	0	-1	-1	-4	-2	-2	0
13.5333	3	-1	1	1	-2	-1	-4	-2	-2	0
13.5417	3	-1	1	1	-2	-1	-3	-2	-2	0
13.55	3	0	1	0	-2	-1	-3	-2	-1	0
13.5583	3	0	1	0	-2	-1	-3	-2	-1	0
13.5667	3	0	1	0	-2	-1	-3	-2	-1	0
13.575	2	0	1	0	-1	-1	-3	-2	-1	0
13.5833	2	0	1	0	-1	-1	-3	-2	-1	0
13.5917	2	0	1	0	-1	-1	-3	-2	-1	-1
13.6	2	-1	1	1	-1	-1	-2	-2	-1	-1
13.6083	2	-1	1	1	-1	-1	-2	-3	-1	-1
13.6167	2	-1	1	0	-1	0	-3	-2	-1	0
13.625	2	-1	1	0	-1	0	-3	-2	-1	0
13.6333	2	-1	1	0	-1	0	-3	-2	-1	0
13.6417	2	-1	0	0	0	0	-3	-2	-1	0
13.65	2	-1	0	0	0	0	-3	-2	-1	0
13.6583	2	-1	0	0	0	0	-3	-2	-1	0
13.6667	2	-1	0	0	-1	0	-3	-2	-1	0
13.675	2	-1	0	0	-1	0	-3	-2	-1	0
13.6833	2	-1	0	0	-1	0	-3	-2	-2	0
13.6917	2	-1	0	0	-1	0	-3	-2	-1	0
13.7	2	-2	0	0	-1	0	-3	-2	-1	0
13.7083	2	-2	0	0	-1	0	-2	-2	-1	0
13.7167	2	-2	0	0	-1	-1	-2	-2	-2	1
13.725	2	-2	0	0	-1	-1	-2	-2	-2	1
13.7333	2	-2	0	0	-2	-1	-2	-2	-2	1
13.7417	2	-2	0	0	-2	-1	-2	-2	-2	1
13.75	2	-2	0	0	-2	-1	-2	-2	-2	1
13.7583	2	-2	0	0	-2	-1	-2	-2	-2	0
13.7667	3	-2	0	0	-2	-1	-2	-2	-2	0
13.775	3	-2	0	0	-2	0	-2	-2	-2	0
13.7833	2	-2	0	0	-2	0	-2	-2	-2	0
13.7917	2	-2	0	0	-2	0	-2	-2	-2	0
13.8	2	-1	0	0	-2	0	-2	-2	-2	0
13.8083	2	-1	0	0	-2	0	-2	-2	-1	0
13.8167	2	-1	0	0	-1	0	-2	-2	-1	0
13.825	2	-1	-1	0	-1	0	-2	-2	-1	1
13.8333	2	-1	-1	0	-1	0	-2	-2	-1	1
13.8417	2	-1	-1	0	-1	0	-2	-2	-1	0
13.85	2	-1	-1	0	-1	0	-2	-3	-1	0
13.8583	2	-1	0	0	-1	0	-2	-3	-1	0
13.8667	3	-1	0	0	-1	0	-2	-3	-1	0
13.875	2	-1	0	0	-1	0	-2	-3	-1	0
13.8833	2	-1	0	0	-1	0	-2	-3	-2	0
13.8917	3	-2	0	0	-1	0	-2	-3	-2	0
13.9	2	-2	0	0	-1	0	-2	-3	-2	0
13.9083	2	-2	1	0	-1	0	-3	-3	-2	0
13.9167	2	-2	1	0	-1	0	-3	-3	-2	0
13.925	2	-1	0	0	-1	0	-3	-3	-2	0
13.9333	2	-1	1	0	-1	0	-3	-3	-2	0
13.9417	2	-1	1	0	-1	0	-3	-2	-2	0
13.95	2	-1	1	0	-1	0	-3	-2	-2	0
13.9583	2	-1	0	1	-1	0	-3	-2	-2	0
13.9667	2	-1	0	1	-1	0	-3	-2	-1	0
13.975	2	-1	1	1	-1	0	-3	-2	-1	0
13.9833	2	-1	1	1	-1	0	-2	-2	-1	0
13.9917	2	-1	1	0	-1	0	-2	-2	-1	0
14	2	-1	1	0	0	0	-2	-2	-1	0
14.0083	2	-1	0	0	0	0	-2	-2	-1	0
14.0167	2	-1	0	0	0	0	-2	-2	-1	0
14.025	2	-1	1	0	0	0	-2	-2	-1	0
14.0333	2	-1	1	0	0	0	-2	-2	-1	0
14.0417	2	-1	1	0	-1	0	-2	-2	-1	0
14.05	2	-1	0	0	-1	0	-2	-2	-1	1
14.0583	2	-1	0	-1	-1	0	-2	-2	-2	1
14.0667	2	-1	0	-1	-1	0	-2	-2	-2	1
14.075	2	-1	0	-1	-1	0	-2	-2	-2	1
14.0833	2	-1	0	-1	0	0	-2	-2	-2	1
14.0917	2	-1	0	-1	0	0	-2	-2	-2	0
14.1	2	-1	0	-1	0	0	-3	-2	-2	0
14.1083	2	-2	0	-1	0	0	-3	-2	-2	1
14.1167	2	-2	0	-1	0	0	-3	-2	-2	1
14.125	2	-2	0	-1	0	0	-3	-2	-2	1
14.1333	2	-2	0	-1	0	1	-3	-2	-2	1
14.1417	2	-2	0	-1	0	1	-3	-2	-2	1
14.15	2	-2	0	-1	0	1	-3	-2	-2	1
14.1583	2	-2	1	-1	0	1	-3	-1	-2	1
14.1667	2	-2	1	0	0	1	-3	-1	-2	0
14.175	2	-2	1	0	0	1	-3	-1	-2	0
14.1833	3	-2	0	0	0	1	-3	-1	-2	0
14.1917	3	-1	0	0	0	1	-3	-1	-2	0
14.2	3	-1	0	0	0	1	-3	-2	-2	0
14.2083	3	-1	0	0	0	1	-3	-2	-1	0
14.2167	2	-1	0	0	0	1	-2	-2	-1	1
14.225	2	0	0	0	0	1	-2	-2	-1	1
14.2333	2	0	0	0	-1	1	-2	-2	-1	0
14.2417	2	0	0	0	-1	1	-2	-2	-1	0
14.25	2	-1	0	0	-1	0	-2	-2	-1	0
14.2583	3	-1	0	0	-1	0	-2	-2	-1	1
14.2667	3	-1	0	0	-1	0	-2	-2	-1	1
14.275	2	-1	0	-1	-1	0	-2	-2	-1	1
14.2833	2	-1	0	-1	-1	0	-3	-2	-1	0
14.2917	2	-1	0	0	-1	0	-3	-2	-1	0
14.3	2	-1	-1	0	-1	0	-3	-2	-1	0
14.3083	2	-1	-1	0	-1	0	-3	-2	-1	0
14.3167	2	-1	-1	0	-1	0	-3	-2	-1	0
14.325	2	-1	-1	0	-1	0	-3	-2	-1	0
14.3333	2	0	0	0	-1	0	-3	-2	-2	0
14.3417	2	0	0	0	-1	0	-3	-2	-2	0
14.35	2	0	0	0	-1	0	-3	-2	-2	0
14.3583	2	0	1	0	-1	0	-3	-2	-2	0
14.3667	2	0	1	0	-1	0	-3	-2	-2	0
14.375	2	0	1	0	-1	0	-3	-2	-2	0
14.3833	2	0	1	0	-1	0	-3	-2	-2	0
14.3917	2	0	1	0	-1	0	-3	-1	-2	0
14.4	2	0	1	0	-1	0	-3	-1	-2	0
14.4083	2	0	1	0	-1	0	-3	-1	-2	0
14.4167	2	0	1	-1	0	0	-3	-1	-2	0
14.425	2	0	1	-1	0	1	-3	-1	-3	0
14.4333	2	0	1	0	0	1	-3	-1	-3	0
14.4417	2	0	1	0	0	1	-3	-1	-3	0
14.45	2	-1	1	-1	-1	1	-3	-2	-3	0
14.4583	2	-1	1	-1	-1	1	-3	-2	-3	0
14.4667	2	-1	0	0	-1	1	-3	-2	-2	0
14.475	2	-1	0	-1	-1	1	-3	-1	-2	0
14.4833	2	-1	1	-1	-1	1	-3	-1	-2	0
14.4917	2	-1	1	-1	-1	1	-3	-1	-2	0
14.5	2	-1	1	-1	-1	1	-3	-1	-2	0
14.5083	2	-1	1	-1	-1	1	-3	-1	-2	0
14.5167	2	-1	1	-1	-1	1	-3	-2	-2	0
14.525	2	-1	1	-1	-1	1	-3	-1	-2	0
14.5333	2	-1	1	0	-1	1	-3	-1	-2	0
14.5417	2	-1	1	0	-1	1	-3	-1	-2	1
14.55	2	-1	1	0	-1	1	-3	-1	-2	1
14.5583	2	-1	1	0	-1	1	-3	-1	-1	1
14.5667	2	0	1	0	-1	1	-2	-2	-1	0
14.575	2	0	1	0	-1	1	-2	-2	-1	0
14.5833	2	0	1	0	-1	1	-2	-2	-1	0
14.5917	1	0	1	0	-1	1	-3	-2	-1	0
14.6	1	0	1	1	-1	1	-3	-2	-1	1
14.6083	1	-1	1	1	-1	1	-3	-2	0	1
14.6167	1	-1	1	1	-1	2	-3	-1	0	1
14.625	1	-1	1	1	0	2	-3	-1	0	1
14.6333	1	-1	1	1	0	2	-3	-1	0	1
14.6417	1	-1	1	1	-1	2	-3	-1	-1	0
14.65	1	-1	1	1	-1	1	-3	-2	-1	0
14.6583	1	-1	1	1	-1	1	-3	-2	0	0
14.6667	1	-1	1	1	-1	1	-3	-2	-1	0
14.675	1	-1	1	1	-2	1	-3	-1	-1	0
14.6833	1	-1	1	1	-2	1	-3	-1	-1	0
14.6917	1	-1	1	1	-1	1	-3	-1	-1	1
14.7	1	-1	1	1	-2	0	-3	-1	-1	1
14.7083	1	-1	1	0	-2	0	-3	-1	-1	1
14.7167	1	-1	1	0	-2	0	-3	-2	-1	1
14.725	1	-1	1	0	-1	1	-3	-1	-1	1
14.7333	1	-1	1	0	-1	1	-3	-1	-1	1
14.7417	1	-1	1	0	-1	1	-3	-1	-1	1
14.75	1	-1	1	1	-1	1	-3	-2	-2	1
14.7583	1	-1	1	1	-1	1	-3	-1	-2	1
14.7667	1	-1	1	1	-1	1	-3	-2	-2	0
14.775	1	-1	1	1	-1	1	-3	-2	-2	0
14.7833	1	-1	2	1	-1	0	-3	-2	-2	0
14.7917	1	-1	2	1	-1	0	-3	-2	-2	0
14.8	1	-1	2	1	-1	0	-3	-2	-2	0
14.8083	1	-1	2	1	-1	0	-3	-2	-2	0
14.8167	2	-1	2	1	-1	0	-3	-2	-2	0
14.825	2	-1	2	1	-1	0	-3	-2	-2	0
14.8333	2	-1	2	1	-1	0	-3	-2	-2	0
14.8417	2	0	2	1	-1	0	-3	-2	-2	0
14.85	2	0	2	1	-1	0	-3	-2	-1	0
14.8583	2	0	2	1	-1	0	-3	-2	-1	0
14.8667	2	-1	2	1	0	0	-3	-2	-1	0
14.875	2	-1	2	1	0	0	-3	-2	-1	0
14.8833	2	-1	1	0	0	0	-3	-2	-1	0
14.8917	2	-1	1	0	-1	0	-3	-2	-1	0
14.9	2	-1	1	0	-1	0	-3	-2	-1	0
14.9083	2	-1	1	0	-1	0	-3	-2	-1	0
14.9167	2	-1	2	0	-1	0	-2	-2	-1	0
14.925	2	0	2	0	-1	0	-2	-2	-1	0
14.9333	2	0	1	0	-1	0	-2	-2	-1	1
14.9417	2	0	1	0	-1	0	-3	-2	-1	1
14.95	2	0	1	0	-1	0	-2	-2	-1	1
14.9583	2	0	1	0	-1	0	-2	-2	-2	0
14.9667	2	0	1	0	-1	0	-2	-2	-2	0
14.975	2	0	1	0	-1	0	-2	-2	-2	1
14.9833	2	0	1	0	-1	0	-2	-2	-1	1
14.9917	2	0	1	-1	-1	0	-2	-2	-1	1
15	2	0	1	-1	-1	0	-2	-1	-1	1
15.0083	2	0	1	-1	-1	0	-1	-1	-1	1
15.0167	2	0	1	0	-1	0	-1	-1	-1	1
15.025	2	0	1	0	-1	0	-1	-1	-1	1
15.0333	2	0	1	0	-2	0	-2	-1	-1	1
15.0417	2	0	2	0	-2	0	-2	-1	-1	1
15.05	2	0	2	0	-2	0	-2	-1	-1	1
15.0583	2	0	2	0	-2	0	-2	-1	-2	1
15.0667	2	0	2	0	-2	0	-2	-1	-2	1
15.075	2	0	2	0	-2	0	-2	-1	-1	1
15.0833	2	0	2	0	-2	1	-2	-1	-1	1
15.0917	2	-1	2	0	-2	1	-2	-1	-1	1
15.1	2	-1	2	0	-2	1	-2	-1	-1	1
15.1083	2	-1	2	0	-2	1	-2	-1	-1	1
15.1167	2	0	1	0	-2	0	-3	-1	-1	0
15.125	2	0	1	0	-2	0	-3	-1	-1	0
15.1333	2	0	1	0	-2	0	-3	-1	-1	0
15.1417	2	0	1	0	-2	0	-3	-1	-1	0
15.15	2	0	1	0	-2	0	-3	-1	-1	0
15.1583	2	-1	1	1	-2	0	-3	-1	-1	0
15.1667	2	-1	1	1	-2	0	-3	-1	-1	0
15.175	2	-1	1	1	-2	0	-3	-1	-1	0
15.1833	2	-1	1	1	-2	0	-3	-1	-1	0
15.1917	2	-1	1	1	-1	0	-3	-1	-1	0
15.2	2	-1	1	1	-1	1	-3	-1	-1	0
15.2083	2	-1	1	1	-1	1	-2	-1	-1	0
15.2167	2	-1	2	2	-1	1	-2	-1	-1	0
15.225	2	-1	2	2	-1	0	-3	-1	-1	0
15.2333	2	-1	2	2	-2	0	-2	-1	-1	0
15.2417	2	-1	1	2	-2	0	-2	-1	-1	0
15.25	3	-1	1	2	-2	0	-3	-1	-1	0
15.2583	3	0	1	2	-2	0	-2	-1	-1	0
15.2667	3	0	1	2	-1	0	-2	-1	-1	0
15.275	3	-1	1	2	-1	1	-2	-1	-1	0
15.2833	3	-1	1	1	-1	0	-2	-1	-1	0
15.2917	3	-1	1	1	-1	0	-2	-1	-2	0
15.3	3	-1	1	2	-1	1	-2	-2	-2	0
15.3083	3	-1	1	2	-1	1	-3	-2	-2	0
15.3167	3	-1	1	2	-1	0	-3	-2	-2	0
15.325	3	-1	1	2	-1	0	-3	-2	-2	0
15.3333	3	-1	1	2	-1	0	-3	-2	-2	0
15.3417	3	-1	1	2	-1	0	-3	-2	-2	0
15.35	3	-1	1	2	-1	0	-3	-2	-2	0
15.3583	3	-1	1	2	-1	0	-4	-2	-2	0
15.3667	3	-1	1	2	-1	0	-4	-2	-2	0
15.375	3	-1	1	2	-1	0	-4	-2	-2	0
15.3833	2	-1	1	1	-1	0	-4	-2	-1	0
15.3917	2	-1	1	1	-1	0	-4	-2	-1	0
15.4	2	0	1	1	-1	0	-4	-2	-2	0
15.4083	2	0	1	2	-1	0	-4	-1	-2	-1
15.4167	2	0	1	2	-1	0	-4	-1	-2	-1
15.425	2	0	1	2	-1	0	-3	-1	-2	-1
15.4333	2	0	1	2	-1	-1	-3	-1	-2	0
15.4417	2	0	1	2	-1	-1	-3	-1	-2	0
15.45	2	0	1	1	-1	0	-3	-1	-2	0
15.4583	2	-1	1	1	-1	-1	-3	-1	-3	0
15.4667	2	-1	1	1	0	-1	-3	-1	-3	0
15.475	2	-1	1	1	-1	0	-3	-1	-3	0
15.4833	2	-1	1	1	-1	0	-3	-1	-2	0
15.4917	2	-1	1	1	-1	0	-3	-1	-2	0
15.5	3	0	1	1	-1	0	-3	-1	-2	0
15.5083	3	0	0	1	-1	0	-3	-1	-2	0
15.5167	3	0	0	1	0	0	-3	-1	-2	0
15.525	3	0	0	1	0	0	-3	-1	-2	1
15.5333	3	-1	0	0	0	0	-3	-1	-2	1
15.5417	3	-1	0	0	0	0	-3	-1	-1	0
15.55	3	-1	0	0	0	0	-3	-1	-1	0
15.5583	3	-1	0	1	0	0	-3	-1	-1	0
15.5667	3	-1	0	1	0	0	-3	-2	-1	0
15.575	3	-1	0	1	0	0	-3	-2	-1	0
15.5833	3	-1	0	1	0	0	-3	-2	-1	0
15.5917	3	-1	0	1	0	1	-3	-2	-1	0
15.6	3	-1	0	1	0	1	-3	-2	-1	0
15.6083	2	-1	0	1	-1	0	-3	-2	-2	-1
15.6167	2	-1	0	1	-1	0	-3	-2	-2	-1
15.625	2	-1	0	1	-1	0	-3	-2	-2	-1
15.6333	2	-1	0	1	0	0	-3	-2	-2	-1
15.6417	2	-1	0	1	-1	0	-3	-2	-2	0
15.65	2	-1	0	1	-1	0	-3	-2	-2	0
15.6583	2	-1	0	1	-1	0	-3	-2	-2	0
15.6667	3	-1	0	1	-1	0	-3	-2	-2	0
15.675	3	-1	0	1	-1	1	-3	-2	-2	0
15.6833	3	-1	0	2	-1	1	-3	-2	-2	0
15.6917	3	-1	0	2	-1	1	-3	-2	-2	0
15.7	3	-1	0	2	0	1	-3	-2	-1	0
15.7083	3	-2	0	2	0	1	-3	-2	-1	0
15.7167	2	-2	0	1	0	1	-3	-2	-1	0
15.725	2	-2	0	1	0	0	-3	-2	-1	0
15.7333	2	-2	0	1	0	0	-3	-2	-1	0
15.7417	2	-2	0	1	0	0	-3	-2	-1	0
15.75	2	-2	0	1	0	-1	-3	-2	-1	0
15.7583	2	-2	0	1	0	-1	-3	-2	-1	0
15.7667	2	-2	0	1	0	-1	-3	-2	-2	0
15.775	3	-1	0	1	0	0	-3	-2	-2	0
15.7833	2	-1	0	1	0	0	-3	-2	-2	0
15.7917	2	-1	0	1	-1	0	-3	-1	-1	1
15.8	2	-1	0	0	-1	0	-3	-1	-1	1
15.8083	2	-1	0	0	-1	0	-3	-1	-1	1
15.8167	2	0	0	0	-1	0	-3	-1	-1	1
15.825	2	0	0	0	-1	0	-3	-1	-1	1
15.8333	2	0	0	0	0	0	-3	-1	-1	1
15.8417	2	0	0	0	0	0	-3	-1	0	1
15.85	2	0	0	0	0	0	-3	-1	0	1
15.8583	2	0	0	0	0	0	-3	-1	0	1
15.8667	2	0	0	0	0	0	-3	-1	0	1
15.875	3	0	0	0	0	0	-3	-1	0	1
15.8833	3	0	0	0	1	0	-2	-1	0	1
15.8917	3	0	0	0	1	0	-2	-1	0	1
15.9	3	0	0	0	0	0	-2	-1	0	1
15.9083	3	0	0	1	0	0	-2	-1	-1	1
15.9167	3	0	0	1	0	1	-2	-1	-1	1
15.925	3	0	0	1	0	1	-2	-1	-1	1
15.9333	3	0	0	1	0	1	-2	-1	-1	1
15.9417	3	0	0	1	0	1	-2	-1	-1	1
15.95	3	0	0	1	0	0	-2	-1	-1	1
15.9583	3	0	1	1	0	0	-2	0	-1	1
15.9667	3	1	1	1	0	1	-2	0	-1	1
15.975	4	1	1	1	0	1	-2	0	-1	1
15.9833	4	1	1	1	0	1	-2	0	-1	1
15.9917	4	1	1	1	0	1	-2	0	-1	1
16	3	1	1	1	0	1	-1	0	-1	1
16.0083	3	1	1	1	0	1	-1	0	-1	2
16.0167	3	0	2	1	0	1	-1	0	-1	2
16.025	3	0	2	1	0	1	-1	0	-1	2
16.0333	3	0	2	1	0	1	-1	0	0	2
16.0417	4	0	2	1	0	2	-1	1	0	2
16.05	4	1	2	1	0	2	-1	1	0	2
16.0583	4	1	2	1	0	2	-1	1	1	2
16.0667	4	1	2	1	0	2	-1	0	1	2
16.075	4	1	2	1	1	2	-1	1	1	2
16.0833	4	0	2	1	1	2	-1	1	1	2
16.0917	4	0	2	1	1	2	-1	1	1	2
16.1	4	0	2	1	1	2	-1	1	0	2
16.1083	4	1	1	1	1	2	-1	1	0	3
16.1167	4	1	1	1	1	2	-1	1	0	3
16.125	4	1	1	1	1	2	-1	1	0	3
16.1333	4	1	2	1	2	2	0	1	1	3
16.1417	4	1	2	1	2	2	0	1	1	3
16.15	4	2	2	2	2	3	0	2	1	4
16.1583	4	2	3	2	2	3	0	2	1	4
16.1667	4	2	3	2	2	3	1	2	1	4
16.175	4	2	3	2	2	4	1	2	2	4
16.1833	4	2	3	2	3	4	1	2	2	4
16.1917	5	2	3	2	3	4	1	1	2	5
16.2	5	2	3	2	3	4	2	1	2	5
16.2083	5	3	3	2	3	4	2	1	2	5
16.2167	5	3	3	2	3	5	2	1	2	6
16.225	5	2	4	2	3	5	3	1	2	6
16.2333	5	2	4	3	3	5	3	2	2	6
16.2417	5	2	4	2	4	5	3	2	2	6
16.25	5	2	4	2	4	6	4	2	2	7
16.2583	5	2	3	2	4	6	4	3	2	7
16.2667	6	2	3	2	4	6	4	3	3	7
16.275	6	3	3	3	4	6	5	4	3	8
16.2833	6	3	3	3	4	6	5	4	3	8
16.2917	6	3	3	3	4	7	5	5	3	9
16.3	7	3	3	3	4	7	6	5	4	10
16.3083	7	3	3	3	4	8	6	5	4	10
16.3167	7	4	4	3	5	8	6	5	4	11
16.325	8	4	4	3	5	9	6	6	4	12
16.3333	8	5	4	4	5	9	7	6	5	13
16.3417	8	5	4	4	5	10	7	6	5	13
16.35	9	5	4	4	6	11	7	7	5	14
16.3583	9	5	5	5	6	12	8	7	6	15
16.3667	9	5	5	5	7	12	8	8	6	16
16.375	9	6	5	6	7	13	9	8	7	16
16.3833	10	6	6	6	8	13	9	9	7	18
16.3917	10	6	6	6	8	14	10	10	8	19
16.4	10	6	6	6	9	15	11	11	8	20
16.4083	11	7	7	6	9	17	11	11	9	21
16.4167	11	7	7	7	9	18	12	12	9	22
16.425	11	8	8	7	10	19	13	13	10	23
16.4333	12	8	8	7	10	20	14	13	10	25
16.4417	12	8	8	7	11	22	15	14	11	26
16.45	13	9	9	7	11	23	16	15	12	28
16.4583	13	10	9	7	12	24	18	16	13	29
16.4667	14	10	9	8	13	26	19	17	13	31
16.475	15	11	10	8	14	28	20	18	14	33
16.4833	16	12	10	9	14	29	22	19	15	35
16.4917	17	12	11	9	15	31	23	20	16	37
16.5	18	13	11	10	16	33	25	22	17	39
16.5083	19	13	12	10	17	34	26	23	18	41
16.5167	19	14	12	11	17	36	28	24	19	43
16.525	21	15	13	11	18	39	29	26	20	45
16.5333	22	16	13	12	19	41	31	27	22	47
16.5417	23	17	14	13	20	43	33	29	23	50
16.55	24	18	15	13	21	45	35	31	24	53
16.5583	25	19	16	14	23	47	37	32	26	56
16.5667	26	20	17	15	24	50	39	34	27	59
16.575	28	21	18	15	25	53	41	36	28	62
16.5833	29	22	19	16	26	55	43	38	30	65
16.5917	30	23	20	17	28	58	45	40	31	68
16.6	31	24	21	17	29	61	47	42	33	71
16.6083	33	25	22	18	30	64	50	44	34	75
16.6167	34	26	23	19	32	67	52	46	36	78
16.625	36	28	24	20	34	70	55	49	38	82
16.6333	37	29	25	21	35	73	57	51	40	86
16.6417	39	30	26	22	37	76	60	53	42	89
16.65	41	32	27	23	39	80	63	56	44	93
[truncated: 5,202 more rows]

## Sheet: EGF_repeatdbHP
Elution Time	dbHP2-2h	dbHP2-4h	dbHP2-6h	dbHP2-8h	EGF-2h	EGF-4h	EGF-6h	EGF-8h
0	0	1	0	-1	0	0	0	0
0.00833	0	1	0	-1	0	0	0	0
0.01667	0	0	0	0	0	0	0	0
0.025	0	0	0	0	0	0	0	0
0.03333	0	0	0	0	0	0	0	0
0.04167	0	0	0	0	0	0	0	0
0.05	0	0	1	1	0	0	0	1
0.05833	0	1	1	1	0	0	0	1
0.06667	0	1	1	1	0	0	0	1
0.075	0	0	0	0	0	0	-1	1
0.08333	0	0	0	0	0	0	-1	1
0.09167	0	0	0	0	0	0	-1	1
0.1	0	0	0	0	0	0	-1	1
0.10833	0	0	0	1	0	0	0	1
0.11667	0	0	0	1	0	1	0	1
0.125	0	0	0	1	0	1	0	1
0.13333	0	0	0	1	0	1	0	1
0.14167	0	0	0	1	0	1	0	1
0.15	0	0	0	1	1	1	0	1
0.15833	0	0	0	1	1	1	0	1
0.16667	0	0	0	1	1	1	0	1
0.175	0	0	0	1	1	1	0	1
0.18333	0	0	0	1	1	0	0	1
0.19167	0	0	0	1	1	0	0	1
0.2	-1	0	0	1	0	0	0	1
0.20833	-1	0	-1	0	0	0	0	0
0.21667	0	0	-1	0	0	0	0	0
0.225	0	0	-1	0	0	-1	1	0
0.23333	0	0	-1	0	0	-1	1	0
0.24167	0	0	-1	0	0	0	1	0
0.25	0	0	-1	0	0	0	0	0
0.25833	0	0	-1	0	0	0	0	0
0.26667	0	0	-1	0	0	0	0	0
0.275	0	0	-1	0	0	0	0	0
0.28333	0	0	-1	0	0	0	0	0
0.29167	0	0	-1	0	0	0	0	0
0.3	0	0	-1	0	0	0	0	0
0.30833	0	0	-1	0	0	0	0	0
0.31667	0	0	-1	0	0	0	0	0
0.325	0	0	-1	0	0	0	0	0
0.33333	0	0	0	0	0	0	1	0
0.34167	0	0	0	0	0	0	1	0
0.35	0	0	0	0	0	-1	1	-1
0.35833	0	0	0	0	0	-1	1	-1
0.36667	0	0	0	0	0	0	1	-1
0.375	0	0	0	0	-1	0	1	-1
0.38333	0	0	0	0	-1	0	1	-1
0.39167	0	0	1	0	-1	0	1	-1
0.4	0	0	1	0	-1	0	0	0
0.40833	0	0	1	0	0	0	0	0
0.41667	1	0	0	0	0	0	0	0
0.425	1	0	0	0	0	0	0	0
0.43333	1	0	0	0	0	0	0	0
0.44167	1	0	0	0	-1	0	0	0
0.45	1	0	0	0	-1	0	0	0
0.45833	1	0	0	0	-1	0	0	0
0.46667	0	0	0	0	-1	0	0	0
0.475	0	0	0	0	-1	0	0	0
0.48333	0	0	1	0	-1	0	0	0
0.49167	0	0	1	0	-1	0	0	0
0.5	0	0	1	0	-1	0	0	0
0.50833	0	0	1	0	-1	0	0	0
0.51667	1	0	1	0	0	0	0	1
0.525	1	0	1	0	0	0	0	1
0.53333	0	0	0	0	0	1	0	1
0.54167	0	0	0	0	0	1	0	1
0.55	0	0	0	0	0	1	0	1
0.55833	0	0	0	0	0	1	0	1
0.56667	0	0	0	0	0	1	0	1
0.575	0	0	0	1	0	1	0	1
0.58333	0	0	-1	1	0	1	0	1
0.59167	0	0	-1	1	0	1	0	0
0.6	0	0	-1	1	-1	1	0	0
0.60833	0	0	-1	1	-1	1	0	0
0.61667	0	0	-1	1	-1	1	0	0
0.625	0	0	0	1	-1	1	0	0
0.63333	0	0	0	1	-1	1	0	0
0.64167	0	0	0	1	-1	1	0	0
0.65	0	0	0	1	-1	1	0	0
0.65833	0	0	0	1	-1	1	0	0
0.66667	0	0	0	1	-1	1	0	0
0.675	0	0	0	1	-1	0	0	0
0.68333	0	0	0	1	-1	0	0	0
0.69167	0	0	0	1	-1	0	0	0
0.7	0	0	0	1	-1	0	0	0
0.70833	0	0	0	1	-1	0	0	0
0.71667	0	0	1	1	-1	0	0	0
0.725	0	0	1	1	-1	0	0	0
0.73333	0	0	1	1	-1	0	0	0
0.74167	0	0	1	1	0	0	0	-1
0.75	0	0	1	1	0	0	0	-1
0.75833	0	0	1	1	0	0	0	-1
0.76667	0	0	1	1	0	0	0	-1
0.775	0	0	1	1	0	0	0	-1
0.78333	0	0	1	1	0	0	1	-1
0.79167	0	0	1	1	0	0	1	-1
0.8	0	0	1	1	0	0	1	0
0.80833	0	0	1	1	0	0	0	0
0.81667	0	0	1	1	0	0	0	0
0.825	0	0	1	1	0	0	0	0
0.83333	0	1	1	0	0	0	0	0
0.84167	0	1	1	0	0	0	0	0
0.85	0	1	1	1	0	0	0	0
0.85833	0	1	1	1	0	0	0	0
0.86667	0	1	1	1	-1	0	0	0
0.875	0	1	1	1	-1	0	0	0
0.88333	0	0	1	1	-1	0	1	-1
0.89167	0	1	1	1	-1	0	1	-1
0.9	0	1	1	1	-1	0	1	-1
0.90833	0	1	1	1	-1	0	1	-1
0.91667	0	1	1	1	-1	0	1	-1
0.925	-1	1	1	1	-2	0	1	-1
0.93333	-1	1	0	0	-2	0	1	-1
0.94167	-1	1	0	0	-2	0	1	-1
0.95	-1	1	0	0	-2	0	1	0
0.95833	-1	1	0	0	-2	0	0	0
0.96667	-1	1	0	1	-1	0	0	0
0.975	-1	1	0	1	-1	0	0	0
0.98333	0	1	0	1	-1	0	0	-1
0.99167	0	1	0	1	-1	0	0	-1
1	0	1	0	1	-1	0	0	-1
1.00833	0	1	0	1	-1	0	0	-1
1.01667	0	1	0	1	-1	0	0	0
1.025	0	1	0	1	-1	0	0	0
1.03333	0	1	0	1	-1	0	0	0
1.04167	0	1	1	1	-1	-1	0	0
1.05	0	1	1	1	-1	-1	0	0
1.05833	0	1	0	1	-1	-1	0	0
1.06667	0	1	0	1	-1	-1	0	0
1.075	0	1	0	1	-1	-1	0	0
1.08333	0	1	0	1	-1	-1	0	0
1.09167	0	1	0	1	-1	-1	0	0
1.1	0	1	0	1	-1	-1	0	0
1.10833	0	0	0	1	-1	0	0	0
1.11667	0	0	0	1	-1	0	0	0
1.125	0	0	0	1	-1	0	0	0
1.13333	0	0	0	1	-1	0	1	0
1.14167	0	0	0	2	-1	0	1	-1
1.15	0	0	0	2	0	0	1	-1
1.15833	0	0	0	2	-1	0	1	-1
1.16667	0	1	0	2	-1	0	1	-1
1.175	0	1	0	2	-1	0	0	-1
1.18333	0	1	0	2	-1	0	0	-1
1.19167	0	0	0	2	-1	0	0	-1
1.2	0	0	0	2	-1	0	0	-1
1.20833	0	0	0	1	-1	0	0	-1
1.21667	0	0	0	1	-1	0	0	-1
1.225	0	0	0	1	-1	0	0	0
1.23333	0	0	0	1	-1	1	0	0
1.24167	0	0	0	1	-1	1	0	0
1.25	0	0	0	1	-1	1	0	0
1.25833	1	0	0	1	-1	1	0	0
1.26667	1	0	0	2	-1	1	0	0
1.275	1	0	0	2	-1	0	0	0
1.28333	0	0	0	2	-1	0	0	0
1.29167	0	0	0	2	-1	1	0	0
1.3	0	0	0	2	-1	1	0	0
1.30833	0	0	0	1	-2	1	0	0
1.31667	0	0	0	1	-2	1	0	0
1.325	0	0	0	2	-2	1	0	0
1.33333	0	0	0	2	-2	1	0	0
1.34167	0	0	-1	2	-2	1	0	0
1.35	0	0	-1	2	-1	0	0	0
1.35833	0	0	-1	2	-1	0	0	0
1.36667	0	0	0	1	-1	0	0	-1
1.375	0	0	0	1	-1	0	0	-1
1.38333	0	0	0	1	-1	0	0	-1
1.39167	0	0	-1	1	-1	0	0	-1
1.4	0	0	-1	1	-1	0	0	-1
1.40833	0	0	-1	1	-1	0	0	-1
1.41667	0	0	0	1	-1	0	0	-1
1.425	0	0	0	1	-1	0	0	-1
1.43333	0	0	0	1	-1	0	0	-1
1.44167	0	0	0	1	-1	0	0	-1
1.45	0	0	0	1	-1	0	1	-1
1.45833	0	1	0	1	-1	0	1	0
1.46667	0	1	0	1	-1	0	1	0
1.475	0	1	0	1	-1	0	1	0
1.48333	0	1	0	1	-2	0	1	0
1.49167	0	1	0	1	-2	0	1	0
1.5	1	1	0	1	-2	0	1	0
1.50833	1	0	0	1	-2	0	1	0
1.51667	1	0	0	1	-2	0	1	-1
1.525	1	1	0	1	-1	0	1	-1
1.53333	1	1	0	1	-1	0	1	0
1.54167	1	1	0	1	-1	0	1	0
1.55	1	1	0	1	-1	0	1	0
1.55833	1	1	0	1	-1	0	0	0
1.56667	1	1	0	1	-1	-1	1	0
1.575	0	0	0	1	-1	-1	1	0
1.58333	0	0	0	1	-1	-1	1	0
1.59167	0	0	0	1	-1	-1	0	0
1.6	0	0	0	1	-1	-1	0	0
1.60833	0	0	0	1	-1	0	1	0
1.61667	0	0	0	1	-1	0	1	0
1.625	0	0	0	1	-1	0	1	1
1.63333	0	0	0	1	-1	0	1	1
1.64167	0	0	0	0	-1	0	1	0
1.65	-1	-1	0	0	-1	0	1	0
1.65833	0	-1	0	0	-1	0	1	0
1.66667	0	-1	0	0	-1	0	1	0
1.675	0	-1	0	0	-1	0	1	0
1.68333	0	-1	0	1	-1	0	1	0
1.69167	0	0	0	1	-1	0	1	0
1.7	0	0	0	1	-1	-1	1	0
1.70833	0	0	0	0	-1	-1	1	0
1.71667	0	0	0	0	-1	-1	1	0
1.725	0	0	0	0	-1	-1	1	0
1.73333	1	0	0	0	-1	-1	1	0
1.74167	1	0	0	0	-1	-1	1	0
1.75	1	0	0	0	-1	0	1	0
1.75833	1	-1	0	0	0	0	1	0
1.76667	1	-1	0	0	0	0	1	0
1.775	1	-1	-1	0	0	-1	1	0
1.78333	1	0	-1	0	0	-1	1	0
1.79167	1	0	-1	0	0	-1	1	0
1.8	1	0	-1	-1	0	-1	1	0
1.80833	1	0	-1	-1	0	-1	1	0
1.81667	1	0	-1	0	0	-1	1	0
1.825	1	0	-1	0	0	-1	1	0
1.83333	0	0	0	0	0	-1	1	0
1.84167	0	0	0	0	-1	-1	1	0
1.85	0	0	0	0	-1	-1	1	0
1.85833	0	0	0	0	-1	-1	1	0
1.86667	0	0	0	0	-1	-1	1	0
1.875	0	0	0	0	0	-1	1	0
1.88333	0	0	0	1	0	-1	1	0
1.89167	0	0	0	1	0	-1	1	0
1.9	0	0	0	1	0	-1	1	0
1.90833	0	0	0	1	0	-1	0	0
1.91667	0	0	-1	1	0	-1	0	0
1.925	0	0	-1	1	0	-1	1	0
1.93333	0	0	-1	1	0	-1	1	0
1.94167	0	0	-1	1	-1	-1	1	0
1.95	0	0	-1	1	-1	-1	1	0
1.95833	0	0	0	1	-1	-1	1	0
1.96667	0	0	0	1	-1	-1	1	0
1.975	0	0	0	1	-1	-1	1	0
1.98333	0	0	0	1	-1	-1	1	0
1.99167	0	0	0	1	-1	-1	1	0
2	0	0	1	1	-1	-1	1	0
2.00833	0	0	1	1	0	-1	1	0
2.01667	0	0	1	1	-1	-1	1	0
2.025	0	0	1	1	-1	-1	0	0
2.03333	0	0	1	1	-1	-1	0	0
2.04167	0	0	1	1	-1	-1	0	0
2.05	0	0	1	1	-1	0	0	0
2.05833	0	0	1	1	-1	0	0	0
2.06667	0	0	0	1	-1	-1	0	0
2.075	0	1	0	1	-1	-1	0	0
2.08333	0	1	0	0	-1	-1	0	0
2.09167	0	1	0	0	-1	-1	0	0
2.1	0	1	0	0	-1	-1	0	0
2.10833	0	1	0	0	-1	-1	0	0
2.11667	0	1	0	0	-1	-1	0	0
2.125	0	1	0	0	-1	0	0	1
2.13333	0	1	0	0	-1	0	0	1
2.14167	0	1	0	0	-1	0	0	1
2.15	0	1	0	0	-1	-1	0	1
2.15833	0	1	0	0	-1	-1	0	1
2.16667	0	1	0	0	-1	0	0	0
2.175	0	1	0	0	-1	0	0	0
2.18333	0	1	0	0	-1	-1	0	0
2.19167	0	1	0	0	-1	-1	0	0
2.2	0	1	0	0	-1	-1	0	0
2.20833	0	1	1	0	-1	0	0	0
2.21667	0	1	1	0	-1	0	0	0
2.225	0	0	1	0	-1	0	0	1
2.23333	0	0	1	0	0	0	0	1
2.24167	0	1	1	0	0	0	0	1
2.25	0	1	1	0	0	0	0	1
2.25833	0	1	1	0	0	0	0	1
2.26667	0	1	1	0	0	0	0	1
2.275	0	1	1	0	-1	0	0	1
2.28333	0	1	1	0	-1	1	0	1
2.29167	0	1	1	0	-1	1	0	1
2.3	0	1	1	0	-1	1	0	1
2.30833	0	1	1	0	-1	1	0	0
2.31667	0	1	1	0	-1	0	0	0
2.325	0	1	1	0	-1	0	0	0
2.33333	0	1	1	0	-1	0	0	0
2.34167	0	1	1	0	-1	1	0	0
2.35	0	1	1	0	-1	1	0	0
2.35833	0	1	1	0	-1	1	0	0
2.36667	0	1	1	-1	-1	1	0	0
2.375	0	1	0	-1	0	1	0	0
2.38333	0	1	0	-1	0	1	0	0
2.39167	0	1	0	-1	0	1	-1	0
2.4	0	0	0	0	0	0	-1	0
2.40833	0	0	0	0	0	0	-1	0
2.41667	0	0	1	0	-1	0	-1	0
2.425	0	0	1	0	-1	0	-1	0
2.43333	0	0	1	0	-1	0	0	0
2.44167	0	0	1	0	-1	0	0	0
2.45	0	0	1	1	-1	0	0	0
2.45833	0	1	0	1	-1	0	0	0
2.46667	0	1	0	1	-1	0	-1	0
2.475	0	1	0	1	-1	0	-1	0
2.48333	0	0	0	1	-1	0	0	0
2.49167	0	0	0	1	-1	0	0	0
2.5	0	0	0	1	-1	0	-1	0
2.50833	0	1	0	1	-1	0	-1	0
2.51667	0	1	0	1	-1	0	-1	0
2.525	0	1	0	1	-1	0	-1	0
2.53333	0	1	0	1	-1	0	-1	0
2.54167	0	1	0	1	-1	0	-1	0
2.55	0	0	0	1	-1	0	-1	0
2.55833	0	0	0	1	0	0	-1	0
2.56667	0	0	0	1	0	0	-1	0
2.575	0	0	0	1	0	0	0	0
2.58333	0	0	0	1	-1	1	0	0
2.59167	0	0	0	1	-1	1	0	0
2.6	0	0	-1	1	-1	1	0	0
2.60833	0	0	-1	2	-1	1	0	0
2.61667	0	0	0	2	-1	1	0	0
2.625	0	0	0	2	-1	1	0	0
2.63333	0	0	0	2	-1	1	0	0
2.64167	0	0	0	2	-1	1	0	0
2.65	0	0	0	2	-1	0	0	0
2.65833	0	0	0	1	-1	0	0	0
2.66667	0	0	0	1	-1	0	0	0
2.675	0	0	0	1	-2	0	0	0
2.68333	0	0	0	1	-2	0	0	0
2.69167	0	0	0	1	-2	-1	0	0
2.7	0	0	0	1	-2	-1	0	0
2.70833	0	0	0	1	-2	-1	0	0
2.71667	0	0	0	1	-2	-1	0	0
2.725	0	0	0	1	-2	-1	0	0
2.73333	0	0	1	1	-2	-1	0	0
2.74167	0	0	1	1	-2	-1	0	0
2.75	0	0	1	1	-2	-1	0	0
2.75833	0	0	1	1	-2	-1	0	0
2.76667	0	0	0	1	-2	-1	0	0
2.775	0	0	0	1	-1	-1	0	0
2.78333	0	0	0	1	-1	0	0	0
2.79167	0	0	0	1	-1	0	0	0
2.8	0	-1	1	1	-1	0	0	0
2.80833	0	-1	1	1	-1	0	0	0
2.81667	0	-1	1	1	0	0	0	0
2.825	0	-1	1	1	0	0	0	0
2.83333	0	-1	1	1	0	0	0	0
2.84167	0	-1	0	1	0	-1	0	0
2.85	0	-1	0	1	0	-1	0	0
2.85833	0	-1	0	1	-1	-1	0	0
2.86667	0	-1	0	1	-1	-1	0	0
2.875	0	0	0	2	-1	-1	0	0
2.88333	0	-1	0	2	-1	-1	0	0
2.89167	0	-1	0	2	-1	-1	0	0
2.9	0	-1	0	2	-1	-1	0	0
2.90833	0	-1	0	1	-1	-1	0	0
2.91667	0	-1	0	1	-1	-1	0	0
2.925	0	-1	0	1	-1	-1	0	0
2.93333	0	-1	0	1	-1	-1	-1	-1
2.94167	0	-1	0	1	-1	-1	-1	-1
2.95	0	-1	0	0	-1	-1	-1	-1
2.95833	0	-1	0	0	-1	-1	-1	-1
2.96667	0	0	0	1	-1	-1	-1	-1
2.975	0	0	0	1	-1	-1	-1	-1
2.98333	0	0	0	1	0	-1	-1	-1
2.99167	0	0	0	1	0	-1	0	-1
3	0	0	0	1	0	-1	0	-1
3.00833	0	0	0	1	0	-1	0	0
3.01667	0	0	0	1	0	-1	0	0
3.025	0	0	0	1	0	-1	0	0
3.03333	0	0	0	1	0	-1	0	0
3.04167	0	0	0	1	0	-1	0	0
3.05	0	0	0	1	0	-1	0	0
3.05833	0	0	0	1	0	0	0	0
3.06667	0	0	0	1	0	0	0	0
3.075	0	0	0	1	0	0	0	0
3.08333	0	0	1	1	0	-1	0	0
3.09167	0	0	1	1	-1	-1	0	0
3.1	0	0	1	1	-1	-1	0	0
3.10833	0	-1	1	1	-1	-1	0	0
3.11667	0	-1	1	1	-1	-1	0	0
3.125	0	-1	1	1	-1	-1	0	0
3.13333	0	-1	1	1	-1	-1	0	0
3.14167	0	-1	1	1	-1	-1	0	0
3.15	0	-1	1	1	-1	-1	0	0
3.15833	0	-1	1	1	-1	-1	0	0
3.16667	0	0	0	1	-1	-1	0	0
3.175	0	0	0	1	-2	-1	0	0
3.18333	0	-1	0	1	-2	-1	0	0
3.19167	0	-1	1	1	-2	-1	0	0
3.2	0	-1	0	1	-2	-1	0	0
3.20833	0	-1	0	1	-2	0	0	0
3.21667	0	-1	0	0	-2	-1	0	0
3.225	-1	-1	0	0	-2	-1	0	0
3.23333	-1	0	-1	0	-2	-1	0	0
3.24167	-1	0	-1	0	-1	-1	0	0
3.25	-1	0	-1	0	-1	-1	0	0
3.25833	-1	0	-1	0	-1	-1	0	0
3.26667	-1	0	-1	0	-1	0	0	0
3.275	-1	0	0	0	-1	0	0	0
3.28333	0	0	0	0	-1	0	0	0
3.29167	0	0	0	0	-1	0	0	0
3.3	0	0	0	0	-1	-1	0	0
3.30833	0	0	0	0	-1	-1	0	0
3.31667	0	0	0	0	-1	-1	0	0
3.325	0	0	0	0	-1	-1	0	0
3.33333	0	0	0	0	-1	-1	-1	0
3.34167	0	0	0	0	-1	-1	-1	-1
3.35	0	0	0	0	-1	-1	-1	-1
3.35833	0	0	0	0	-1	-1	-1	-1
3.36667	0	0	-1	0	-1	-1	-1	-1
3.375	0	0	-1	0	-1	-1	-1	-1
3.38333	0	0	-1	0	-1	-1	-1	0
3.39167	-1	0	-1	0	-1	-1	-1	0
3.4	-1	0	-1	0	-1	-1	-1	0
3.40833	-1	0	0	1	-1	-1	-1	-1
3.41667	-1	0	0	1	-1	-1	0	-1
3.425	-1	0	0	1	-1	-1	0	-1
3.43333	0	0	0	1	-1	-1	0	-1
3.44167	0	0	0	1	-1	0	0	-1
3.45	0	0	0	1	-1	0	0	-1
3.45833	0	0	0	1	-1	0	0	-1
3.46667	0	0	0	1	-1	0	0	-1
3.475	0	0	0	0	-1	0	0	-1
3.48333	-1	0	0	0	-1	0	0	-1
3.49167	-1	0	0	0	-1	0	0	-1
3.5	-1	0	0	0	-1	-1	0	-1
3.50833	-1	0	0	1	-1	-1	0	-1
3.51667	-1	0	0	1	0	-1	-1	-1
3.525	-1	0	0	1	0	-2	-1	-1
3.53333	-1	0	0	1	0	-2	-1	-1
3.54167	-1	0	0	1	0	-2	-1	-1
3.55	-1	0	0	1	0	-2	0	-1
3.55833	0	0	0	1	0	-1	0	-1
3.56667	-1	0	0	1	0	-1	0	-1
3.575	-1	0	0	1	0	-1	0	-1
3.58333	-1	0	0	1	0	-1	-1	-1
3.59167	-1	0	0	1	0	-1	-1	-1
3.6	-1	0	0	1	0	-1	-1	-1
3.60833	-1	-1	0	1	0	-1	-1	0
3.61667	-1	-1	0	1	0	-1	-1	0
3.625	-1	0	0	1	0	0	-1	-1
3.63333	0	0	0	1	0	0	-1	-1
3.64167	0	0	0	1	0	0	-1	0
3.65	0	0	0	0	0	0	0	0
3.65833	0	0	0	0	0	0	0	0
3.66667	0	0	0	0	0	0	-1	0
3.675	0	-1	-1	0	0	0	-1	0
3.68333	0	-1	-1	0	0	-1	-1	0
3.69167	0	-1	-1	0	0	-1	-1	-1
3.7	0	-1	-1	0	0	-1	-1	-1
3.70833	0	-1	-1	0	0	-1	-1	-1
3.71667	0	-1	-1	1	0	-1	-1	-1
3.725	0	0	-1	1	0	-1	-1	-1
3.73333	0	0	-1	1	-1	-1	-1	-1
3.74167	-1	0	0	1	-1	-1	-1	-1
3.75	-1	-1	0	1	-1	-1	-1	-1
3.75833	-1	-1	0	1	-1	-1	-1	-1
3.76667	-1	-1	0	0	-1	-2	-1	-1
3.775	-1	-1	0	0	-1	-1	-1	-1
3.78333	-1	-1	-1	0	-1	-1	0	-1
3.79167	-1	-1	-1	0	-1	-1	0	0
3.8	-1	0	-1	0	0	-1	0	0
3.80833	-1	0	-1	0	-1	-1	0	0
3.81667	0	0	-1	1	-1	-1	0	0
3.825	0	0	-1	1	-1	-1	0	0
3.83333	0	0	-1	1	-1	-1	0	0
3.84167	0	0	-1	1	-1	-1	0	0
3.85	0	0	-1	1	-1	-1	0	0
3.85833	0	0	0	1	-1	-1	0	0
3.86667	-1	0	-1	1	-1	-1	0	0
3.875	-1	0	-1	1	-1	-2	0	0
3.88333	-1	0	-1	1	-1	-2	0	0
3.89167	-1	0	-1	1	-1	-2	0	0
3.9	-1	0	-1	2	-1	-2	0	0
3.90833	-1	0	-1	2	-1	-2	0	0
3.91667	-1	0	-1	2	-1	-2	-1	0
3.925	-1	0	-1	2	-1	-2	-1	0
3.93333	-1	0	-1	2	-1	-2	0	0
3.94167	-1	0	-1	1	-1	-2	0	0
3.95	-1	0	-1	1	-1	-2	0	0
3.95833	-1	0	-1	1	-1	-2	0	0
3.96667	0	0	0	1	-1	-2	0	0
3.975	0	0	0	1	-1	-2	0	-1
3.98333	0	0	0	1	-1	-2	0	-1
3.99167	0	0	-1	1	-1	-1	0	-1
4	0	0	-1	1	-1	-1	0	-1
4.00833	0	1	-1	1	-1	-1	0	-1
4.01667	0	1	0	1	-1	-1	0	-1
4.025	0	1	0	1	0	-1	0	-1
4.03333	0	1	0	1	0	-1	0	-1
4.04167	0	1	-1	0	0	-2	0	-1
4.05	0	0	-1	0	0	-2	0	-1
4.05833	0	1	-1	0	0	-2	0	0
4.06667	0	1	-1	0	0	-2	0	-1
4.075	-1	1	-1	0	0	-1	0	-1
4.08333	-1	1	-1	0	0	-1	0	0
4.09167	-1	1	-1	0	0	-1	0	0
4.1	-1	0	-1	0	0	-2	-1	0
4.10833	-1	0	-1	0	0	-2	-1	0
4.11667	-1	0	-1	0	0	-2	0	0
4.125	0	0	-1	0	0	-2	0	0
4.13333	0	0	-1	0	0	-2	0	0
4.14167	0	0	-1	0	0	-2	0	0
4.15	0	0	-1	0	0	-2	0	0
4.15833	0	0	-1	0	0	-2	0	-1
4.16667	0	0	-1	0	0	-2	0	-1
4.175	0	0	-1	0	0	-2	0	-1
4.18333	0	0	-1	0	-1	-2	0	-1
4.19167	0	0	-1	0	-1	-2	0	-1
4.2	0	0	-1	0	0	-1	0	-1
4.20833	0	0	-1	0	0	-1	0	-1
4.21667	0	0	-1	0	0	-1	0	-1
4.225	0	0	-1	0	0	-1	0	-1
4.23333	0	0	-1	0	0	-1	0	-1
4.24167	0	0	-1	0	-1	-2	0	-1
4.25	0	0	-1	0	-1	-2	0	-1
4.25833	0	0	-1	0	-1	-2	0	-1
4.26667	0	0	-1	0	-1	-2	-1	-1
4.275	0	0	0	1	-1	-1	-1	-1
4.28333	0	0	0	1	-1	-1	-1	-1
4.29167	0	0	0	1	-1	-1	-1	-1
4.3	0	0	0	1	-1	-1	-1	-1
4.30833	0	0	0	1	0	-1	-1	-1
4.31667	0	0	0	1	0	-1	-1	-1
4.325	0	0	0	0	0	-2	-1	-1
4.33333	0	0	0	0	0	-2	-1	-1
4.34167	0	0	0	0	0	-2	-1	-1
4.35	0	0	-1	0	0	-2	0	-1
4.35833	0	0	-1	0	0	-2	0	-1
4.36667	0	0	-1	0	0	-1	0	-1
4.375	0	0	-1	0	0	-1	-1	-1
4.38333	0	0	-1	0	0	-1	-1	-1
4.39167	0	0	-1	0	0	-1	-1	-1
4.4	0	0	-1	0	0	-2	-1	-1
4.40833	0	0	-1	0	-1	-2	-1	-1
4.41667	0	0	-1	0	-1	-2	-1	-1
4.425	0	0	-1	1	-1	-1	-1	-1
4.43333	0	0	-1	1	-1	-1	-1	-1
4.44167	0	0	-1	1	-1	-1	-1	-1
4.45	-1	0	-1	1	-1	-1	-1	-1
4.45833	-1	0	-1	1	-1	-1	-1	-1
4.46667	-1	0	-1	1	-1	-1	-1	-1
4.475	-1	0	-1	0	0	-1	-1	-1
4.48333	-1	1	-1	0	0	-1	-1	-1
4.49167	-1	1	-1	0	0	-1	0	-1
4.5	-1	1	-1	0	0	-1	0	-1
4.50833	-1	1	-1	0	0	-1	0	-1
4.51667	-1	1	-2	0	0	-1	0	-1
4.525	-1	0	-2	0	0	-2	0	-1
4.53333	-1	0	-2	0	0	-2	0	-1
4.54167	-1	0	-2	0	0	-2	0	-1
4.55	-1	0	-2	0	0	-2	0	-1
4.55833	-1	0	-2	0	0	-2	0	-1
4.56667	-1	0	-2	0	0	-2	0	-1
4.575	-1	0	-2	0	0	-2	0	-1
4.58333	-1	0	-2	1	0	-1	0	-1
4.59167	-1	0	-2	1	0	-1	0	-1
4.6	-1	0	-2	1	0	-1	0	-1
4.60833	-1	0	-2	1	0	-1	0	-1
4.61667	-1	0	-2	1	0	-1	0	-1
4.625	0	0	-2	1	0	-1	0	-1
4.63333	0	0	-2	1	0	-1	0	-1
4.64167	0	0	-2	1	0	-1	0	-1
4.65	0	0	-2	1	0	-1	0	-1
4.65833	0	-1	-2	1	0	-1	0	-1
4.66667	0	-1	-2	1	0	-1	0	-1
4.675	0	-1	-2	1	0	-2	0	-1
4.68333	0	-1	-2	1	-1	-2	0	-1
4.69167	0	-1	-2	1	-1	-2	0	-1
4.7	0	-1	-2	1	0	-2	0	-1
4.70833	0	-1	-1	2	0	-2	0	-1
4.71667	0	0	-2	2	0	-2	0	-1
4.725	0	0	-2	2	0	-2	0	-1
4.73333	0	0	-2	2	0	-2	-1	-1
4.74167	0	0	-2	2	0	-2	-1	-1
4.75	0	0	-2	2	0	-2	-1	-1
4.75833	0	0	-2	2	0	-2	-1	-1
4.76667	0	0	-2	2	-1	-2	-1	-1
4.775	0	0	-2	2	-1	-1	-1	-1
4.78333	0	0	-1	2	-1	-1	-1	-1
4.79167	0	0	-1	2	-1	-1	-1	-1
4.8	0	0	-1	2	0	-2	-1	-1
4.80833	0	0	-1	2	0	-2	-1	-1
4.81667	0	0	-1	2	0	-2	-1	-1
4.825	0	0	-1	2	0	-2	-1	-1
4.83333	0	0	-2	2	0	-2	-1	-1
4.84167	0	0	-2	2	0	-2	-1	-1
4.85	0	0	-2	2	0	-2	-1	-1
4.85833	0	0	-2	2	0	-2	-1	-1
4.86667	0	0	-2	2	0	-2	-1	-1
4.875	0	0	-2	2	0	-2	-1	-1
4.88333	0	0	-2	2	0	-2	0	-1
4.89167	0	0	-2	1	0	-2	0	-1
4.9	0	0	-2	1	0	-2	0	-1
4.90833	0	0	-2	2	0	-2	0	-1
4.91667	0	0	-2	2	0	-1	0	-1
4.925	0	0	-2	1	0	-1	0	-1
4.93333	0	0	-2	1	0	-1	0	-1
4.94167	0	0	-1	1	0	-1	0	-1
4.95	0	0	-1	1	0	-1	0	-1
4.95833	0	0	-1	1	0	-1	0	-1
4.96667	0	0	-1	1	0	-1	0	-1
4.975	0	0	-1	1	0	-1	0	-1
4.98333	0	0	-1	1	0	-1	0	-1
4.99167	0	0	-2	1	0	-1	0	0
5	0	0	-2	1	0	-1	0	0
5.00833	0	0	-2	1	0	-1	0	0
5.01667	0	0	-2	1	0	-1	0	-1
5.025	0	0	-2	1	0	-1	0	-1
5.03333	0	0	-1	1	0	-1	0	-1
5.04167	-1	0	-2	1	0	-1	0	-1
5.05	-1	0	-1	1	0	-1	0	-1
5.05833	-1	0	-1	1	0	-1	0	-1
5.06667	-1	0	-1	1	0	-1	0	-1
5.075	0	0	-1	1	0	-1	0	-1
5.08333	0	0	-1	1	0	-2	0	-1
5.09167	-1	0	-1	1	0	-2	0	-1
5.1	-1	0	-1	1	0	-2	0	-1
5.10833	-1	0	-1	1	0	-2	0	-1
5.11667	0	0	-1	1	0	-2	0	-1
5.125	-1	0	-1	1	0	-1	0	-1
5.13333	-1	0	-1	1	0	-1	0	-1
5.14167	-1	0	-1	1	0	-2	0	-1
5.15	-1	0	-1	1	0	-2	0	-1
5.15833	-1	0	-1	1	0	-1	0	-1
5.16667	0	0	-1	1	0	-1	1	-1
5.175	0	0	-1	1	0	-1	1	-1
5.18333	0	0	-1	1	0	-1	1	-1
5.19167	0	0	-1	1	0	-1	1	-1
5.2	-1	0	-1	1	0	-1	1	-1
5.20833	-1	0	-1	1	0	-1	1	-1
5.21667	-1	0	-1	1	0	-1	1	-1
5.225	0	0	-1	1	0	-2	1	-1
5.23333	0	0	-1	1	0	-2	1	-1
5.24167	0	0	-1	1	0	-2	1	-1
5.25	0	0	-1	1	0	-2	0	-1
5.25833	0	0	-1	1	0	-2	0	-1
5.26667	0	0	-1	1	0	-2	1	-1
5.275	0	0	-1	1	0	-2	1	-1
5.28333	0	0	-1	1	0	-2	1	-1
5.29167	-1	0	-1	1	0	-2	1	-1
5.3	-1	0	-1	1	0	-2	1	-1
5.30833	-1	0	-1	0	0	-2	1	-1
5.31667	-1	0	-1	0	-1	-2	1	-1
5.325	-1	0	-1	0	-1	-2	1	-1
5.33333	-1	0	-1	0	0	-2	0	-1
5.34167	-1	0	-1	0	0	-2	0	-1
5.35	-1	0	-1	0	0	-2	0	0
5.35833	-1	0	-1	0	0	-2	0	0
5.36667	-1	0	0	0	0	-2	0	0
5.375	-1	0	0	0	0	-2	0	0
5.38333	-1	0	0	0	0	-2	0	-1
5.39167	-1	0	0	0	0	-2	0	-1
5.4	-1	0	0	0	0	-2	0	-1
5.40833	-1	0	0	0	0	-2	0	-1
5.41667	-1	0	0	0	-1	-2	0	-1
5.425	-1	0	0	0	-1	-2	0	-1
5.43333	-1	0	0	0	-1	-2	0	-1
5.44167	-1	0	-1	0	-1	-2	0	-1
5.45	-1	0	-1	0	-1	-2	0	-1
5.45833	-1	0	-1	0	-1	-3	0	-1
5.46667	-1	0	-1	1	-1	-3	0	-1
5.475	-1	0	-1	1	-1	-3	0	-1
5.48333	-1	0	-1	0	-1	-3	0	-1
5.49167	-1	0	-1	0	0	-3	0	-1
5.5	-1	0	-1	0	0	-3	0	-1
5.50833	-1	0	-1	0	-1	-3	0	-1
5.51667	-1	0	-1	0	-1	-3	0	-1
5.525	-1	0	-1	1	-1	-3	0	-1
5.53333	-2	0	-1	1	-1	-3	0	-1
5.54167	-2	0	-1	1	-1	-3	0	-1
5.55	-2	0	-1	1	-1	-2	0	-1
5.55833	-2	0	-1	1	0	-2	0	-1
5.56667	-1	0	-1	1	0	-2	0	-1
5.575	-1	0	-1	1	0	-2	0	-1
5.58333	-1	0	-1	1	0	-2	0	-1
5.59167	-1	0	-1	1	0	-2	-1	-1
5.6	-1	0	-1	0	0	-2	-1	-1
5.60833	-1	0	-1	0	0	-2	-1	-1
5.61667	-1	0	-1	0	0	-2	0	0
5.625	-1	0	-1	0	0	-2	0	0
5.63333	-1	0	-1	0	0	-2	0	0
5.64167	-1	1	-1	0	0	-2	0	0
5.65	-1	1	-1	0	0	-2	0	0
5.65833	-1	0	-1	0	0	-2	0	-1
5.66667	0	0	-1	0	0	-2	0	-1
5.675	0	0	-1	0	0	-2	0	-1
5.68333	0	0	-1	0	0	-2	0	-1
5.69167	0	0	-1	0	0	-1	0	-1
5.7	0	0	-1	1	0	-1	0	-1
5.70833	0	0	-1	1	0	-1	0	-1
5.71667	0	0	-1	0	0	-1	0	-1
5.725	0	0	-1	0	0	-1	0	0
5.73333	0	0	-1	0	0	-1	0	0
5.74167	0	0	-1	1	0	-1	0	0
5.75	0	0	-1	1	0	-2	-1	0
5.75833	-1	0	-1	1	0	-2	-1	-1
5.76667	0	0	-1	1	0	-2	-1	-1
5.775	0	0	-1	1	0	-2	-1	-1
5.78333	0	0	-1	1	0	-2	-1	-1
5.79167	0	0	-1	1	0	-2	-1	-1
5.8	-1	0	-1	1	0	-1	-1	-1
5.80833	-1	0	0	1	0	-1	-1	-1
5.81667	-1	1	0	1	0	-1	-1	-1
5.825	-1	1	0	0	0	-2	-1	-1
5.83333	-1	1	0	0	0	-2	-1	-1
5.84167	-1	1	-1	0	0	-2	-1	0
5.85	-1	1	-1	0	0	-2	-2	0
5.85833	0	1	-1	0	0	-2	-2	0
5.86667	0	1	-1	0	0	-2	-2	0
5.875	0	1	-1	0	0	-2	-1	0
5.88333	0	1	-1	0	0	-2	-1	0
5.89167	0	1	-1	0	0	-2	-1	-1
5.9	0	0	-1	1	0	-2	-1	-1
5.90833	0	0	-1	1	0	-2	-1	-1
5.91667	0	0	-1	1	0	-2	-1	-1
5.925	0	-1	-1	1	0	-1	-1	-1
5.93333	-1	-1	-1	1	0	-1	-1	-1
5.94167	-1	-1	-1	1	0	-1	0	-1
5.95	-1	-1	-1	1	0	-1	-1	-1
5.95833	-1	-1	-1	1	0	-1	-1	-1
5.96667	-1	-1	-1	2	0	-2	-1	-1
5.975	-1	-1	-1	2	0	-2	-1	-1
5.98333	-1	0	-1	1	0	-2	-1	-1
5.99167	-1	0	-1	1	0	-2	-1	-1
6	-1	0	-1	1	0	-2	-1	-1
6.00833	-1	0	-1	1	0	-2	0	-1
6.01667	-1	0	-1	1	0	-2	0	-1
6.025	-1	0	-1	1	0	-2	0	-1
6.03333	-1	0	-1	1	1	-2	0	-1
6.04167	-1	0	-1	0	1	-2	0	-1
6.05	-1	0	-1	0	1	-2	0	-1
6.05833	-1	0	-1	0	1	-2	0	-1
6.06667	-1	0	-1	0	1	-2	0	-1
6.075	-1	0	-1	0	1	-2	-1	0
6.08333	-1	0	-1	0	1	-3	-1	0
6.09167	-1	0	-1	1	1	-3	-1	0
6.1	-1	1	-1	1	1	-3	-1	0
6.10833	-1	1	-1	1	1	-2	-2	0
6.11667	-1	1	0	1	1	-2	-2	0
6.125	-1	1	0	1	1	-2	-2	0
6.13333	0	1	0	1	1	-3	-2	0
6.14167	0	0	0	1	1	-3	-2	0
6.15	0	0	0	1	0	-3	-2	0
6.15833	0	0	0	0	0	-3	-2	0
6.16667	0	0	0	1	0	-3	-2	0
6.175	0	0	0	1	0	-2	-1	0
6.18333	-1	0	-1	1	0	-2	-1	0
6.19167	-1	0	-1	1	0	-2	-1	0
6.2	-1	0	-1	1	0	-2	-1	0
6.20833	0	0	-1	1	0	-2	-1	0
6.21667	0	0	-1	1	0	-2	-1	0
6.225	0	0	-1	1	0	-2	-1	0
6.23333	0	0	-1	1	0	-1	-1	0
6.24167	0	0	-1	1	0	-1	-1	0
6.25	0	0	-1	1	0	-1	-1	0
6.25833	0	0	-1	1	0	-2	-1	0
6.26667	0	0	-1	1	0	-2	-1	0
6.275	0	1	-1	0	0	-2	-1	-1
6.28333	0	1	-1	0	0	-2	-1	-1
6.29167	0	1	-1	0	0	-3	-1	-1
6.3	0	1	-1	0	0	-3	-1	-1
6.30833	0	0	-1	1	0	-3	-1	-1
6.31667	0	0	-1	1	0	-3	-1	-1
6.325	0	0	-1	1	0	-3	-1	-1
6.33333	0	0	-1	1	0	-2	-1	-1
6.34167	0	0	-1	1	0	-2	0	-1
6.35	0	0	-1	0	0	-2	0	-1
6.35833	0	0	-1	0	0	-2	0	-1
6.36667	0	0	-1	0	0	-2	0	-1
6.375	0	0	-1	0	0	-2	0	-1
6.38333	0	0	-1	0	0	-2	0	-1
6.39167	0	0	-1	0	0	-2	-1	-1
6.4	0	0	-2	0	0	-2	-1	-1
6.40833	0	0	-2	0	0	-3	-1	0
6.41667	0	0	-2	0	0	-3	-1	0
6.425	0	0	-1	0	1	-3	-1	0
6.43333	-1	0	-1	0	1	-3	-1	0
6.44167	-1	0	-1	0	1	-3	-1	0
6.45	-1	0	-1	0	1	-3	-1	0
6.45833	-1	0	-1	0	1	-3	-1	0
6.46667	-1	0	-1	0	1	-3	-1	0
6.475	-1	0	-1	0	1	-3	-1	0
6.48333	-1	0	-1	0	1	-3	-1	0
6.49167	-1	0	-1	0	1	-3	-1	-1
6.5	-1	0	-1	0	1	-3	-1	-1
6.50833	-1	0	-1	0	0	-3	-1	-1
6.51667	-1	0	-1	0	0	-3	-1	-1
6.525	-1	0	-1	0	1	-2	-1	-1
6.53333	0	0	-1	1	1	-2	-1	-1
6.54167	0	-1	-1	1	1	-2	-1	-1
6.55	0	-1	-1	1	1	-2	-1	-1
6.55833	0	-1	-1	1	0	-3	-1	-1
6.56667	0	-1	-1	1	0	-3	-1	0
6.575	0	-1	-1	1	0	-3	-1	0
6.58333	-1	-1	-1	1	0	-3	-1	0
6.59167	-1	-1	-1	1	0	-3	-1	0
6.6	-1	0	-1	1	0	-3	-1	-1
6.60833	-1	0	-1	1	0	-3	-1	-1
6.61667	-1	0	-2	1	0	-3	-1	-1
6.625	-1	0	-2	1	0	-2	-1	-1
6.63333	-1	0	-2	1	0	-2	-1	-1
6.64167	-1	0	-2	1	0	-2	-1	-1
6.65	0	0	-2	1	0	-2	-1	-1
6.65833	0	0	-1	1	0	-2	0	-1
6.66667	-1	0	-1	1	0	-2	0	-1
6.675	-1	0	-1	0	0	-2	0	-1
6.68333	-1	0	-1	0	1	-2	0	-1
6.69167	-1	0	-1	0	0	-2	-1	-1
6.7	-1	0	-1	0	0	-2	-1	-1
6.70833	-1	-1	-2	0	0	-2	-1	-1
6.71667	-1	-1	-2	1	0	-2	-1	-1
6.725	0	-1	-2	0	0	-2	-1	-1
6.73333	0	-1	-2	1	1	-2	-1	0
6.74167	0	-1	-2	1	1	-1	-1	0
6.75	-1	-1	-2	1	1	-1	-1	0
6.75833	-1	0	-2	1	1	-2	-1	0
6.76667	-1	0	-2	1	1	-2	-1	0
6.775	-1	-1	-2	1	1	-2	-1	0
6.78333	-1	-1	-2	1	0	-2	-1	0
6.79167	-1	-1	-2	1	0	-3	-1	0
6.8	-1	0	-2	1	0	-2	-1	0
6.80833	-1	0	-2	1	0	-2	-1	0
6.81667	-1	0	-2	0	0	-2	-1	0
6.825	-1	0	-2	1	0	-3	-1	1
6.83333	-1	0	-2	1	0	-3	-1	1
6.84167	-1	0	-2	1	0	-3	-1	0
6.85	-1	0	-2	1	0	-3	0	0
6.85833	-1	0	-2	1	1	-3	0	0
6.86667	-1	0	-2	1	1	-3	0	0
6.875	-1	0	-2	1	1	-3	0	0
6.88333	-1	-1	-2	1	1	-3	0	-1
6.89167	-1	-1	-2	1	1	-2	0	-1
6.9	-1	0	-2	0	0	-2	0	-1
6.90833	-1	0	-2	0	1	-2	0	-1
6.91667	-1	0	-2	0	1	-2	0	-1
6.925	-1	-1	-2	0	1	-2	0	-1
6.93333	-1	-1	-2	0	1	-2	0	0
6.94167	-1	-1	-2	0	1	-2	0	0
6.95	0	-1	-2	0	1	-2	0	0
6.95833	0	-1	-2	0	0	-3	0	0
6.96667	0	-1	-2	0	0	-3	0	0
6.975	0	-1	-2	1	0	-3	0	0
6.98333	0	-1	-2	1	0	-3	-1	0
6.99167	0	-1	-2	1	0	-3	-1	0
7	0	-1	-2	1	0	-3	-1	0
7.00833	0	-1	-2	0	0	-3	-1	0
7.01667	-1	-1	-2	0	0	-3	-1	0
7.025	-1	-1	-2	1	0	-3	-1	0
7.03333	-1	-1	-2	1	0	-3	-1	0
7.04167	-1	-1	-2	1	0	-3	-1	0
7.05	-1	-1	-2	1	0	-3	-1	0
7.05833	-1	-1	-2	1	0	-3	-1	0
7.06667	-1	-1	-2	1	0	-3	-1	0
7.075	-1	-1	-2	1	0	-3	-1	-1
7.08333	-1	-1	-2	1	0	-3	-1	-1
7.09167	-1	-1	-2	1	0	-3	-1	-1
7.1	-1	-1	-2	1	1	-3	-1	-1
7.10833	-1	-1	-2	1	1	-3	-1	-1
7.11667	-1	-1	-2	1	1	-3	-1	-1
7.125	-1	-1	-2	1	1	-3	-1	-1
7.13333	-1	-1	-2	1	1	-3	-1	-1
7.14167	-1	-1	-2	0	1	-3	-1	-1
7.15	-1	-1	-2	0	1	-3	-1	-1
7.15833	0	-1	-2	0	1	-3	-1	-1
7.16667	0	-1	-2	0	1	-3	0	-1
7.175	0	-1	-2	0	1	-3	0	-1
7.18333	0	0	-2	0	1	-3	0	-1
7.19167	0	0	-2	0	1	-3	0	-1
7.2	0	0	-2	0	1	-3	0	-1
7.20833	0	0	-2	0	1	-3	0	-1
7.21667	0	0	-2	0	1	-3	0	-1
7.225	0	0	-2	0	1	-4	0	-1
7.23333	0	0	-2	0	1	-4	0	-1
7.24167	0	0	-2	0	1	-4	0	-1
7.25	0	0	-2	0	1	-4	0	0
7.25833	0	0	-2	0	1	-4	0	0
7.26667	0	0	-2	0	1	-4	0	0
7.275	0	0	-2	0	1	-4	0	0
7.28333	0	-1	-2	0	1	-4	0	0
7.29167	0	-1	-2	0	1	-4	0	0
7.3	0	-1	-2	0	1	-4	0	0
7.30833	0	0	-3	0	1	-4	0	0
7.31667	0	0	-3	0	1	-4	0	0
7.325	-1	0	-3	0	1	-3	0	0
7.33333	-1	0	-3	0	1	-3	0	0
7.34167	-1	0	-3	0	1	-3	0	0
7.35	-1	0	-2	0	1	-3	0	-1
7.35833	-1	0	-2	0	1	-3	-1	-1
7.36667	-1	0	-2	0	1	-3	-1	-1
7.375	-1	0	-2	0	1	-2	-1	-1
7.38333	-1	0	-2	0	1	-2	-1	0
7.39167	-1	0	-2	0	1	-2	-1	0
7.4	-1	-1	-2	0	1	-3	-1	0
7.40833	-1	-1	-2	0	1	-3	-1	0
7.41667	-1	0	-2	0	1	-3	0	-1
7.425	-1	0	-2	0	1	-3	0	-1
7.43333	-1	0	-2	0	1	-3	0	-1
7.44167	-1	0	-2	0	1	-3	0	-1
7.45	-1	0	-2	0	1	-3	0	-1
7.45833	-1	0	-1	0	1	-3	0	-1
7.46667	0	0	-1	0	1	-3	0	-1
7.475	0	0	-1	0	1	-3	0	-1
7.48333	0	0	-1	0	1	-3	0	-1
7.49167	0	0	-1	0	1	-3	0	-1
7.5	0	0	-2	1	1	-3	-1	-1
7.50833	-1	0	-2	1	1	-3	-1	-1
7.51667	-1	0	-2	1	1	-3	-1	-1
7.525	0	0	-2	1	1	-3	-1	-1
7.53333	0	0	-2	1	1	-3	-1	-1
7.54167	0	0	-2	1	1	-3	-1	-1
7.55	0	0	-1	1	1	-3	-1	-1
7.55833	0	0	-2	1	1	-4	-2	-1
7.56667	0	0	-2	0	1	-4	-2	-1
7.575	0	0	-2	0	1	-3	-2	-1
7.58333	0	0	-1	0	1	-3	-2	-1
7.59167	0	0	-1	1	1	-3	-2	-1
7.6	0	0	-1	1	1	-3	-2	-1
7.60833	0	0	-1	1	1	-3	-2	-1
7.61667	0	0	-1	1	1	-3	-2	-1
7.625	0	0	-1	0	1	-3	-1	-1
7.63333	0	0	-1	0	1	-3	-1	0
7.64167	0	0	-1	0	1	-3	-1	0
7.65	0	0	-1	0	1	-3	-1	0
7.65833	0	0	-1	0	1	-2	-1	0
7.66667	0	0	-2	0	1	-2	-1	0
7.675	0	0	-2	0	1	-2	-1	0
7.68333	0	0	-2	0	2	-2	-1	-1
7.69167	0	0	-2	0	1	-3	-1	-1
7.7	0	0	-2	0	1	-3	-1	-1
7.70833	0	0	-2	1	1	-3	-1	-1
7.71667	0	0	-2	1	1	-3	-1	-1
7.725	0	0	-2	1	1	-3	0	-1
7.73333	0	0	-1	1	1	-3	0	-1
7.74167	0	0	-1	1	1	-3	0	-1
7.75	0	0	-1	1	1	-3	0	-1
7.75833	-1	-1	-1	0	0	-3	0	-1
7.76667	-1	-1	-1	0	0	-3	0	-1
7.775	-1	-1	-1	0	0	-3	0	-1
7.78333	-1	-1	-1	0	1	-3	0	-1
7.79167	0	-1	-1	0	1	-3	0	-1
7.8	0	-1	-2	0	1	-3	0	-1
7.80833	0	-1	-2	0	1	-2	0	-1
7.81667	0	-1	-2	0	1	-2	0	-1
7.825	0	-1	-2	0	1	-2	0	-1
7.83333	0	-1	-2	0	1	-2	0	-2
7.84167	0	-1	-2	0	1	-2	0	-2
7.85	1	-1	-1	0	1	-2	0	-2
7.85833	1	-1	-1	0	1	-2	0	-1
7.86667	1	-1	-1	0	1	-2	0	-1
7.875	0	-1	-1	0	1	-2	0	-1
7.88333	0	-1	-1	0	1	-2	0	-1
7.89167	0	0	-1	0	1	-2	0	-1
7.9	0	0	-1	0	1	-2	0	-1
7.90833	0	0	-1	0	1	-3	0	-1
7.91667	0	0	-1	0	1	-3	0	-1
7.925	0	0	-1	0	1	-3	-1	-1
7.93333	0	0	-1	0	2	-3	-1	-1
7.94167	0	0	-1	0	2	-3	-1	-1
7.95	0	0	-1	0	2	-3	-1	-1
7.95833	0	0	-1	0	2	-3	-1	-1
7.96667	0	0	-1	0	2	-2	-1	-1
7.975	0	-1	-1	0	2	-2	-1	-1
7.98333	0	-1	-1	0	1	-2	-1	-1
7.99167	0	-1	-1	0	1	-2	-1	-1
8	0	-1	-1	0	1	-2	-1	0
8.00833	0	0	-1	0	1	-2	-1	0
8.01667	0	0	-1	0	2	-3	-1	0
8.025	0	0	-1	0	2	-3	-1	-1
8.03333	0	0	-1	0	1	-3	-1	-1
8.04167	0	0	-1	0	1	-3	-1	-1
8.05	0	0	-1	0	1	-3	-1	-1
8.05833	0	0	-1	0	1	-2	-1	-1
8.06667	0	0	-1	0	1	-2	-1	-1
8.075	0	-1	-1	0	1	-3	-1	-1
8.08333	0	-1	-1	0	1	-3	-1	-1
8.09167	0	-1	-1	0	1	-3	-1	-1
8.1	0	0	-1	0	1	-3	-1	-1
8.10833	0	0	-1	0	1	-3	-1	-1
8.11667	0	0	-1	0	1	-3	-1	-1
8.125	0	0	-1	0	1	-3	0	-1
8.13333	0	0	-2	0	1	-3	0	-1
8.14167	0	0	-2	0	1	-3	0	-1
8.15	0	0	-2	0	1	-3	0	-1
8.15833	0	0	-2	0	1	-3	0	-1
8.16667	0	0	-2	0	1	-3	0	-1
8.175	0	0	-2	0	1	-3	0	0
8.18333	0	0	-2	0	1	-3	0	-1
8.19167	0	0	-1	0	1	-2	0	-1
8.2	0	0	-2	0	1	-2	0	-1
8.20833	0	0	-2	0	1	-2	0	-1
8.21667	0	0	-2	0	1	-3	0	-1
8.225	0	0	-2	0	1	-3	0	-1
8.23333	0	0	-2	0	1	-3	0	-1
8.24167	0	0	-2	-1	1	-3	0	-1
8.25	0	0	-2	-1	1	-3	0	-1
8.25833	0	0	-2	-1	1	-3	0	-1
8.26667	0	0	-2	-1	1	-4	0	-1
8.275	0	-1	-2	-1	1	-4	0	-1
8.28333	0	-1	-2	0	1	-4	0	-1
8.29167	0	-1	-2	0	0	-4	0	-1
8.3	0	-1	-2	0	0	-4	0	-1
8.30833	0	-1	-2	0	1	-4	0	-1
8.31667	0	-1	-2	0	1	-3	0	-1
8.325	0	-1	-2	0	1	-3	0	-1
8.33333	0	-1	-2	1	1	-3	0	0
8.34167	0	-1	-2	1	2	-3	0	0
8.35	0	-1	-2	1	2	-3	-1	0
8.35833	0	-1	-2	1	1	-4	-1	0
8.36667	0	-1	-2	1	1	-4	-1	0
8.375	0	-1	-2	1	1	-4	-1	0
8.38333	0	-1	-2	1	1	-4	-1	0
8.39167	0	-1	-2	1	1	-4	-1	0
8.4	0	-1	-2	1	1	-4	-1	0
8.40833	0	-1	-2	1	1	-4	-1	-1
8.41667	0	-1	-2	0	1	-4	-1	-1
8.425	0	-1	-2	1	1	-4	-1	-1
8.43333	0	-1	-2	1	1	-4	-1	-1
8.44167	0	-1	-2	1	1	-4	-1	-1
8.45	0	-1	-2	1	1	-4	-1	-1
8.45833	0	-1	-2	1	1	-4	-1	-1
8.46667	0	-1	-2	1	1	-4	-1	-1
8.475	-1	-1	-2	1	1	-3	-1	-1
8.48333	-1	-1	-2	0	1	-3	-1	-1
8.49167	-1	0	-2	0	1	-3	-1	-1
8.5	0	0	-2	1	1	-3	-1	-1
8.50833	0	0	-2	1	1	-3	-1	-1
8.51667	0	0	-2	1	1	-3	-1	-1
8.525	0	0	-2	1	1	-3	-1	-1
8.53333	0	0	-2	1	2	-3	-1	-1
8.54167	0	0	-1	1	2	-3	-1	-1
8.55	0	0	-1	2	2	-3	-1	-1
8.55833	0	0	-1	2	2	-3	0	-2
8.56667	0	0	-1	2	2	-3	0	-2
8.575	0	0	-1	1	2	-3	0	-2
8.58333	0	-1	-1	1	2	-4	0	-2
8.59167	0	-1	-1	1	2	-4	0	-2
8.6	0	-1	-1	1	2	-4	0	-2
8.60833	0	-1	-2	0	2	-4	0	-2
8.61667	0	0	-2	0	2	-4	-1	-2
8.625	0	0	-2	0	2	-4	-1	-2
8.63333	0	0	-2	0	2	-3	-1	-2
8.64167	0	0	-2	0	2	-3	-1	-2
8.65	0	0	-2	0	2	-3	0	-2
8.65833	0	0	-2	1	2	-3	0	-2
8.66667	0	0	-2	1	2	-3	0	-2
8.675	0	0	-2	1	2	-3	0	-2
8.68333	0	0	-2	1	1	-3	0	-2
8.69167	0	0	-2	1	1	-3	0	-2
8.7	0	0	-2	1	2	-3	0	-2
8.70833	0	0	-2	1	2	-3	0	-2
8.71667	0	-1	-2	1	2	-3	0	-2
8.725	0	-1	-2	1	2	-3	0	-1
8.73333	0	0	-2	1	2	-3	0	-1
8.74167	0	0	-2	1	2	-3	0	-1
8.75	0	-1	-2	1	1	-3	0	-1
8.75833	0	-1	-2	1	1	-3	0	-1
8.76667	0	-1	-2	1	1	-3	0	-1
8.775	0	-1	-2	0	1	-3	0	-1
8.78333	0	-1	-2	0	1	-3	0	-1
8.79167	0	-1	-2	0	1	-3	0	-1
8.8	0	0	-2	0	1	-3	0	-1
8.80833	0	0	-1	0	1	-3	0	-1
8.81667	0	0	-1	0	2	-3	0	-1
8.825	0	0	-2	0	2	-3	0	-1
8.83333	-1	0	-1	0	2	-3	0	-1
8.84167	-1	0	-1	0	2	-3	0	-1
8.85	-1	0	-1	0	2	-3	0	-1
8.85833	-1	1	-1	0	2	-3	-1	-1
8.86667	-1	1	-1	0	2	-3	-1	-1
8.875	-1	1	-1	0	2	-3	-1	-1
8.88333	-1	1	-1	0	2	-3	0	-1
8.89167	-1	1	-1	0	2	-3	-1	-1
8.9	-1	1	-1	0	2	-3	-1	-1
8.90833	-1	1	-1	0	2	-3	-1	-1
8.91667	-1	1	-1	0	2	-3	-1	-1
8.925	-1	1	-1	0	2	-3	-1	-1
8.93333	-1	1	-1	1	2	-3	-1	-1
8.94167	-1	1	-1	1	2	-3	-1	-1
8.95	-1	1	-1	1	2	-3	-1	-1
8.95833	-1	0	-1	1	2	-3	-1	-1
8.96667	0	0	-1	0	2	-3	-1	-1
8.975	0	0	-1	0	2	-3	0	-1
8.98333	0	0	-1	0	2	-3	0	-1
8.99167	0	0	-1	0	2	-3	0	-1
9	0	0	-1	0	2	-3	0	-1
9.00833	0	0	-1	0	2	-3	0	-1
9.01667	0	0	-1	0	2	-3	0	-1
9.025	0	0	-1	0	2	-3	0	-1
9.03333	0	0	-1	0	2	-3	0	-1
9.04167	0	0	-1	0	2	-3	0	-1
9.05	0	0	-1	0	2	-3	0	-1
9.05833	0	0	-1	1	2	-3	0	-1
9.06667	0	0	-1	1	2	-3	-1	-1
9.075	0	1	-2	1	2	-3	-1	-1
9.08333	0	1	-2	0	1	-4	-1	-1
9.09167	0	1	-2	0	2	-4	-1	-1
9.1	0	1	-2	0	2	-3	-1	-1
9.10833	0	1	-2	0	2	-3	-1	-1
9.11667	0	1	-2	0	2	-3	-1	-1
9.125	0	1	-2	0	2	-3	-1	-1
9.13333	0	1	-2	1	2	-4	-1	-1
9.14167	0	1	-1	1	2	-4	-1	-1
9.15	0	1	-1	1	2	-4	-1	-1
9.15833	0	1	-1	0	2	-4	-1	-1
9.16667	0	1	-1	0	2	-4	0	-1
9.175	0	1	-1	0	2	-4	0	-1
9.18333	0	1	-1	0	2	-4	0	-1
9.19167	0	1	-1	0	2	-4	-1	-1
9.2	0	1	-1	0	2	-4	-1	-2
9.20833	0	1	-1	0	2	-3	-1	-2
9.21667	0	1	-2	0	2	-4	-1	-2
9.225	0	1	-2	0	2	-3	-1	-2
9.23333	0	1	-2	0	2	-3	-1	-2
9.24167	0	1	-2	1	2	-3	0	-2
9.25	-1	1	-2	1	2	-3	0	-2
9.25833	-1	1	-2	1	2	-3	0	-2
9.26667	-1	1	-2	1	2	-3	0	-2
9.275	-1	1	-2	1	2	-3	0	-2
9.28333	-1	1	-2	1	2	-3	0	-2
9.29167	-1	1	-2	1	2	-3	0	-2
9.3	-1	1	-2	1	2	-3	0	-2
9.30833	-1	1	-2	1	2	-3	0	-2
9.31667	-1	1	-3	1	2	-3	0	-2
9.325	-1	1	-3	1	2	-3	0	-1
9.33333	-1	1	-3	1	2	-3	0	-1
9.34167	-1	1	-3	1	2	-3	0	-1
9.35	-2	0	-3	1	2	-3	0	-1
9.35833	-2	0	-3	1	2	-3	0	-2
9.36667	-2	0	-3	1	2	-3	0	-2
9.375	-2	0	-3	1	2	-3	0	-2
9.38333	-2	0	-3	1	1	-3	0	-2
9.39167	-2	0	-3	1	1	-3	0	-2
9.4	-2	0	-3	1	1	-3	0	-2
9.40833	-1	0	-3	0	1	-3	0	-2
9.41667	-1	0	-3	1	1	-3	-1	-2
9.425	-1	0	-3	1	1	-3	-1	-2
9.43333	-1	0	-3	1	1	-3	-1	-2
9.44167	-1	0	-2	1	2	-3	-1	-2
9.45	-1	0	-2	1	2	-3	-1	-2
9.45833	-1	1	-2	2	2	-3	-1	-2
9.46667	-1	1	-2	2	2	-3	-1	-2
9.475	-1	1	-2	1	2	-3	-1	-2
9.48333	-1	1	-2	1	2	-3	-1	-2
9.49167	-1	0	-2	1	2	-3	-1	-2
9.5	-1	0	-2	1	2	-3	-1	-2
9.50833	-1	0	-2	1	2	-3	-1	-2
9.51667	-1	0	-2	1	2	-3	-1	-2
9.525	-1	0	-2	1	2	-3	-1	-2
9.53333	-1	1	-2	1	2	-4	0	-2
9.54167	0	1	-2	0	2	-4	0	-1
9.55	0	1	-2	0	2	-4	-1	-1
9.55833	0	1	-2	0	2	-4	-1	-2
9.56667	0	1	-2	0	2	-4	-1	-2
9.575	0	2	-2	0	2	-4	-1	-2
9.58333	-1	2	-2	0	2	-4	-1	-3
9.59167	-1	2	-2	1	2	-4	0	-3
9.6	-1	2	-2	1	2	-3	0	-2
9.60833	-1	2	-2	1	2	-3	0	-2
9.61667	-1	2	-2	1	1	-4	0	-2
9.625	-1	2	-2	1	1	-4	-1	-2
9.63333	-1	1	-2	1	1	-4	-1	-2
9.64167	-1	1	-2	1	1	-4	0	-2
9.65	-1	1	-2	1	1	-4	0	-2
9.65833	-1	1	-2	1	1	-4	0	-2
9.66667	-1	1	-3	1	1	-4	0	-1
9.675	-1	1	-3	1	2	-4	0	-1
9.68333	-1	1	-3	1	2	-4	0	-1
9.69167	0	1	-3	1	2	-4	0	-1
9.7	-1	1	-3	0	2	-3	-1	-2
9.70833	-1	1	-2	0	2	-3	-1	-2
9.71667	-1	1	-2	0	2	-3	-1	-2
9.725	-1	1	-2	1	2	-3	-1	-2
9.73333	-1	1	-2	1	2	-3	-1	-1
9.74167	-1	1	-2	1	2	-3	-1	-1
9.75	-1	0	-2	1	2	-3	-1	-1
9.75833	-1	0	-2	1	2	-3	-1	-1
9.76667	-1	0	-2	1	2	-3	-1	-1
9.775	-1	0	-2	1	2	-3	-1	-1
9.78333	-1	0	-2	1	2	-3	0	-2
9.79167	-1	0	-2	1	2	-4	0	-2
9.8	-1	0	-2	1	2	-4	0	-2
9.80833	-1	0	-2	1	1	-4	0	-2
9.81667	-1	0	-2	1	1	-4	0	-2
9.825	-1	0	-2	0	1	-4	-1	-2
9.83333	-1	0	-2	0	1	-4	-1	-2
9.84167	-1	0	-2	0	1	-4	-1	-2
9.85	-1	0	-2	1	1	-4	-1	-2
9.85833	-1	0	-2	1	1	-4	-1	-2
9.86667	-1	0	-2	1	1	-4	-1	-2
9.875	-1	0	-2	1	1	-4	-1	-2
9.88333	-1	0	-3	1	1	-4	-1	-2
9.89167	-1	0	-3	1	1	-4	-1	-2
9.9	-1	0	-3	1	1	-4	-1	-2
9.90833	-1	0	-3	1	1	-4	-1	-2
9.91667	-1	0	-3	1	1	-4	-1	-2
9.925	-1	0	-3	1	1	-4	0	-2
9.93333	-1	0	-3	1	1	-4	0	-2
9.94167	-1	0	-3	1	1	-4	0	-2
9.95	-1	0	-3	1	1	-4	0	-2
9.95833	-1	0	-3	1	1	-4	-1	-2
9.96667	-1	0	-3	1	1	-4	-1	-2
9.975	-1	0	-2	1	1	-4	-1	-2
9.98333	-1	0	-2	1	1	-4	-1	-2
9.99167	-1	0	-2	1	1	-4	-1	-2
10	-1	0	-2	1	1	-4	-2	-2
10.0083	-1	0	-2	1	1	-4	-2	-2
10.0167	-1	0	-3	1	1	-4	-1	-2
10.025	-1	0	-3	1	1	-4	-1	-2
10.0333	-1	0	-2	1	1	-4	-1	-2
10.0417	-1	0	-2	1	1	-4	-1	-2
10.05	-1	0	-3	1	1	-4	-1	-2
10.0583	-1	1	-2	1	1	-4	-1	-2
10.0667	-1	1	-2	1	1	-4	-1	-2
10.075	-1	1	-2	1	1	-4	-1	-2
10.0833	-1	1	-2	1	1	-4	-1	-2
10.0917	-1	1	-2	1	1	-4	-1	-1
10.1	-1	1	-2	1	1	-5	-1	-1
10.1083	-1	1	-2	1	1	-5	-1	-2
10.1167	-1	1	-2	1	2	-5	-1	-2
10.125	-1	1	-2	1	2	-5	0	-2
10.1333	-1	1	-2	1	2	-5	0	-2
10.1417	-2	0	-2	1	2	-5	0	-2
10.15	-2	1	-2	1	2	-4	0	-2
10.1583	-2	1	-2	1	2	-4	0	-2
10.1667	-2	1	-1	1	1	-4	-1	-2
10.175	-2	0	-1	1	1	-4	-1	-3
10.1833	-2	0	-1	1	1	-4	0	-2
10.1917	-1	0	-1	0	1	-4	0	-3
10.2	-1	0	-1	0	1	-4	0	-3
10.2083	-1	1	-1	0	2	-4	0	-3
10.2167	-2	1	-1	0	2	-4	0	-3
10.225	-2	1	-1	0	2	-4	0	-3
10.2333	-2	1	-1	0	2	-4	0	-3
10.2417	-2	1	-1	0	2	-4	0	-3
10.25	-2	1	-1	0	1	-3	0	-3
10.2583	-2	1	-1	0	1	-3	0	-3
10.2667	-2	1	-1	0	1	-4	-1	-3
10.275	-2	1	-1	0	1	-4	-1	-3
10.2833	-2	1	-1	1	1	-4	-1	-3
10.2917	-2	1	-1	1	1	-3	-1	-4
10.3	-2	1	-1	1	1	-4	-1	-4
10.3083	-2	1	-1	1	1	-4	-1	-3
10.3167	-2	0	-1	1	1	-4	-1	-3
10.325	-2	1	-1	1	1	-4	-1	-3
10.3333	-2	1	-1	1	1	-4	-1	-3
10.3417	-2	1	-1	1	1	-4	-1	-3
10.35	-2	1	-1	1	1	-4	-1	-2
10.3583	-2	1	-1	1	1	-4	-1	-2
10.3667	-2	1	-1	0	1	-4	-1	-2
10.375	-2	1	-1	0	1	-4	-1	-2
10.3833	-2	1	-1	0	1	-4	-1	-2
10.3917	-2	1	-1	0	1	-4	-1	-2
10.4	-2	2	-1	0	1	-4	-1	-2
10.4083	-2	1	-1	0	1	-4	-1	-2
10.4167	-2	1	-1	0	1	-4	-1	-2
10.425	-2	1	-1	0	1	-4	-1	-2
10.4333	-1	1	-1	0	1	-4	-1	-2
10.4417	-1	1	-1	0	1	-4	-1	-2
10.45	-2	1	-1	0	1	-4	-1	-2
10.4583	-2	1	-1	0	1	-4	-1	-2
10.4667	-2	1	-2	0	1	-4	-1	-2
10.475	-2	1	-2	0	2	-4	-1	-2
10.4833	-2	1	-2	0	2	-4	-1	-3
10.4917	-2	0	-2	0	1	-3	0	-3
10.5	-2	0	-2	1	1	-3	0	-3
10.5083	-2	0	-2	1	1	-3	0	-3
10.5167	-2	0	-2	1	1	-3	0	-2
10.525	-2	0	-2	1	1	-3	0	-2
10.5333	-2	0	-2	1	1	-3	0	-2
10.5417	-2	1	-2	1	1	-3	0	-2
10.55	-1	1	-2	1	1	-3	0	-2
10.5583	-1	1	-2	1	1	-3	-1	-2
10.5667	-1	1	-1	1	1	-3	-1	-2
10.575	-1	1	-1	1	1	-3	-1	-2
10.5833	-1	1	-1	0	1	-4	-1	-2
10.5917	0	1	-1	0	1	-4	0	-2
10.6	0	1	-2	0	1	-4	0	-2
10.6083	0	1	-2	0	1	-3	0	-2
10.6167	-1	1	-2	1	1	-3	0	-2
10.625	-1	1	-2	1	1	-3	0	-2
10.6333	-1	1	-2	1	1	-3	0	-2
10.6417	-1	1	-2	1	1	-3	0	-2
10.65	-1	1	-2	1	1	-3	0	-2
10.6583	-1	1	-2	1	0	-3	0	-2
10.6667	-1	1	-2	1	0	-3	0	-2
10.675	-1	1	-2	1	0	-3	0	-2
10.6833	-1	1	-2	1	1	-3	0	-2
10.6917	-1	1	-3	1	1	-3	-1	-2
10.7	-2	1	-2	1	1	-3	-1	-2
10.7083	-2	1	-2	1	1	-3	-1	-2
10.7167	-2	1	-2	1	1	-3	-1	-2
10.725	-2	0	-2	1	1	-3	-1	-3
10.7333	-2	0	-2	2	0	-4	-1	-3
10.7417	-2	0	-2	2	0	-4	-1	-3
10.75	-1	0	-2	1	0	-4	0	-3
10.7583	-2	0	-2	1	0	-4	0	-3
10.7667	-2	0	-2	1	0	-4	0	-3
10.775	-2	0	-3	1	0	-3	0	-3
10.7833	-2	0	-3	0	1	-3	0	-3
10.7917	-2	0	-3	0	0	-3	-1	-3
10.8	-2	0	-3	0	1	-3	-1	-3
10.8083	-2	0	-3	0	1	-4	-1	-2
10.8167	-2	0	-3	0	1	-4	-1	-2
10.825	-2	0	-3	0	1	-4	-1	-2
10.8333	-2	0	-3	0	1	-4	-1	-2
10.8417	-1	0	-3	0	1	-3	-1	-1
10.85	-1	0	-3	0	1	-3	0	-2
10.8583	-1	0	-3	0	1	-3	0	-2
10.8667	-1	1	-3	0	1	-3	0	-2
10.875	-2	1	-3	1	1	-3	0	-1
10.8833	-2	1	-3	1	1	-3	0	-1
10.8917	-2	1	-2	1	1	-4	0	-2
10.9	-2	0	-2	0	1	-4	0	-2
10.9083	-2	0	-2	0	1	-4	0	-2
10.9167	-2	0	-2	0	1	-4	0	-2
10.925	-1	0	-2	0	0	-4	0	-2
10.9333	-1	0	-2	0	0	-4	0	-2
10.9417	-1	0	-2	0	0	-4	0	-2
10.95	-1	0	-3	1	0	-4	0	-2
10.9583	-1	-1	-3	1	0	-3	0	-2
10.9667	-1	-1	-3	1	0	-3	-1	-2
10.975	-2	0	-3	1	0	-3	-1	-2
10.9833	-2	0	-3	1	0	-4	-1	-2
10.9917	-2	0	-3	1	0	-4	-1	-2
11	-2	0	-3	1	0	-4	-1	-2
11.0083	-2	0	-3	1	0	-4	0	-2
11.0167	-2	0	-3	1	0	-4	0	-2
11.025	-2	0	-3	1	0	-4	0	-2
11.0333	-2	0	-4	1	0	-4	0	-2
11.0417	-2	0	-4	1	0	-4	0	-2
11.05	-2	0	-4	1	0	-4	0	-2
11.0583	-2	0	-4	1	0	-4	0	-2
11.0667	-1	0	-4	0	0	-3	0	-2
11.075	-1	0	-4	0	1	-3	0	-2
11.0833	-2	0	-4	0	1	-3	0	-2
11.0917	-2	0	-4	0	1	-3	-1	-2
11.1	-2	0	-4	0	1	-3	-1	-2
11.1083	-2	0	-3	0	1	-3	-1	-2
11.1167	-2	0	-3	0	0	-3	-1	-2
11.125	-2	0	-3	0	0	-4	-1	-2
11.1333	-2	0	-3	0	0	-4	-1	-2
11.1417	-2	0	-3	0	0	-4	-1	-2
11.15	-2	0	-3	0	0	-4	-1	-2
11.1583	-2	0	-3	-1	0	-4	-1	-2
11.1667	-2	0	-3	-1	0	-4	-1	-2
11.175	-2	0	-3	-1	0	-4	-1	-2
11.1833	-2	0	-3	-1	0	-4	-1	-2
11.1917	-2	0	-3	-1	0	-3	-1	-2
11.2	-2	0	-3	-1	0	-4	-1	-2
11.2083	-2	0	-3	-1	1	-4	-1	-2
11.2167	-2	0	-3	-1	1	-4	-1	-2
11.225	-2	-1	-3	-1	1	-4	-1	-2
11.2333	-2	-1	-3	-1	1	-4	-1	-2
11.2417	-2	-1	-3	-1	1	-4	-1	-2
11.25	-2	-1	-3	-1	1	-4	0	-2
11.2583	-2	-1	-3	-1	1	-3	0	-3
11.2667	-2	-1	-3	0	1	-4	0	-3
11.275	-2	-1	-3	0	1	-4	0	-3
11.2833	-2	-1	-3	0	1	-4	0	-3
11.2917	-2	-1	-3	0	2	-4	-1	-3
11.3	-2	-1	-3	0	2	-4	-1	-3
11.3083	-3	-1	-3	0	2	-4	-1	-3
11.3167	-3	-1	-3	0	2	-4	-1	-3
11.325	-3	-1	-3	0	2	-4	-1	-3
11.3333	-3	0	-3	0	2	-4	-1	-3
11.3417	-2	0	-3	0	2	-4	-1	-2
11.35	-2	0	-3	0	1	-4	-1	-2
11.3583	-2	0	-3	0	1	-4	-1	-2
11.3667	-3	0	-3	0	1	-4	-1	-2
11.375	-3	0	-3	0	1	-4	-1	-2
11.3833	-3	0	-3	0	1	-5	-1	-3
11.3917	-3	0	-3	0	1	-5	-1	-3
11.4	-3	0	-3	0	1	-4	-1	-3
11.4083	-2	0	-3	0	1	-4	-1	-3
11.4167	-2	0	-3	0	1	-4	-1	-3
11.425	-2	0	-3	0	1	-4	-1	-3
11.4333	-2	0	-2	0	1	-4	-1	-3
11.4417	-2	0	-2	0	1	-4	0	-3
11.45	-2	0	-2	0	1	-4	0	-3
11.4583	-2	0	-2	0	1	-4	0	-2
11.4667	-2	0	-2	0	1	-4	0	-2
11.475	-2	0	-2	0	1	-4	0	-2
11.4833	-2	0	-2	0	1	-4	0	-2
11.4917	-2	0	-3	0	1	-4	0	-2
11.5	-2	0	-3	0	1	-4	-1	-3
11.5083	-2	0	-3	0	1	-4	-1	-3
11.5167	-2	0	-3	1	1	-4	-1	-3
11.525	-2	0	-3	1	1	-4	-1	-3
11.5333	-2	0	-3	1	1	-4	-1	-3
11.5417	-2	0	-3	1	1	-4	-1	-3
11.55	-2	0	-3	1	1	-4	-1	-3
11.5583	-2	0	-3	1	1	-4	-1	-3
11.5667	-2	0	-3	1	1	-4	-1	-3
11.575	-2	0	-4	1	0	-4	-1	-3
11.5833	-2	0	-4	1	0	-4	-1	-3
11.5917	-2	0	-4	1	1	-4	-1	-3
11.6	-2	0	-4	0	1	-4	-1	-3
11.6083	-2	0	-4	0	1	-4	-1	-3
11.6167	-2	0	-4	0	1	-4	-1	-3
11.625	-2	0	-3	0	1	-4	-1	-3
11.6333	-2	0	-3	0	1	-4	-1	-3
11.6417	-2	0	-4	0	1	-3	-1	-3
11.65	-2	0	-4	0	1	-3	-1	-3
11.6583	-2	0	-4	0	1	-4	-1	-3
11.6667	-2	0	-4	0	1	-3	-1	-3
11.675	-2	0	-4	0	1	-3	-1	-2
11.6833	-2	0	-4	0	1	-3	-1	-2
11.6917	-2	0	-4	0	1	-4	-1	-3
11.7	-2	0	-4	0	1	-4	-1	-3
11.7083	-2	-1	-4	0	1	-4	-1	-3
11.7167	-2	-1	-3	0	2	-4	-2	-3
11.725	-2	-1	-3	0	1	-4	-1	-3
11.7333	-2	-1	-3	0	2	-4	-1	-3
11.7417	-2	-1	-3	0	2	-4	-1	-3
11.75	-2	-1	-3	0	2	-4	-1	-2
11.7583	-2	0	-3	0	2	-4	-1	-2
11.7667	-2	0	-3	0	2	-4	-1	-2
11.775	-2	0	-3	0	1	-4	-1	-2
11.7833	-2	0	-3	0	1	-4	-1	-2
11.7917	-2	0	-3	0	1	-4	-1	-2
11.8	-2	0	-3	0	1	-4	-1	-2
11.8083	-2	0	-3	0	1	-4	-1	-2
11.8167	-2	0	-3	-1	1	-4	-1	-3
11.825	-2	0	-3	-1	1	-4	-1	-3
11.8333	-2	0	-3	-1	1	-4	-1	-3
11.8417	-2	0	-3	-1	1	-4	-1	-2
11.85	-2	0	-3	-1	2	-4	-1	-2
11.8583	-2	0	-3	-1	2	-4	-1	-2
11.8667	-2	0	-3	-1	2	-4	-1	-3
11.875	-2	0	-3	-1	2	-4	-1	-3
11.8833	-2	0	-3	-1	2	-4	-1	-3
11.8917	-2	0	-3	-1	1	-4	-1	-3
11.9	-2	0	-3	0	1	-4	-1	-3
11.9083	-2	0	-3	0	1	-4	-1	-2
11.9167	-2	0	-3	0	1	-4	-1	-2
11.925	-2	0	-2	0	1	-4	-1	-2
11.9333	-2	0	-2	0	1	-4	-1	-2
11.9417	-2	0	-2	0	1	-4	-1	-2
11.95	-2	0	-2	0	1	-4	-1	-2
11.9583	-2	0	-2	0	1	-4	-1	-2
11.9667	-2	0	-2	0	1	-4	-1	-2
11.975	-2	0	-2	0	1	-4	-2	-2
11.9833	-2	0	-2	0	1	-4	-1	-2
11.9917	-2	0	-2	0	2	-4	-1	-2
12	-2	0	-2	0	2	-4	-1	-2
12.0083	-3	0	-2	0	2	-4	-1	-2
12.0167	-3	0	-3	0	2	-4	-1	-3
12.025	-3	0	-3	0	2	-4	-1	-3
12.0333	-3	0	-2	0	1	-4	-1	-3
12.0417	-3	1	-2	0	2	-4	-1	-3
12.05	-3	1	-2	0	2	-4	-1	-3
12.0583	-3	1	-2	0	2	-4	-1	-3
12.0667	-3	1	-2	0	2	-5	-1	-3
12.075	-3	1	-2	0	2	-5	-1	-3
12.0833	-2	1	-2	0	1	-5	-1	-3
12.0917	-2	1	-2	0	1	-4	-1	-3
12.1	-2	1	-2	0	1	-4	-1	-3
12.1083	-2	1	-2	0	1	-4	-1	-3
12.1167	-2	1	-2	0	1	-4	-1	-3
12.125	-2	1	-2	0	1	-4	-1	-3
12.1333	-2	1	-2	0	1	-5	0	-3
12.1417	-2	1	-2	0	1	-5	0	-4
12.15	-2	1	-2	0	1	-5	0	-4
12.1583	-2	1	-2	0	1	-5	0	-3
12.1667	-2	1	-2	0	1	-5	0	-3
12.175	-2	1	-2	0	1	-4	0	-3
12.1833	-2	1	-2	0	1	-4	-1	-3
12.1917	-2	1	-2	0	1	-4	-1	-3
12.2	-2	1	-2	0	1	-4	-1	-3
12.2083	-2	1	-2	0	1	-4	-1	-3
12.2167	-2	2	-2	0	1	-4	-1	-3
12.225	-2	1	-2	0	1	-4	-1	-3
12.2333	-2	1	-2	0	1	-4	-1	-3
12.2417	-2	1	-2	0	1	-4	-1	-3
12.25	-2	1	-2	0	1	-4	-1	-3
12.2583	-2	1	-2	0	1	-4	-1	-3
12.2667	-2	1	-2	0	1	-4	-1	-3
12.275	-1	1	-2	0	1	-4	-1	-3
12.2833	-1	2	-2	0	1	-4	-1	-3
12.2917	-1	2	-2	0	1	-4	-1	-3
12.3	-2	1	-2	0	1	-4	-1	-3
12.3083	-2	1	-2	0	1	-4	-1	-3
12.3167	-2	1	-2	0	1	-4	-1	-3
12.325	-2	1	-2	-1	1	-4	0	-3
12.3333	-2	1	-2	-1	1	-4	0	-3
12.3417	-2	1	-2	-1	1	-3	0	-3
12.35	-2	1	-2	-1	1	-3	0	-3
12.3583	-2	1	-2	-1	0	-3	0	-3
12.3667	-2	1	-2	-1	1	-4	0	-3
12.375	-2	1	-2	-1	1	-4	0	-3
12.3833	-2	1	-2	-1	1	-4	0	-2
12.3917	-2	1	-2	0	1	-4	0	-2
12.4	-2	1	-2	0	1	-4	0	-2
12.4083	-2	1	-3	0	1	-3	0	-2
12.4167	-3	1	-3	-1	1	-3	0	-2
12.425	-3	1	-3	-1	1	-4	0	-2
12.4333	-2	1	-3	0	1	-4	0	-2
12.4417	-2	1	-3	0	1	-4	0	-2
12.45	-2	1	-3	0	1	-4	0	-2
12.4583	-3	1	-3	0	1	-4	0	-2
12.4667	-3	1	-3	0	1	-4	0	-2
12.475	-3	1	-3	0	1	-4	0	-2
12.4833	-3	1	-3	0	1	-4	0	-3
12.4917	-3	1	-3	0	1	-4	0	-3
12.5	-3	1	-3	0	1	-4	0	-3
12.5083	-2	1	-3	0	1	-4	0	-3
12.5167	-2	1	-3	0	1	-4	-1	-3
12.525	-2	1	-3	0	1	-4	-1	-3
12.5333	-2	1	-3	0	1	-4	-1	-2
12.5417	-2	1	-3	0	1	-4	-1	-2
12.55	-2	1	-3	0	1	-4	-1	-2
12.5583	-2	0	-3	0	1	-4	-1	-3
12.5667	-2	0	-3	0	1	-4	-1	-3
12.575	-2	0	-3	0	1	-3	-1	-3
12.5833	-2	1	-3	0	1	-3	-1	-3
12.5917	-2	1	-3	0	1	-3	-1	-3
12.6	-2	1	-3	0	1	-3	-1	-3
12.6083	-2	0	-3	0	1	-3	-1	-3
12.6167	-2	0	-3	0	1	-3	-1	-3
12.625	-2	0	-3	0	1	-3	-1	-3
12.6333	-2	0	-3	-1	1	-3	-1	-3
12.6417	-2	1	-3	-1	1	-3	0	-3
12.65	-2	1	-3	-1	1	-4	0	-3
12.6583	-2	1	-3	-1	1	-4	0	-3
12.6667	-2	1	-3	-1	1	-4	0	-3
12.675	-2	1	-3	-1	1	-4	0	-3
12.6833	-3	1	-3	-1	1	-4	0	-2
12.6917	-3	1	-3	-1	1	-4	0	-2
12.7	-3	1	-3	-1	1	-4	0	-2
12.7083	-2	1	-3	-1	1	-4	0	-3
12.7167	-2	1	-3	-1	1	-4	0	-3
12.725	-2	1	-3	-1	1	-5	0	-3
12.7333	-2	1	-3	-1	1	-5	0	-3
12.7417	-3	0	-3	-1	1	-5	0	-3
12.75	-3	0	-3	-1	1	-5	0	-3
12.7583	-3	0	-3	-1	1	-5	0	-4
12.7667	-3	0	-3	-1	1	-5	0	-4
12.775	-2	0	-3	-1	1	-5	0	-4
12.7833	-2	1	-3	-1	1	-5	0	-4
12.7917	-2	1	-3	-2	2	-5	0	-4
12.8	-2	1	-3	-1	2	-5	0	-4
12.8083	-2	1	-3	-1	2	-5	0	-4
12.8167	-2	1	-3	-1	2	-5	0	-4
12.825	-2	1	-3	-1	2	-5	0	-4
12.8333	-2	1	-3	-1	2	-4	0	-4
12.8417	-2	1	-3	-1	2	-5	0	-4
12.85	-2	1	-3	-1	2	-5	0	-3
12.8583	-2	1	-3	-1	2	-5	0	-3
12.8667	-2	1	-3	-1	2	-5	0	-3
12.875	-2	1	-3	-1	2	-4	-1	-3
12.8833	-2	1	-3	-1	2	-4	-1	-3
12.8917	-2	1	-3	-1	2	-4	-1	-3
12.9	-2	1	-3	-1	2	-4	-1	-3
12.9083	-2	1	-3	-1	2	-4	-1	-3
12.9167	-2	1	-3	-1	2	-4	-1	-3
12.925	-2	1	-3	-1	2	-4	0	-3
12.9333	-2	1	-3	-1	2	-4	0	-3
12.9417	-2	1	-3	-1	2	-4	0	-3
12.95	-2	1	-3	-1	2	-4	0	-3
12.9583	-2	1	-3	0	2	-4	-1	-4
12.9667	-1	1	-3	0	2	-4	-1	-4
12.975	-1	1	-3	0	2	-4	-1	-4
12.9833	-1	1	-3	0	2	-4	-1	-4
12.9917	-1	1	-3	0	2	-4	-1	-4
13	-1	1	-4	0	2	-4	-1	-4
13.0083	-1	1	-4	0	2	-4	-1	-4
13.0167	-1	1	-4	0	2	-4	-1	-4
13.025	-1	1	-4	-1	2	-4	0	-4
13.0333	-1	1	-4	-1	2	-4	0	-4
13.0417	-1	1	-4	-1	3	-4	0	-3
13.05	-1	1	-4	-1	3	-4	0	-3
13.0583	-1	1	-3	-1	3	-4	0	-3
13.0667	-1	1	-3	-1	3	-4	0	-3
13.075	-2	1	-3	-1	3	-4	0	-3
13.0833	-2	1	-3	-1	3	-4	0	-4
13.0917	-2	1	-3	-1	2	-4	0	-4
13.1	-1	1	-3	-1	2	-4	0	-4
13.1083	-1	1	-3	0	2	-4	0	-4
13.1167	-2	1	-3	0	2	-4	0	-4
13.125	-2	1	-3	0	2	-5	0	-4
13.1333	-2	1	-3	0	2	-5	0	-4
13.1417	-2	1	-3	0	2	-5	0	-3
13.15	-2	1	-2	0	2	-4	0	-3
13.1583	-2	1	-2	0	2	-4	-1	-3
13.1667	-1	1	-2	0	2	-4	-1	-3
13.175	-1	1	-2	0	2	-4	-1	-3
13.1833	-1	1	-2	0	2	-4	-1	-3
13.1917	-2	1	-2	0	2	-4	0	-3
13.2	-2	1	-2	0	2	-4	0	-3
13.2083	-2	1	-3	0	2	-4	0	-3
13.2167	-2	1	-3	0	2	-4	0	-3
13.225	-2	1	-3	0	2	-4	0	-4
13.2333	-2	1	-2	0	2	-4	0	-4
13.2417	-2	1	-2	0	2	-4	0	-4
13.25	-2	1	-2	0	2	-4	0	-4
13.2583	-2	0	-2	0	2	-4	0	-4
13.2667	-2	0	-2	0	2	-4	0	-4
13.275	-2	0	-2	0	2	-4	0	-4
13.2833	-1	1	-2	0	2	-4	0	-4
13.2917	-1	1	-2	0	2	-4	0	-4
13.3	-1	1	-2	0	2	-4	-1	-3
13.3083	-1	1	-2	0	2	-4	-1	-3
13.3167	-1	1	-3	0	2	-4	-1	-3
13.325	-1	1	-3	0	2	-4	-1	-3
13.3333	-1	1	-2	0	2	-4	-1	-3
13.3417	-1	1	-2	0	2	-4	-1	-3
13.35	-1	1	-2	0	2	-4	0	-3
13.3583	-1	1	-2	0	2	-4	0	-3
13.3667	-1	1	-2	0	2	-4	0	-3
13.375	-1	1	-3	0	2	-5	0	-3
13.3833	-1	1	-3	0	2	-5	0	-3
13.3917	-1	0	-3	0	2	-5	0	-3
13.4	-2	0	-3	0	2	-5	0	-3
13.4083	-2	0	-3	0	2	-5	0	-3
13.4167	-2	1	-2	1	2	-5	0	-3
13.425	-2	1	-2	1	2	-5	0	-3
13.4333	-2	1	-2	1	2	-5	0	-3
13.4417	-2	1	-2	1	2	-5	0	-3
13.45	-2	1	-2	1	2	-5	0	-3
13.4583	-2	1	-3	0	2	-5	0	-3
13.4667	-2	1	-3	0	2	-5	0	-3
13.475	-1	1	-3	0	2	-5	0	-3
13.4833	-1	1	-2	0	2	-5	0	-4
13.4917	-1	1	-2	0	2	-5	0	-4
13.5	-1	1	-2	0	2	-4	0	-4
13.5083	-1	1	-2	0	2	-4	0	-4
13.5167	-1	1	-2	0	2	-4	0	-4
13.525	-1	1	-2	0	2	-4	0	-4
13.5333	-1	1	-2	0	2	-4	0	-4
13.5417	-1	1	-2	0	2	-4	0	-4
13.55	-1	1	-2	0	2	-4	0	-4
13.5583	-1	1	-2	0	2	-4	0	-4
13.5667	-1	0	-2	0	2	-4	0	-4
13.575	-1	0	-2	0	2	-4	0	-3
13.5833	-1	0	-2	0	2	-4	0	-3
13.5917	-1	0	-2	0	2	-4	0	-3
13.6	-1	0	-1	0	1	-4	-1	-3
13.6083	-2	0	-2	0	1	-4	-1	-3
13.6167	-2	0	-2	0	1	-4	-1	-3
13.625	-2	0	-2	0	1	-4	-1	-3
13.6333	-2	1	-2	0	1	-4	-1	-3
13.6417	-2	1	-2	0	1	-4	-1	-3
13.65	-2	1	-2	0	1	-4	-1	-3
13.6583	-2	1	-2	0	1	-4	-1	-3
13.6667	-3	1	-2	0	1	-4	-1	-3
13.675	-3	1	-2	0	1	-4	0	-3
13.6833	-3	1	-2	-1	1	-4	0	-3
13.6917	-2	1	-2	-1	1	-4	0	-3
13.7	-2	1	-2	-1	1	-4	-1	-3
13.7083	-2	1	-2	0	1	-4	-1	-3
13.7167	-2	1	-2	0	2	-4	-1	-3
13.725	-2	1	-2	0	2	-4	-1	-3
13.7333	-2	1	-2	0	2	-4	-1	-3
13.7417	-2	1	-2	0	2	-4	-1	-3
13.75	-2	1	-2	-1	2	-4	-1	-3
13.7583	-2	1	-2	-1	2	-4	-1	-2
13.7667	-2	1	-2	-1	2	-4	-1	-2
13.775	-2	1	-2	-1	2	-4	-1	-2
13.7833	-3	1	-2	-1	1	-4	-1	-2
13.7917	-3	1	-2	-1	1	-4	-1	-2
13.8	-3	1	-2	0	1	-4	-1	-2
13.8083	-3	1	-1	-1	1	-4	-1	-2
13.8167	-3	1	-1	-1	1	-4	-1	-2
13.825	-3	1	-1	-1	2	-4	-1	-2
13.8333	-2	1	-1	-1	2	-4	-1	-2
13.8417	-2	1	-1	-1	2	-4	-1	-2
13.85	-3	1	-1	0	2	-4	-1	-2
13.8583	-3	1	-2	0	2	-4	-1	-2
13.8667	-2	1	-2	0	2	-4	-1	-2
13.875	-2	1	-2	0	2	-4	0	-2
13.8833	-2	1	-2	-1	2	-4	0	-2
13.8917	-3	1	-2	-1	2	-4	0	-2
13.9	-3	1	-2	-1	2	-4	0	-3
13.9083	-3	1	-2	-1	1	-4	0	-3
13.9167	-3	1	-2	-1	1	-4	-1	-3
13.925	-3	2	-2	-1	1	-4	-1	-3
13.9333	-3	2	-2	-1	1	-3	-1	-3
13.9417	-3	2	-2	-1	1	-3	-1	-3
13.95	-3	1	-2	-1	1	-3	0	-3
13.9583	-3	1	-2	-1	1	-4	0	-3
13.9667	-3	1	-2	-1	1	-4	0	-3
13.975	-3	1	-2	-1	1	-4	0	-3
13.9833	-3	1	-2	-1	1	-4	0	-3
13.9917	-3	1	-3	0	1	-4	0	-3
14	-3	1	-3	0	1	-4	0	-3
14.0083	-3	1	-3	0	1	-4	0	-3
14.0167	-3	1	-3	0	1	-4	0	-3
14.025	-2	1	-3	0	1	-4	0	-3
14.0333	-2	1	-3	0	1	-3	0	-3
14.0417	-2	1	-3	0	1	-3	-1	-3
14.05	-2	1	-3	0	1	-3	-1	-3
14.0583	-2	1	-2	0	1	-3	-1	-3
14.0667	-2	1	-2	0	1	-3	-1	-3
14.075	-2	1	-2	0	1	-3	-1	-3
14.0833	-3	1	-2	0	1	-3	-1	-3
14.0917	-3	1	-2	0	1	-3	-1	-3
14.1	-3	0	-2	0	1	-3	0	-3
14.1083	-3	0	-2	0	1	-3	-1	-3
14.1167	-3	0	-2	0	1	-3	-1	-3
14.125	-3	0	-2	0	1	-3	-1	-3
14.1333	-3	0	-2	0	1	-3	-1	-3
14.1417	-3	0	-2	0	1	-3	-1	-3
14.15	-3	0	-1	0	1	-3	0	-3
14.1583	-3	0	-1	0	1	-3	0	-3
14.1667	-3	0	-1	0	2	-4	0	-3
14.175	-3	0	-1	0	2	-4	0	-3
14.1833	-3	0	-1	1	2	-4	0	-3
14.1917	-3	1	-1	1	2	-4	0	-3
14.2	-3	1	-1	1	2	-4	-1	-3
14.2083	-3	1	-1	1	2	-4	-1	-3
14.2167	-3	1	-1	1	2	-4	-1	-3
14.225	-3	1	-1	1	1	-4	-1	-3
14.2333	-3	1	-1	1	1	-3	-1	-3
14.2417	-3	1	-1	0	1	-3	-1	-3
14.25	-3	1	-2	0	1	-3	-1	-3
14.2583	-3	1	-1	0	1	-3	-1	-3
14.2667	-3	1	-1	0	1	-3	-1	-3
14.275	-3	1	-1	0	1	-3	-1	-3
14.2833	-3	1	-1	0	1	-3	-1	-3
14.2917	-3	1	-1	0	1	-3	-1	-3
14.3	-3	1	-2	0	1	-3	-1	-3
14.3083	-3	1	-2	0	1	-3	-1	-3
14.3167	-3	1	-2	0	1	-3	-1	-3
14.325	-3	1	-2	0	1	-3	-1	-3
14.3333	-3	1	-2	0	1	-3	-1	-3
14.3417	-3	1	-2	0	2	-3	-1	-3
14.35	-3	1	-2	0	2	-3	-1	-3
14.3583	-3	1	-2	0	2	-3	-1	-3
14.3667	-3	1	-1	0	2	-3	-1	-3
14.375	-3	1	-2	0	2	-4	-1	-3
14.3833	-3	1	-2	0	2	-4	-1	-3
14.3917	-3	1	-2	0	2	-4	-1	-3
14.4	-3	1	-2	0	2	-4	-1	-3
14.4083	-3	1	-2	0	2	-4	-1	-3
14.4167	-4	1	-3	0	2	-4	0	-3
14.425	-3	1	-3	0	2	-3	0	-3
14.4333	-3	1	-3	-1	2	-3	0	-3
14.4417	-3	1	-3	-1	2	-3	0	-3
14.45	-3	1	-3	-1	2	-3	0	-3
14.4583	-3	1	-3	-1	2	-3	0	-3
14.4667	-3	1	-3	0	2	-3	-1	-3
14.475	-3	1	-3	0	2	-3	-1	-3
14.4833	-3	1	-3	0	2	-3	-1	-3
14.4917	-3	1	-2	0	2	-3	-1	-3
14.5	-3	0	-2	0	2	-3	-1	-3
14.5083	-2	0	-2	0	2	-3	-1	-3
14.5167	-2	0	-2	0	2	-3	-1	-3
14.525	-2	0	-2	0	2	-3	-1	-3
14.5333	-2	0	-2	0	2	-3	-1	-3
14.5417	-3	0	-2	0	2	-3	0	-3
14.55	-3	0	-2	0	2	-3	0	-3
14.5583	-3	1	-2	0	2	-3	0	-3
14.5667	-2	1	-2	1	2	-3	-1	-3
14.575	-2	1	-2	1	2	-3	-1	-3
14.5833	-2	1	-2	1	2	-3	-1	-3
14.5917	-3	1	-1	1	2	-3	0	-3
14.6	-3	1	-1	0	2	-3	0	-2
14.6083	-3	1	-1	0	2	-4	0	-2
14.6167	-3	1	-1	0	2	-4	0	-2
14.625	-3	1	-1	0	2	-4	0	-2
14.6333	-3	1	-1	0	2	-4	0	-2
14.6417	-4	1	-1	0	2	-4	0	-2
14.65	-4	1	-1	0	2	-3	1	-2
14.6583	-4	1	-1	0	2	-3	1	-2
14.6667	-3	1	-1	0	2	-3	1	-3
14.675	-3	1	-1	0	2	-3	1	-3
14.6833	-3	1	-1	0	2	-3	1	-3
14.6917	-3	1	-1	0	2	-3	1	-3
14.7	-3	1	-2	0	2	-3	1	-3
14.7083	-3	1	-2	0	2	-3	1	-3
14.7167	-3	1	-2	0	2	-3	0	-3
14.725	-3	0	-2	0	2	-3	0	-3
14.7333	-3	0	-1	0	2	-3	0	-3
14.7417	-3	0	-1	0	2	-2	0	-3
14.75	-3	0	-1	0	2	-2	0	-3
14.7583	-3	0	-1	0	2	-2	0	-3
14.7667	-3	1	-1	0	2	-2	0	-3
14.775	-2	1	-1	0	2	-2	0	-3
14.7833	-2	1	-1	0	2	-2	0	-3
14.7917	-2	1	-1	0	2	-2	0	-3
14.8	-3	0	-1	0	2	-3	0	-3
14.8083	-3	0	-1	0	2	-3	0	-3
14.8167	-3	0	-1	0	2	-3	0	-3
14.825	-3	1	-1	0	2	-3	1	-3
14.8333	-3	1	-2	0	2	-3	1	-3
14.8417	-3	1	-2	0	2	-3	1	-3
14.85	-3	0	-2	0	2	-3	1	-2
14.8583	-2	0	-2	0	2	-3	1	-2
14.8667	-2	1	-2	0	2	-3	1	-2
14.875	-2	1	-2	0	2	-3	1	-2
14.8833	-2	1	-2	0	2	-3	1	-2
14.8917	-2	1	-2	0	2	-3	1	-2
14.9	-2	1	-2	0	2	-3	1	-2
14.9083	-2	1	-2	0	2	-3	1	-2
14.9167	-2	1	-2	0	2	-3	1	-2
14.925	-2	1	-2	0	2	-3	0	-2
14.9333	-2	0	-2	0	2	-3	0	-2
14.9417	-2	0	-2	0	2	-3	0	-2
14.95	-2	0	-2	0	2	-3	0	-2
14.9583	-2	0	-2	0	2	-3	0	-2
14.9667	-2	0	-2	0	2	-3	0	-2
14.975	-2	0	-2	0	2	-3	0	-2
14.9833	-2	0	-2	0	2	-3	0	-2
14.9917	-3	0	-2	0	2	-3	0	-2
15	-3	0	-2	0	2	-3	0	-2
15.0083	-3	0	-2	0	2	-2	0	-2
15.0167	-3	0	-2	0	2	-2	0	-2
15.025	-3	0	-2	0	2	-2	0	-2
15.0333	-3	0	-2	0	2	-2	0	-2
15.0417	-3	0	-3	0	2	-2	0	-2
15.05	-2	0	-3	0	2	-3	0	-2
15.0583	-2	0	-3	0	2	-3	0	-2
15.0667	-2	0	-3	0	2	-3	0	-2
15.075	-2	-1	-3	0	2	-3	0	-2
15.0833	-2	-1	-3	0	2	-3	0	-2
15.0917	-2	-1	-3	0	2	-3	0	-1
15.1	-2	-1	-3	0	2	-4	0	-1
15.1083	-2	-1	-3	0	2	-4	0	-1
15.1167	-2	-1	-3	0	1	-4	0	-1
15.125	-2	-1	-3	-1	1	-4	0	-1
15.1333	-2	-1	-3	-1	1	-4	0	-1
15.1417	-2	-1	-2	-1	1	-3	0	-1
15.15	-2	-1	-2	-1	1	-3	0	-2
15.1583	-2	-1	-2	0	1	-3	-1	-2
15.1667	-2	-1	-2	0	1	-3	-1	-2
15.175	-2	-1	-2	0	1	-3	-1	-2
15.1833	-2	-1	-2	0	1	-3	0	-2
15.1917	-2	-1	-2	0	1	-3	0	-2
15.2	-2	-1	-3	0	1	-3	0	-2
15.2083	-2	0	-3	0	1	-3	0	-2
15.2167	-2	0	-3	0	1	-4	0	-2
15.225	-2	0	-3	0	1	-4	0	-2
15.2333	-2	0	-2	0	1	-3	0	-2
15.2417	-2	0	-2	1	1	-3	0	-2
15.25	-2	0	-2	1	1	-3	0	-2
15.2583	-3	0	-2	1	1	-3	0	-2
15.2667	-3	0	-2	0	1	-3	0	-2
15.275	-3	-1	-2	0	1	-3	0	-2
15.2833	-3	-1	-2	0	1	-3	0	-2
15.2917	-3	-1	-2	0	2	-3	0	-2
15.3	-3	-1	-2	0	2	-3	0	-2
15.3083	-3	0	-2	0	2	-3	0	-2
15.3167	-3	0	-2	0	2	-3	0	-2
15.325	-3	0	-2	1	2	-3	0	-2
15.3333	-3	0	-2	1	2	-3	0	-2
15.3417	-3	0	-2	1	2	-3	0	-2
15.35	-3	0	-2	1	2	-3	0	-2
15.3583	-3	0	-2	1	2	-3	0	-2
15.3667	-3	0	-1	1	2	-3	0	-2
15.375	-3	0	-1	1	2	-3	0	-2
15.3833	-2	0	-1	1	2	-3	0	-2
15.3917	-2	0	-1	1	2	-3	0	-2
15.4	-2	0	-1	1	2	-3	1	-2
15.4083	-3	0	-2	1	2	-3	1	-2
15.4167	-3	0	-2	0	2	-3	1	-2
15.425	-3	0	-2	0	2	-3	1	-2
15.4333	-2	0	-2	1	2	-3	1	-1
15.4417	-2	0	-2	1	2	-3	0	-1
15.45	-2	0	-2	1	2	-3	1	-1
15.4583	-2	0	-2	1	2	-3	1	-2
15.4667	-2	0	-2	1	2	-3	0	-2
15.475	-3	0	-2	1	1	-3	0	-2
15.4833	-3	0	-2	1	1	-3	0	-2
15.4917	-3	0	-2	1	1	-3	0	-1
15.5	-3	0	-2	1	1	-3	0	-1
15.5083	-3	0	-2	0	1	-3	0	-1
15.5167	-3	0	-2	0	1	-3	0	-1
15.525	-3	0	-2	0	1	-3	0	-1
15.5333	-3	0	-2	0	1	-3	0	-2
15.5417	-2	0	-2	0	2	-3	0	-2
15.55	-2	0	-2	0	2	-3	0	-2
15.5583	-3	0	-2	0	2	-3	0	-2
15.5667	-3	0	-2	0	2	-4	0	-3
15.575	-3	0	-2	0	2	-4	0	-3
15.5833	-3	0	-2	0	2	-4	0	-3
15.5917	-3	0	-2	0	2	-4	0	-3
15.6	-3	0	-2	0	2	-4	0	-2
15.6083	-3	0	-2	-1	2	-4	0	-2
15.6167	-3	0	-2	-1	2	-4	0	-2
15.625	-3	0	-2	-1	2	-4	0	-2
15.6333	-3	0	-2	-1	2	-4	1	-2
15.6417	-3	0	-2	-1	2	-3	1	-2
15.65	-2	0	-2	-1	2	-3	0	-2
15.6583	-2	0	-2	-1	2	-3	0	-2
15.6667	-2	0	-2	0	2	-3	0	-2
15.675	-2	0	-2	0	2	-3	0	-2
15.6833	-2	0	-2	0	2	-3	0	-2
15.6917	-2	0	-2	0	2	-3	0	-2
15.7	-2	0	-2	0	3	-3	0	-2
15.7083	-2	0	-2	0	3	-4	0	-2
15.7167	-2	0	-2	0	3	-4	0	-2
15.725	-3	0	-2	0	3	-4	0	-2
15.7333	-3	0	-2	0	3	-4	0	-2
15.7417	-3	1	-2	1	3	-4	0	-2
15.75	-2	1	-2	1	2	-4	0	-2
15.7583	-2	1	-2	1	2	-4	0	-2
15.7667	-2	1	-2	1	2	-4	0	-2
15.775	-2	1	-2	1	2	-4	0	-2
15.7833	-2	1	-2	1	2	-3	0	-2
15.7917	-2	1	-2	2	2	-3	0	-2
15.8	-2	1	-2	2	3	-3	0	-3
15.8083	-2	1	-2	1	3	-3	0	-3
15.8167	-3	1	-2	1	3	-3	0	-3
15.825	-3	1	-2	1	3	-4	0	-3
15.8333	-3	1	-2	1	3	-4	0	-3
15.8417	-3	0	-2	1	3	-4	0	-3
15.85	-3	0	-2	0	3	-4	0	-3
15.8583	-3	0	-2	0	3	-4	0	-2
15.8667	-3	0	-2	0	3	-4	0	-2
15.875	-3	-1	-2	0	3	-3	1	-2
15.8833	-3	-1	-2	0	3	-3	1	-2
15.8917	-3	0	-2	0	3	-3	1	-2
15.9	-3	0	-2	0	3	-3	1	-2
15.9083	-3	0	-2	0	3	-3	1	-2
15.9167	-3	0	-2	0	3	-3	1	-2
15.925	-2	0	-2	0	3	-3	1	-2
15.9333	-2	0	-2	0	3	-3	1	-2
15.9417	-2	0	-2	0	3	-3	1	-2
15.95	-2	0	-2	0	3	-3	1	-2
15.9583	-2	0	-2	0	4	-3	1	-2
15.9667	-2	0	-2	0	4	-3	1	-2
15.975	-2	0	-2	0	4	-3	1	-2
15.9833	-2	0	-2	0	3	-3	1	-2
15.9917	-2	0	-2	0	3	-2	1	-2
16	-2	0	-2	0	4	-2	1	-1
16.0083	-2	0	-2	0	4	-2	1	-1
16.0167	-2	0	-2	1	4	-2	1	-1
16.025	-2	1	-2	1	4	-2	1	-2
16.0333	-2	1	-2	1	4	-2	1	-2
16.0417	-2	1	-2	0	4	-2	1	-1
16.05	-1	1	-2	0	4	-2	1	-1
16.0583	-1	1	-1	0	4	-2	1	-1
16.0667	-1	1	-1	0	4	-2	1	-1
16.075	-1	1	-1	0	4	-2	1	-1
16.0833	-1	1	-1	0	5	-2	2	-1
16.0917	-1	1	-1	0	5	-2	2	-1
16.1	-1	1	-1	0	5	-2	2	-1
16.1083	-1	1	-1	0	5	-2	2	-1
16.1167	0	1	-1	0	5	-2	2	-1
16.125	0	1	-1	0	5	-2	2	-1
16.1333	0	1	-1	0	5	-2	2	-1
16.1417	0	1	-1	0	5	-2	2	-1
16.15	0	1	-1	1	5	-2	2	-1
16.1583	0	1	-1	1	5	-2	2	-1
16.1667	0	2	-1	1	5	-2	2	-1
16.175	0	2	-1	1	6	-1	2	-1
16.1833	0	2	-1	1	6	-1	2	-1
16.1917	0	2	-1	1	6	-1	2	-1
16.2	0	2	0	1	6	-1	2	-1
16.2083	1	2	0	1	6	-1	2	-1
16.2167	1	3	0	1	6	-1	3	0
16.225	1	3	0	2	7	-1	3	0
16.2333	1	3	0	2	7	0	3	0
16.2417	1	3	0	2	7	0	3	0
16.25	2	3	1	2	7	0	3	0
16.2583	2	3	1	2	7	0	3	0
16.2667	2	4	1	2	7	0	3	0
16.275	3	4	1	2	7	1	3	0
16.2833	3	4	2	2	8	1	3	1
16.2917	3	4	2	2	8	1	3	1
16.3	4	4	2	2	8	1	3	1
16.3083	4	4	2	3	9	1	3	1
16.3167	4	5	2	3	9	1	4	1
16.325	5	5	3	3	10	1	4	2
16.3333	5	6	3	4	10	2	4	2
16.3417	6	6	3	4	11	2	5	2
16.35	6	7	4	5	11	2	5	2
16.3583	7	7	4	5	12	3	5	2
16.3667	7	8	5	5	12	3	5	3
16.375	8	8	5	5	13	3	5	3
16.3833	8	9	6	5	13	4	5	3
16.3917	9	9	6	6	14	4	5	4
16.4	10	10	7	6	14	5	6	4
16.4083	11	10	7	6	15	5	6	4
16.4167	12	11	8	7	16	6	7	5
16.425	13	12	8	7	16	6	7	5
16.4333	14	13	8	8	17	7	8	5
16.4417	15	14	9	9	18	8	8	6
16.45	16	14	10	9	19	9	9	6
16.4583	17	15	10	10	20	9	9	6
16.4667	18	16	11	10	20	10	10	7
16.475	19	17	12	11	21	10	11	7
16.4833	20	18	13	12	22	11	11	7
16.4917	22	19	14	13	23	12	12	8
16.5	23	21	15	14	24	12	13	8
16.5083	24	22	15	15	26	13	13	9
16.5167	26	23	16	16	27	14	14	9
16.525	27	24	17	16	28	15	15	10
16.5333	29	26	18	17	29	16	16	11
16.5417	31	27	19	18	30	17	17	11
16.55	33	29	21	19	32	18	17	12
16.5583	34	30	22	20	33	19	18	13
16.5667	36	32	23	21	35	21	19	14
16.575	38	33	24	22	37	22	20	15
16.5833	40	35	25	23	38	23	21	16
16.5917	42	37	27	24	40	25	22	17
16.6	44	38	28	25	42	26	23	17
16.6083	46	40	30	26	44	28	25	18
16.6167	49	42	31	28	46	29	26	19
16.625	51	44	33	29	48	30	27	21
16.6333	54	46	35	30	50	32	29	22
16.6417	56	48	37	32	52	33	30	23
16.65	59	50	39	34	54	35	32	24
[truncated: 5,202 more rows]
