# Supplementary material for: A potential mechanism for tetraspanin CD82-mediated regulation of EGFR
Source: Life Sci Alliance. 2026 May 13;9(7):e202503426. doi: 10.26508/lsa.202503426 (PMC13171294; doi:10.26508/lsa.202503426)
Supplement: Supplementary file 5 [file LSA-2025-03426_SdataF3.xlsx]

## Sheet: Sheet1
MODEL 1
ATOM 1 N MET A 1 -11.758 67.250 28.391 1.00 40.50 N
ATOM 2 CA MET A 1 -12.250 66.625 27.156 1.00 40.50 C
ATOM 3 C MET A 1 -11.281 65.562 26.625 1.00 40.50 C
ATOM 4 CB MET A 1 -12.484 67.688 26.078 1.00 40.50 C
ATOM 5 O MET A 1 -11.703 64.562 26.094 1.00 40.50 O
ATOM 6 CG MET A 1 -13.922 68.188 25.984 1.00 40.50 C
ATOM 7 SD MET A 1 -14.172 69.375 24.641 1.00 40.50 S
ATOM 8 CE MET A 1 -15.938 69.125 24.297 1.00 40.50 C
ATOM 9 N GLY A 2 -10.008 65.875 26.766 1.00 40.41 N
ATOM 10 CA GLY A 2 -8.984 64.938 26.281 1.00 40.41 C
ATOM 11 C GLY A 2 -8.961 63.625 27.031 1.00 40.41 C
ATOM 12 O GLY A 2 -8.797 62.562 26.438 1.00 40.41 O
ATOM 13 N SER A 3 -9.016 63.656 28.375 1.00 45.59 N
ATOM 14 CA SER A 3 -9.031 62.438 29.156 1.00 45.59 C
ATOM 15 C SER A 3 -10.258 61.594 28.859 1.00 45.59 C
ATOM 16 CB SER A 3 -8.977 62.750 30.656 1.00 45.59 C
ATOM 17 O SER A 3 -10.188 60.344 28.828 1.00 45.59 O
ATOM 18 OG SER A 3 -9.906 63.781 30.984 1.00 45.59 O
ATOM 19 N ALA A 4 -11.477 62.219 28.734 1.00 46.62 N
ATOM 20 CA ALA A 4 -12.703 61.531 28.375 1.00 46.62 C
ATOM 21 C ALA A 4 -12.594 60.906 26.984 1.00 46.62 C
ATOM 22 CB ALA A 4 -13.898 62.469 28.438 1.00 46.62 C
ATOM 23 O ALA A 4 -13.109 59.812 26.750 1.00 46.62 O
ATOM 24 N CYS A 5 -12.008 61.656 26.078 1.00 46.19 N
ATOM 25 CA CYS A 5 -11.805 61.125 24.719 1.00 46.19 C
ATOM 26 C CYS A 5 -10.906 59.906 24.734 1.00 46.19 C
ATOM 27 CB CYS A 5 -11.188 62.219 23.828 1.00 46.19 C
ATOM 28 O CYS A 5 -11.141 58.969 23.969 1.00 46.19 O
ATOM 29 SG CYS A 5 -11.969 62.344 22.203 1.00 46.19 S
ATOM 30 N ILE A 6 -9.953 59.938 25.641 1.00 49.91 N
ATOM 31 CA ILE A 6 -9.062 58.812 25.750 1.00 49.91 C
ATOM 32 C ILE A 6 -9.820 57.625 26.328 1.00 49.91 C
ATOM 33 CB ILE A 6 -7.832 59.125 26.625 1.00 49.91 C
ATOM 34 O ILE A 6 -9.625 56.469 25.891 1.00 49.91 O
ATOM 35 CG1 ILE A 6 -6.875 60.062 25.875 1.00 49.91 C
ATOM 36 CG2 ILE A 6 -7.117 57.844 27.047 1.00 49.91 C
ATOM 37 CD1 ILE A 6 -5.820 60.719 26.766 1.00 49.91 C
ATOM 38 N LYS A 7 -10.734 57.938 27.297 1.00 52.78 N
ATOM 39 CA LYS A 7 -11.555 56.875 27.844 1.00 52.78 C
ATOM 40 C LYS A 7 -12.484 56.281 26.781 1.00 52.78 C
ATOM 41 CB LYS A 7 -12.367 57.375 29.047 1.00 52.78 C
ATOM 42 O LYS A 7 -12.680 55.062 26.719 1.00 52.78 O
ATOM 43 CG LYS A 7 -11.750 57.062 30.391 1.00 52.78 C
ATOM 44 CD LYS A 7 -12.617 57.562 31.531 1.00 52.78 C
ATOM 45 CE LYS A 7 -11.953 57.344 32.875 1.00 52.78 C
ATOM 46 NZ LYS A 7 -12.789 57.844 34.000 1.00 52.78 N
ATOM 47 N VAL A 8 -13.047 57.219 25.984 1.00 53.47 N
ATOM 48 CA VAL A 8 -13.961 56.781 24.938 1.00 53.47 C
ATOM 49 C VAL A 8 -13.188 55.969 23.891 1.00 53.47 C
ATOM 50 CB VAL A 8 -14.672 57.969 24.281 1.00 53.47 C
ATOM 51 O VAL A 8 -13.688 54.969 23.375 1.00 53.47 O
ATOM 52 CG1 VAL A 8 -15.453 57.531 23.047 1.00 53.47 C
ATOM 53 CG2 VAL A 8 -15.602 58.656 25.281 1.00 53.47 C
ATOM 54 N THR A 9 -11.984 56.500 23.578 1.00 53.91 N
ATOM 55 CA THR A 9 -11.156 55.812 22.594 1.00 53.91 C
ATOM 56 C THR A 9 -10.758 54.406 23.109 1.00 53.91 C
ATOM 57 CB THR A 9 -9.883 56.625 22.266 1.00 53.91 C
ATOM 58 O THR A 9 -10.703 53.469 22.344 1.00 53.91 O
ATOM 59 CG2 THR A 9 -9.562 56.531 20.781 1.00 53.91 C
ATOM 60 OG1 THR A 9 -10.086 57.969 22.641 1.00 53.91 O
ATOM 61 N LYS A 10 -10.625 54.406 24.453 1.00 56.00 N
ATOM 62 CA LYS A 10 -10.297 53.094 25.047 1.00 56.00 C
ATOM 63 C LYS A 10 -11.461 52.125 24.922 1.00 56.00 C
ATOM 64 CB LYS A 10 -9.906 53.281 26.516 1.00 56.00 C
ATOM 65 O LYS A 10 -11.273 50.969 24.594 1.00 56.00 O
ATOM 66 CG LYS A 10 -8.414 53.438 26.750 1.00 56.00 C
ATOM 67 CD LYS A 10 -8.078 53.562 28.234 1.00 56.00 C
ATOM 68 CE LYS A 10 -6.590 53.750 28.453 1.00 56.00 C
ATOM 69 NZ LYS A 10 -6.262 53.906 29.906 1.00 56.00 N
ATOM 70 N TYR A 11 -12.656 52.688 25.125 1.00 55.66 N
ATOM 71 CA TYR A 11 -13.836 51.844 25.047 1.00 55.66 C
ATOM 72 C TYR A 11 -14.125 51.438 23.609 1.00 55.66 C
ATOM 73 CB TYR A 11 -15.055 52.562 25.641 1.00 55.66 C
ATOM 74 O TYR A 11 -14.523 50.281 23.344 1.00 55.66 O
ATOM 75 CG TYR A 11 -15.203 52.375 27.141 1.00 55.66 C
ATOM 76 CD1 TYR A 11 -15.539 51.125 27.672 1.00 55.66 C
ATOM 77 CD2 TYR A 11 -15.000 53.438 28.000 1.00 55.66 C
ATOM 78 CE1 TYR A 11 -15.680 50.969 29.047 1.00 55.66 C
ATOM 79 CE2 TYR A 11 -15.133 53.281 29.375 1.00 55.66 C
ATOM 80 OH TYR A 11 -15.602 51.875 31.250 1.00 55.66 O
ATOM 81 CZ TYR A 11 -15.469 52.031 29.891 1.00 55.66 C
ATOM 82 N PHE A 12 -13.852 52.406 22.797 1.00 56.41 N
ATOM 83 CA PHE A 12 -14.078 52.125 21.391 1.00 56.41 C
ATOM 84 C PHE A 12 -13.070 51.094 20.875 1.00 56.41 C
ATOM 85 CB PHE A 12 -13.984 53.406 20.547 1.00 56.41 C
ATOM 86 O PHE A 12 -13.422 50.188 20.109 1.00 56.41 O
ATOM 87 CG PHE A 12 -15.297 53.844 19.969 1.00 56.41 C
ATOM 88 CD1 PHE A 12 -15.789 53.250 18.812 1.00 56.41 C
ATOM 89 CD2 PHE A 12 -16.031 54.844 20.578 1.00 56.41 C
ATOM 90 CE1 PHE A 12 -17.016 53.656 18.266 1.00 56.41 C
ATOM 91 CE2 PHE A 12 -17.250 55.250 20.031 1.00 56.41 C
ATOM 92 CZ PHE A 12 -17.734 54.656 18.875 1.00 56.41 C
ATOM 93 N LEU A 13 -11.828 51.219 21.250 1.00 58.78 N
ATOM 94 CA LEU A 13 -10.820 50.219 20.875 1.00 58.78 C
ATOM 95 C LEU A 13 -11.133 48.844 21.469 1.00 58.78 C
ATOM 96 CB LEU A 13 -9.430 50.688 21.328 1.00 58.78 C
ATOM 97 O LEU A 13 -10.906 47.844 20.828 1.00 58.78 O
ATOM 98 CG LEU A 13 -8.367 50.812 20.234 1.00 58.78 C
ATOM 99 CD1 LEU A 13 -7.578 52.094 20.406 1.00 58.78 C
ATOM 100 CD2 LEU A 13 -7.434 49.594 20.266 1.00 58.78 C
ATOM 101 N PHE A 14 -11.688 48.969 22.641 1.00 58.78 N
ATOM 102 CA PHE A 14 -12.102 47.719 23.266 1.00 58.78 C
ATOM 103 C PHE A 14 -13.242 47.062 22.484 1.00 58.78 C
ATOM 104 CB PHE A 14 -12.516 47.938 24.719 1.00 58.78 C
ATOM 105 O PHE A 14 -13.234 45.875 22.250 1.00 58.78 O
ATOM 106 CG PHE A 14 -12.812 46.688 25.469 1.00 58.78 C
ATOM 107 CD1 PHE A 14 -14.125 46.250 25.641 1.00 58.78 C
ATOM 108 CD2 PHE A 14 -11.789 45.938 26.016 1.00 58.78 C
ATOM 109 CE1 PHE A 14 -14.406 45.094 26.328 1.00 58.78 C
ATOM 110 CE2 PHE A 14 -12.062 44.750 26.719 1.00 58.78 C
ATOM 111 CZ PHE A 14 -13.375 44.344 26.875 1.00 58.78 C
ATOM 112 N LEU A 15 -14.195 47.875 22.094 1.00 58.47 N
ATOM 113 CA LEU A 15 -15.336 47.344 21.344 1.00 58.47 C
ATOM 114 C LEU A 15 -14.906 46.812 20.000 1.00 58.47 C
ATOM 115 CB LEU A 15 -16.391 48.438 21.156 1.00 58.47 C
ATOM 116 O LEU A 15 -15.391 45.750 19.562 1.00 58.47 O
ATOM 117 CG LEU A 15 -17.797 48.000 20.766 1.00 58.47 C
ATOM 118 CD1 LEU A 15 -18.688 47.969 22.000 1.00 58.47 C
ATOM 119 CD2 LEU A 15 -18.375 48.906 19.688 1.00 58.47 C
ATOM 120 N PHE A 16 -14.039 47.469 19.375 1.00 59.16 N
ATOM 121 CA PHE A 16 -13.547 47.031 18.062 1.00 59.16 C
ATOM 122 C PHE A 16 -12.766 45.750 18.172 1.00 59.16 C
ATOM 123 CB PHE A 16 -12.672 48.125 17.438 1.00 59.16 C
ATOM 124 O PHE A 16 -12.914 44.844 17.328 1.00 59.16 O
ATOM 125 CG PHE A 16 -13.234 48.719 16.172 1.00 59.16 C
ATOM 126 CD1 PHE A 16 -13.094 48.031 14.969 1.00 59.16 C
ATOM 127 CD2 PHE A 16 -13.891 49.938 16.188 1.00 59.16 C
ATOM 128 CE1 PHE A 16 -13.617 48.562 13.789 1.00 59.16 C
ATOM 129 CE2 PHE A 16 -14.414 50.469 15.016 1.00 59.16 C
ATOM 130 CZ PHE A 16 -14.273 49.781 13.812 1.00 59.16 C
ATOM 131 N ASN A 17 -11.906 45.688 19.172 1.00 63.28 N
ATOM 132 CA ASN A 17 -11.141 44.438 19.375 1.00 63.28 C
ATOM 133 C ASN A 17 -12.047 43.281 19.703 1.00 63.28 C
ATOM 134 CB ASN A 17 -10.094 44.656 20.469 1.00 63.28 C
ATOM 135 O ASN A 17 -11.773 42.125 19.297 1.00 63.28 O
ATOM 136 CG ASN A 17 -8.828 45.312 19.969 1.00 63.28 C
ATOM 137 ND2 ASN A 17 -8.109 45.969 20.859 1.00 63.28 N
ATOM 138 OD1 ASN A 17 -8.500 45.219 18.781 1.00 63.28 O
ATOM 139 N LEU A 18 -13.195 43.625 20.312 1.00 62.34 N
ATOM 140 CA LEU A 18 -14.172 42.562 20.609 1.00 62.34 C
ATOM 141 C LEU A 18 -14.828 42.062 19.328 1.00 62.34 C
ATOM 142 CB LEU A 18 -15.242 43.094 21.562 1.00 62.34 C
ATOM 143 O LEU A 18 -15.055 40.875 19.172 1.00 62.34 O
ATOM 144 CG LEU A 18 -16.094 42.062 22.281 1.00 62.34 C
ATOM 145 CD1 LEU A 18 -15.453 41.656 23.609 1.00 62.34 C
ATOM 146 CD2 LEU A 18 -17.516 42.562 22.516 1.00 62.34 C
ATOM 147 N ILE A 19 -15.109 42.906 18.406 1.00 62.78 N
ATOM 148 CA ILE A 19 -15.703 42.531 17.125 1.00 62.78 C
ATOM 149 C ILE A 19 -14.734 41.656 16.344 1.00 62.78 C
ATOM 150 CB ILE A 19 -16.109 43.781 16.312 1.00 62.78 C
ATOM 151 O ILE A 19 -15.133 40.656 15.734 1.00 62.78 O
ATOM 152 CG1 ILE A 19 -17.297 44.500 16.969 1.00 62.78 C
ATOM 153 CG2 ILE A 19 -16.438 43.375 14.867 1.00 62.78 C
ATOM 154 CD1 ILE A 19 -17.641 45.844 16.328 1.00 62.78 C
ATOM 155 N PHE A 20 -13.461 42.031 16.281 1.00 63.12 N
ATOM 156 CA PHE A 20 -12.445 41.250 15.578 1.00 63.12 C
ATOM 157 C PHE A 20 -12.305 39.875 16.203 1.00 63.12 C
ATOM 158 CB PHE A 20 -11.102 41.969 15.594 1.00 63.12 C
ATOM 159 O PHE A 20 -12.086 38.875 15.492 1.00 63.12 O
ATOM 160 CG PHE A 20 -10.844 42.812 14.367 1.00 63.12 C
ATOM 161 CD1 PHE A 20 -10.617 42.219 13.133 1.00 63.12 C
ATOM 162 CD2 PHE A 20 -10.828 44.188 14.445 1.00 63.12 C
ATOM 163 CE1 PHE A 20 -10.375 42.969 12.000 1.00 63.12 C
ATOM 164 CE2 PHE A 20 -10.594 44.969 13.312 1.00 63.12 C
ATOM 165 CZ PHE A 20 -10.367 44.344 12.086 1.00 63.12 C
ATOM 166 N PHE A 21 -12.422 39.906 17.516 1.00 64.69 N
ATOM 167 CA PHE A 21 -12.359 38.625 18.203 1.00 64.69 C
ATOM 168 C PHE A 21 -13.523 37.719 17.797 1.00 64.69 C
ATOM 169 CB PHE A 21 -12.367 38.844 19.719 1.00 64.69 C
ATOM 170 O PHE A 21 -13.328 36.531 17.531 1.00 64.69 O
ATOM 171 CG PHE A 21 -12.148 37.562 20.516 1.00 64.69 C
ATOM 172 CD1 PHE A 21 -13.234 36.875 21.031 1.00 64.69 C
ATOM 173 CD2 PHE A 21 -10.867 37.094 20.750 1.00 64.69 C
ATOM 174 CE1 PHE A 21 -13.039 35.688 21.766 1.00 64.69 C
ATOM 175 CE2 PHE A 21 -10.664 35.938 21.484 1.00 64.69 C
ATOM 176 CZ PHE A 21 -11.750 35.219 21.984 1.00 64.69 C
ATOM 177 N ILE A 22 -14.688 38.344 17.656 1.00 63.38 N
ATOM 178 CA ILE A 22 -15.867 37.562 17.281 1.00 63.38 C
ATOM 179 C ILE A 22 -15.750 37.125 15.836 1.00 63.38 C
ATOM 180 CB ILE A 22 -17.156 38.406 17.484 1.00 63.38 C
ATOM 181 O ILE A 22 -16.078 35.969 15.508 1.00 63.38 O
ATOM 182 CG1 ILE A 22 -17.391 38.688 18.969 1.00 63.38 C
ATOM 183 CG2 ILE A 22 -18.359 37.656 16.875 1.00 63.38 C
ATOM 184 CD1 ILE A 22 -18.562 39.625 19.250 1.00 63.38 C
ATOM 185 N LEU A 23 -15.305 37.938 15.000 1.00 68.31 N
ATOM 186 CA LEU A 23 -15.148 37.594 13.594 1.00 68.31 C
ATOM 187 C LEU A 23 -14.102 36.500 13.414 1.00 68.31 C
ATOM 188 CB LEU A 23 -14.758 38.812 12.773 1.00 68.31 C
ATOM 189 O LEU A 23 -14.281 35.594 12.609 1.00 68.31 O
ATOM 190 CG LEU A 23 -15.461 39.000 11.422 1.00 68.31 C
ATOM 191 CD1 LEU A 23 -16.328 40.250 11.430 1.00 68.31 C
ATOM 192 CD2 LEU A 23 -14.438 39.062 10.289 1.00 68.31 C
ATOM 193 N GLY A 24 -12.977 36.688 14.117 1.00 65.56 N
ATOM 194 CA GLY A 24 -11.992 35.625 14.086 1.00 65.56 C
ATOM 195 C GLY A 24 -12.531 34.312 14.562 1.00 65.56 C
ATOM 196 O GLY A 24 -12.242 33.250 13.969 1.00 65.56 O
ATOM 197 N ALA A 25 -13.352 34.375 15.547 1.00 66.38 N
ATOM 198 CA ALA A 25 -13.961 33.156 16.062 1.00 66.38 C
ATOM 199 C ALA A 25 -14.883 32.531 15.031 1.00 66.38 C
ATOM 200 CB ALA A 25 -14.734 33.469 17.344 1.00 66.38 C
ATOM 201 O ALA A 25 -14.922 31.297 14.891 1.00 66.38 O
ATOM 202 N VAL A 26 -15.523 33.312 14.258 1.00 67.81 N
ATOM 203 CA VAL A 26 -16.422 32.812 13.219 1.00 67.81 C
ATOM 204 C VAL A 26 -15.609 32.156 12.109 1.00 67.81 C
ATOM 205 CB VAL A 26 -17.297 33.938 12.641 1.00 67.81 C
ATOM 206 O VAL A 26 -15.969 31.078 11.633 1.00 67.81 O
ATOM 207 CG1 VAL A 26 -18.031 33.469 11.391 1.00 67.81 C
ATOM 208 CG2 VAL A 26 -18.297 34.438 13.688 1.00 67.81 C
ATOM 209 N ILE A 27 -14.516 32.844 11.719 1.00 67.81 N
ATOM 210 CA ILE A 27 -13.672 32.281 10.664 1.00 67.81 C
ATOM 211 C ILE A 27 -13.039 30.984 11.141 1.00 67.81 C
ATOM 212 CB ILE A 27 -12.578 33.281 10.234 1.00 67.81 C
ATOM 213 O ILE A 27 -12.977 30.000 10.391 1.00 67.81 O
ATOM 214 CG1 ILE A 27 -13.219 34.500 9.562 1.00 67.81 C
ATOM 215 CG2 ILE A 27 -11.570 32.625 9.297 1.00 67.81 C
ATOM 216 CD1 ILE A 27 -12.234 35.625 9.258 1.00 67.81 C
ATOM 217 N LEU A 28 -12.531 31.062 12.336 1.00 67.50 N
ATOM 218 CA LEU A 28 -11.969 29.844 12.898 1.00 67.50 C
ATOM 219 C LEU A 28 -13.023 28.734 12.977 1.00 67.50 C
ATOM 220 CB LEU A 28 -11.391 30.109 14.297 1.00 67.50 C
ATOM 221 O LEU A 28 -12.742 27.594 12.633 1.00 67.50 O
ATOM 222 CG LEU A 28 -10.609 28.969 14.938 1.00 67.50 C
ATOM 223 CD1 LEU A 28 -9.352 29.500 15.617 1.00 67.50 C
ATOM 224 CD2 LEU A 28 -11.484 28.203 15.930 1.00 67.50 C
ATOM 225 N GLY A 29 -14.156 29.141 13.492 1.00 64.94 N
ATOM 226 CA GLY A 29 -15.234 28.156 13.555 1.00 64.94 C
ATOM 227 C GLY A 29 -15.578 27.562 12.203 1.00 64.94 C
ATOM 228 O GLY A 29 -15.797 26.359 12.086 1.00 64.94 O
ATOM 229 N PHE A 30 -15.531 28.391 11.250 1.00 64.38 N
ATOM 230 CA PHE A 30 -15.797 27.938 9.891 1.00 64.38 C
ATOM 231 C PHE A 30 -14.703 26.984 9.414 1.00 64.38 C
ATOM 232 CB PHE A 30 -15.906 29.125 8.930 1.00 64.38 C
ATOM 233 O PHE A 30 -14.984 25.953 8.805 1.00 64.38 O
ATOM 234 CG PHE A 30 -16.516 28.781 7.598 1.00 64.38 C
ATOM 235 CD1 PHE A 30 -15.727 28.656 6.465 1.00 64.38 C
ATOM 236 CD2 PHE A 30 -17.891 28.578 7.484 1.00 64.38 C
ATOM 237 CE1 PHE A 30 -16.281 28.344 5.230 1.00 64.38 C
ATOM 238 CE2 PHE A 30 -18.453 28.266 6.254 1.00 64.38 C
ATOM 239 CZ PHE A 30 -17.656 28.141 5.129 1.00 64.38 C
ATOM 240 N GLY A 31 -13.445 27.438 9.641 1.00 62.66 N
ATOM 241 CA GLY A 31 -12.359 26.547 9.281 1.00 62.66 C
ATOM 242 C GLY A 31 -12.453 25.188 9.961 1.00 62.66 C
ATOM 243 O GLY A 31 -12.250 24.156 9.320 1.00 62.66 O
ATOM 244 N VAL A 32 -12.789 25.266 11.250 1.00 64.38 N
ATOM 245 CA VAL A 32 -12.891 24.031 12.008 1.00 64.38 C
ATOM 246 C VAL A 32 -14.094 23.219 11.516 1.00 64.38 C
ATOM 247 CB VAL A 32 -13.016 24.297 13.523 1.00 64.38 C
ATOM 248 O VAL A 32 -14.031 22.000 11.445 1.00 64.38 O
ATOM 249 CG1 VAL A 32 -13.359 23.016 14.273 1.00 64.38 C
ATOM 250 CG2 VAL A 32 -11.719 24.906 14.062 1.00 64.38 C
ATOM 251 N TRP A 33 -15.086 23.969 11.188 1.00 62.62 N
ATOM 252 CA TRP A 33 -16.266 23.297 10.672 1.00 62.62 C
ATOM 253 C TRP A 33 -15.961 22.547 9.383 1.00 62.62 C
ATOM 254 CB TRP A 33 -17.406 24.297 10.430 1.00 62.62 C
ATOM 255 O TRP A 33 -16.422 21.406 9.188 1.00 62.62 O
ATOM 256 CG TRP A 33 -18.641 23.688 9.828 1.00 62.62 C
ATOM 257 CD1 TRP A 33 -19.422 22.719 10.375 1.00 62.62 C
ATOM 258 CD2 TRP A 33 -19.203 24.016 8.562 1.00 62.62 C
ATOM 259 CE2 TRP A 33 -20.359 23.203 8.406 1.00 62.62 C
ATOM 260 CE3 TRP A 33 -18.875 24.922 7.543 1.00 62.62 C
ATOM 261 NE1 TRP A 33 -20.469 22.422 9.523 1.00 62.62 N
ATOM 262 CH2 TRP A 33 -20.812 24.156 6.281 1.00 62.62 C
ATOM 263 CZ2 TRP A 33 -21.156 23.266 7.266 1.00 62.62 C
ATOM 264 CZ3 TRP A 33 -19.672 24.984 6.410 1.00 62.62 C
ATOM 265 N ILE A 34 -15.156 23.188 8.617 1.00 59.44 N
ATOM 266 CA ILE A 34 -14.766 22.547 7.363 1.00 59.44 C
ATOM 267 C ILE A 34 -13.977 21.266 7.652 1.00 59.44 C
ATOM 268 CB ILE A 34 -13.938 23.500 6.477 1.00 59.44 C
ATOM 269 O ILE A 34 -14.141 20.266 6.965 1.00 59.44 O
ATOM 270 CG1 ILE A 34 -14.805 24.672 5.988 1.00 59.44 C
ATOM 271 CG2 ILE A 34 -13.320 22.750 5.297 1.00 59.44 C
ATOM 272 CD1 ILE A 34 -14.031 25.734 5.215 1.00 59.44 C
ATOM 273 N LEU A 35 -13.164 21.391 8.695 1.00 60.00 N
ATOM 274 CA LEU A 35 -12.336 20.234 9.008 1.00 60.00 C
ATOM 275 C LEU A 35 -13.148 19.156 9.719 1.00 60.00 C
ATOM 276 CB LEU A 35 -11.141 20.641 9.875 1.00 60.00 C
ATOM 277 O LEU A 35 -12.898 17.969 9.547 1.00 60.00 O
ATOM 278 CG LEU A 35 -9.758 20.516 9.234 1.00 60.00 C
ATOM 279 CD1 LEU A 35 -9.156 21.906 9.016 1.00 60.00 C
ATOM 280 CD2 LEU A 35 -8.844 19.656 10.094 1.00 60.00 C
ATOM 281 N ALA A 36 -14.031 19.609 10.633 1.00 55.28 N
ATOM 282 CA ALA A 36 -14.734 18.656 11.492 1.00 55.28 C
ATOM 283 C ALA A 36 -15.945 18.062 10.773 1.00 55.28 C
ATOM 284 CB ALA A 36 -15.164 19.328 12.797 1.00 55.28 C
ATOM 285 O ALA A 36 -16.406 16.969 11.109 1.00 55.28 O
ATOM 286 N ASP A 37 -16.688 18.891 10.078 1.00 46.16 N
ATOM 287 CA ASP A 37 -17.875 18.328 9.461 1.00 46.16 C
ATOM 288 C ASP A 37 -17.516 17.234 8.461 1.00 46.16 C
ATOM 289 CB ASP A 37 -18.703 19.422 8.773 1.00 46.16 C
ATOM 290 O ASP A 37 -16.984 17.531 7.383 1.00 46.16 O
ATOM 291 CG ASP A 37 -20.156 19.047 8.594 1.00 46.16 C
ATOM 292 OD1 ASP A 37 -20.562 17.922 9.000 1.00 46.16 O
ATOM 293 OD2 ASP A 37 -20.922 19.875 8.047 1.00 46.16 O
ATOM 294 N LYS A 38 -17.203 16.062 9.047 1.00 45.28 N
ATOM 295 CA LYS A 38 -16.938 14.891 8.203 1.00 45.28 C
ATOM 296 C LYS A 38 -18.141 14.594 7.309 1.00 45.28 C
ATOM 297 CB LYS A 38 -16.609 13.672 9.062 1.00 45.28 C
ATOM 298 O LYS A 38 -18.062 13.742 6.418 1.00 45.28 O
ATOM 299 CG LYS A 38 -15.234 13.719 9.703 1.00 45.28 C
ATOM 300 CD LYS A 38 -14.859 12.375 10.320 1.00 45.28 C
ATOM 301 CE LYS A 38 -13.484 12.430 10.977 1.00 45.28 C
ATOM 302 NZ LYS A 38 -13.102 11.109 11.562 1.00 45.28 N
ATOM 303 N SER A 39 -19.297 14.953 7.832 1.00 42.19 N
ATOM 304 CA SER A 39 -20.469 14.508 7.094 1.00 42.19 C
ATOM 305 C SER A 39 -20.672 15.336 5.828 1.00 42.19 C
ATOM 306 CB SER A 39 -21.719 14.578 7.973 1.00 42.19 C
ATOM 307 O SER A 39 -21.297 14.875 4.875 1.00 42.19 O
ATOM 308 OG SER A 39 -22.016 15.922 8.312 1.00 42.19 O
ATOM 309 N SER A 40 -20.625 16.750 5.965 1.00 40.59 N
ATOM 310 CA SER A 40 -21.078 17.562 4.836 1.00 40.59 C
ATOM 311 C SER A 40 -20.031 17.562 3.721 1.00 40.59 C
ATOM 312 CB SER A 40 -21.359 19.000 5.285 1.00 40.59 C
ATOM 313 O SER A 40 -18.938 17.047 3.887 1.00 40.59 O
ATOM 314 OG SER A 40 -20.188 19.625 5.770 1.00 40.59 O
ATOM 315 N PHE A 41 -20.281 18.375 2.617 1.00 39.53 N
ATOM 316 CA PHE A 41 -19.547 18.656 1.384 1.00 39.53 C
ATOM 317 C PHE A 41 -18.062 18.875 1.660 1.00 39.53 C
ATOM 318 CB PHE A 41 -20.141 19.906 0.701 1.00 39.53 C
ATOM 319 O PHE A 41 -17.219 18.406 0.900 1.00 39.53 O
ATOM 320 CG PHE A 41 -19.531 20.203 -0.640 1.00 39.53 C
ATOM 321 CD1 PHE A 41 -18.578 21.219 -0.777 1.00 39.53 C
ATOM 322 CD2 PHE A 41 -19.891 19.469 -1.764 1.00 39.53 C
ATOM 323 CE1 PHE A 41 -18.016 21.500 -2.018 1.00 39.53 C
ATOM 324 CE2 PHE A 41 -19.328 19.750 -3.006 1.00 39.53 C
ATOM 325 CZ PHE A 41 -18.391 20.766 -3.131 1.00 39.53 C
ATOM 326 N ILE A 42 -17.766 19.484 2.717 1.00 39.88 N
ATOM 327 CA ILE A 42 -16.391 19.906 2.992 1.00 39.88 C
ATOM 328 C ILE A 42 -15.586 18.734 3.510 1.00 39.88 C
ATOM 329 CB ILE A 42 -16.359 21.078 4.012 1.00 39.88 C
ATOM 330 O ILE A 42 -14.375 18.641 3.279 1.00 39.88 O
ATOM 331 CG1 ILE A 42 -16.812 22.375 3.348 1.00 39.88 C
ATOM 332 CG2 ILE A 42 -14.953 21.219 4.609 1.00 39.88 C
ATOM 333 CD1 ILE A 42 -17.281 23.438 4.332 1.00 39.88 C
ATOM 334 N SER A 43 -16.219 17.781 4.285 1.00 42.28 N
ATOM 335 CA SER A 43 -15.445 16.609 4.715 1.00 42.28 C
ATOM 336 C SER A 43 -14.969 15.797 3.521 1.00 42.28 C
ATOM 337 CB SER A 43 -16.281 15.734 5.648 1.00 42.28 C
ATOM 338 O SER A 43 -13.859 15.258 3.539 1.00 42.28 O
ATOM 339 OG SER A 43 -16.031 14.359 5.383 1.00 42.28 O
ATOM 340 N VAL A 44 -15.859 15.523 2.533 1.00 38.50 N
ATOM 341 CA VAL A 44 -15.484 14.859 1.292 1.00 38.50 C
ATOM 342 C VAL A 44 -14.430 15.688 0.559 1.00 38.50 C
ATOM 343 CB VAL A 44 -16.703 14.625 0.379 1.00 38.50 C
ATOM 344 O VAL A 44 -13.516 15.141 -0.053 1.00 38.50 O
ATOM 345 CG1 VAL A 44 -16.266 14.055 -0.970 1.00 38.50 C
ATOM 346 CG2 VAL A 44 -17.703 13.695 1.060 1.00 38.50 C
ATOM 347 N LEU A 45 -14.586 17.031 0.645 1.00 37.47 N
ATOM 348 CA LEU A 45 -13.570 17.906 0.067 1.00 37.47 C
ATOM 349 C LEU A 45 -12.281 17.844 0.884 1.00 37.47 C
ATOM 350 CB LEU A 45 -14.078 19.344 -0.013 1.00 37.47 C
ATOM 351 O LEU A 45 -11.188 18.031 0.342 1.00 37.47 O
ATOM 352 CG LEU A 45 -14.781 19.750 -1.309 1.00 37.47 C
ATOM 353 CD1 LEU A 45 -15.766 20.891 -1.049 1.00 37.47 C
ATOM 354 CD2 LEU A 45 -13.766 20.141 -2.375 1.00 37.47 C
ATOM 355 N GLN A 46 -12.258 17.656 2.170 1.00 40.84 N
ATOM 356 CA GLN A 46 -11.102 17.609 3.059 1.00 40.84 C
ATOM 357 C GLN A 46 -10.227 16.391 2.773 1.00 40.84 C
ATOM 358 CB GLN A 46 -11.547 17.609 4.520 1.00 40.84 C
ATOM 359 O GLN A 46 -9.000 16.469 2.883 1.00 40.84 O
ATOM 360 CG GLN A 46 -10.922 18.719 5.355 1.00 40.84 C
ATOM 361 CD GLN A 46 -11.391 18.703 6.801 1.00 40.84 C
ATOM 362 NE2 GLN A 46 -10.859 19.625 7.605 1.00 40.84 N
ATOM 363 OE1 GLN A 46 -12.219 17.875 7.188 1.00 40.84 O
ATOM 364 N THR A 47 -10.750 15.203 2.650 1.00 40.44 N
ATOM 365 CA THR A 47 -9.922 14.023 2.432 1.00 40.44 C
ATOM 366 C THR A 47 -9.281 14.055 1.049 1.00 40.44 C
ATOM 367 CB THR A 47 -10.750 12.727 2.584 1.00 40.44 C
ATOM 368 O THR A 47 -8.188 13.523 0.854 1.00 40.44 O
ATOM 369 CG2 THR A 47 -10.172 11.828 3.672 1.00 40.44 C
ATOM 370 OG1 THR A 47 -12.102 13.070 2.928 1.00 40.44 O
ATOM 371 N SER A 48 -9.922 14.375 -0.103 1.00 40.78 N
ATOM 372 CA SER A 48 -9.359 14.281 -1.448 1.00 40.78 C
ATOM 373 C SER A 48 -8.430 15.453 -1.749 1.00 40.78 C
ATOM 374 CB SER A 48 -10.484 14.227 -2.490 1.00 40.78 C
ATOM 375 O SER A 48 -7.477 15.312 -2.518 1.00 40.78 O
ATOM 376 OG SER A 48 -11.547 15.094 -2.129 1.00 40.78 O
ATOM 377 N SER A 49 -8.875 16.766 -1.535 1.00 42.25 N
ATOM 378 CA SER A 49 -8.008 17.859 -1.964 1.00 42.25 C
ATOM 379 C SER A 49 -7.242 18.453 -0.787 1.00 42.25 C
ATOM 380 CB SER A 49 -8.828 18.953 -2.648 1.00 42.25 C
ATOM 381 O SER A 49 -7.840 18.875 0.203 1.00 42.25 O
ATOM 382 OG SER A 49 -9.688 19.594 -1.721 1.00 42.25 O
ATOM 383 N SER A 50 -6.020 18.062 -0.709 1.00 47.88 N
ATOM 384 CA SER A 50 -5.047 18.719 0.165 1.00 47.88 C
ATOM 385 C SER A 50 -5.207 20.234 0.155 1.00 47.88 C
ATOM 386 CB SER A 50 -3.623 18.344 -0.254 1.00 47.88 C
ATOM 387 O SER A 50 -5.012 20.891 1.180 1.00 47.88 O
ATOM 388 OG SER A 50 -3.301 18.922 -1.508 1.00 47.88 O
ATOM 389 N SER A 51 -5.723 20.688 -0.933 1.00 47.69 N
ATOM 390 CA SER A 51 -5.840 22.141 -1.051 1.00 47.69 C
ATOM 391 C SER A 51 -6.957 22.672 -0.163 1.00 47.69 C
ATOM 392 CB SER A 51 -6.094 22.547 -2.504 1.00 47.69 C
ATOM 393 O SER A 51 -6.816 23.750 0.442 1.00 47.69 O
ATOM 394 OG SER A 51 -7.246 21.891 -3.010 1.00 47.69 O
ATOM 395 N LEU A 52 -8.055 22.016 -0.111 1.00 48.47 N
ATOM 396 CA LEU A 52 -9.141 22.500 0.731 1.00 48.47 C
ATOM 397 C LEU A 52 -8.797 22.344 2.209 1.00 48.47 C
ATOM 398 CB LEU A 52 -10.438 21.766 0.414 1.00 48.47 C
ATOM 399 O LEU A 52 -9.164 23.188 3.031 1.00 48.47 O
ATOM 400 CG LEU A 52 -11.453 22.500 -0.462 1.00 48.47 C
ATOM 401 CD1 LEU A 52 -12.102 21.531 -1.450 1.00 48.47 C
ATOM 402 CD2 LEU A 52 -12.508 23.188 0.400 1.00 48.47 C
ATOM 403 N ARG A 53 -8.141 21.234 2.365 1.00 56.53 N
ATOM 404 CA ARG A 53 -7.613 21.125 3.721 1.00 56.53 C
ATOM 405 C ARG A 53 -6.660 22.281 4.031 1.00 56.53 C
ATOM 406 CB ARG A 53 -6.895 19.781 3.912 1.00 56.53 C
ATOM 407 O ARG A 53 -6.664 22.812 5.145 1.00 56.53 O
ATOM 408 CG ARG A 53 -7.543 18.875 4.949 1.00 56.53 C
ATOM 409 CD ARG A 53 -6.777 17.578 5.113 1.00 56.53 C
ATOM 410 NE ARG A 53 -7.441 16.672 6.055 1.00 56.53 N
ATOM 411 NH1 ARG A 53 -5.934 14.945 5.785 1.00 56.53 N
ATOM 412 NH2 ARG A 53 -7.707 14.719 7.219 1.00 56.53 N
ATOM 413 CZ ARG A 53 -7.027 15.453 6.352 1.00 56.53 C
ATOM 414 N MET A 54 -6.027 22.641 2.949 1.00 58.75 N
ATOM 415 CA MET A 54 -5.145 23.797 3.094 1.00 58.75 C
ATOM 416 C MET A 54 -5.945 25.078 3.303 1.00 58.75 C
ATOM 417 CB MET A 54 -4.242 23.938 1.866 1.00 58.75 C
ATOM 418 O MET A 54 -5.566 25.922 4.105 1.00 58.75 O
ATOM 419 CG MET A 54 -2.756 23.938 2.193 1.00 58.75 C
ATOM 420 SD MET A 54 -1.780 24.953 1.021 1.00 58.75 S
ATOM 421 CE MET A 54 -0.112 24.328 1.366 1.00 58.75 C
ATOM 422 N GLY A 55 -7.031 25.047 2.555 1.00 59.75 N
ATOM 423 CA GLY A 55 -7.887 26.203 2.750 1.00 59.75 C
ATOM 424 C GLY A 55 -8.492 26.266 4.141 1.00 59.75 C
ATOM 425 O GLY A 55 -8.562 27.344 4.742 1.00 59.75 O
ATOM 426 N ALA A 56 -8.820 25.109 4.527 1.00 61.06 N
ATOM 427 CA ALA A 56 -9.375 25.062 5.879 1.00 61.06 C
ATOM 428 C ALA A 56 -8.336 25.469 6.914 1.00 61.06 C
ATOM 429 CB ALA A 56 -9.906 23.656 6.188 1.00 61.06 C
ATOM 430 O ALA A 56 -8.641 26.203 7.855 1.00 61.06 O
ATOM 431 N TYR A 57 -7.176 25.078 6.602 1.00 64.06 N
ATOM 432 CA TYR A 57 -6.094 25.438 7.508 1.00 64.06 C
ATOM 433 C TYR A 57 -5.793 26.938 7.414 1.00 64.06 C
ATOM 434 CB TYR A 57 -4.832 24.641 7.195 1.00 64.06 C
ATOM 435 O TYR A 57 -5.473 27.578 8.422 1.00 64.06 O
ATOM 436 CG TYR A 57 -4.871 23.219 7.723 1.00 64.06 C
ATOM 437 CD1 TYR A 57 -5.082 22.969 9.078 1.00 64.06 C
ATOM 438 CD2 TYR A 57 -4.695 22.141 6.867 1.00 64.06 C
ATOM 439 CE1 TYR A 57 -5.117 21.672 9.562 1.00 64.06 C
ATOM 440 CE2 TYR A 57 -4.727 20.828 7.348 1.00 64.06 C
ATOM 441 OH TYR A 57 -4.973 19.312 9.180 1.00 64.06 O
ATOM 442 CZ TYR A 57 -4.938 20.609 8.695 1.00 64.06 C
ATOM 443 N VAL A 58 -5.949 27.406 6.230 1.00 66.44 N
ATOM 444 CA VAL A 58 -5.750 28.844 6.059 1.00 66.44 C
ATOM 445 C VAL A 58 -6.824 29.609 6.828 1.00 66.44 C
ATOM 446 CB VAL A 58 -5.773 29.234 4.566 1.00 66.44 C
ATOM 447 O VAL A 58 -6.523 30.594 7.512 1.00 66.44 O
ATOM 448 CG1 VAL A 58 -5.855 30.766 4.418 1.00 66.44 C
ATOM 449 CG2 VAL A 58 -4.539 28.703 3.850 1.00 66.44 C
ATOM 450 N PHE A 59 -8.008 29.047 6.727 1.00 65.50 N
ATOM 451 CA PHE A 59 -9.094 29.719 7.445 1.00 65.50 C
ATOM 452 C PHE A 59 -8.891 29.594 8.953 1.00 65.50 C
ATOM 453 CB PHE A 59 -10.445 29.109 7.047 1.00 65.50 C
ATOM 454 O PHE A 59 -9.109 30.562 9.688 1.00 65.50 O
ATOM 455 CG PHE A 59 -11.008 29.672 5.766 1.00 65.50 C
ATOM 456 CD1 PHE A 59 -11.250 31.031 5.633 1.00 65.50 C
ATOM 457 CD2 PHE A 59 -11.289 28.828 4.695 1.00 65.50 C
ATOM 458 CE1 PHE A 59 -11.766 31.547 4.449 1.00 65.50 C
ATOM 459 CE2 PHE A 59 -11.805 29.344 3.510 1.00 65.50 C
ATOM 460 CZ PHE A 59 -12.047 30.703 3.389 1.00 65.50 C
ATOM 461 N ILE A 60 -8.438 28.516 9.336 1.00 66.69 N
ATOM 462 CA ILE A 60 -8.172 28.312 10.758 1.00 66.69 C
ATOM 463 C ILE A 60 -7.020 29.219 11.188 1.00 66.69 C
ATOM 464 CB ILE A 60 -7.832 26.844 11.062 1.00 66.69 C
ATOM 465 O ILE A 60 -7.086 29.844 12.250 1.00 66.69 O
ATOM 466 CG1 ILE A 60 -9.078 25.953 10.898 1.00 66.69 C
ATOM 467 CG2 ILE A 60 -7.258 26.703 12.477 1.00 66.69 C
ATOM 468 CD1 ILE A 60 -8.805 24.469 11.016 1.00 66.69 C
ATOM 469 N GLY A 61 -6.027 29.344 10.305 1.00 71.12 N
ATOM 470 CA GLY A 61 -4.898 30.219 10.609 1.00 71.12 C
ATOM 471 C GLY A 61 -5.277 31.672 10.688 1.00 71.12 C
ATOM 472 O GLY A 61 -4.934 32.375 11.648 1.00 71.12 O
ATOM 473 N VAL A 62 -5.965 32.031 9.719 1.00 70.75 N
ATOM 474 CA VAL A 62 -6.375 33.438 9.664 1.00 70.75 C
ATOM 475 C VAL A 62 -7.316 33.750 10.828 1.00 70.75 C
ATOM 476 CB VAL A 62 -7.059 33.781 8.320 1.00 70.75 C
ATOM 477 O VAL A 62 -7.207 34.812 11.453 1.00 70.75 O
ATOM 478 CG1 VAL A 62 -7.727 35.156 8.383 1.00 70.75 C
ATOM 479 CG2 VAL A 62 -6.043 33.719 7.180 1.00 70.75 C
ATOM 480 N GLY A 63 -8.180 32.781 11.055 1.00 68.56 N
ATOM 481 CA GLY A 63 -9.094 32.969 12.164 1.00 68.56 C
ATOM 482 C GLY A 63 -8.391 33.031 13.516 1.00 68.56 C
ATOM 483 O GLY A 63 -8.695 33.875 14.344 1.00 68.56 O
ATOM 484 N ALA A 64 -7.430 32.250 13.703 1.00 71.69 N
ATOM 485 CA ALA A 64 -6.684 32.219 14.961 1.00 71.69 C
ATOM 486 C ALA A 64 -5.867 33.500 15.141 1.00 71.69 C
ATOM 487 CB ALA A 64 -5.773 30.984 15.016 1.00 71.69 C
ATOM 488 O ALA A 64 -5.820 34.062 16.234 1.00 71.69 O
ATOM 489 N VAL A 65 -5.277 33.938 14.055 1.00 72.81 N
ATOM 490 CA VAL A 65 -4.469 35.156 14.133 1.00 72.81 C
ATOM 491 C VAL A 65 -5.367 36.344 14.438 1.00 72.81 C
ATOM 492 CB VAL A 65 -3.686 35.375 12.820 1.00 72.81 C
ATOM 493 O VAL A 65 -5.008 37.219 15.234 1.00 72.81 O
ATOM 494 CG1 VAL A 65 -3.094 36.781 12.797 1.00 72.81 C
ATOM 495 CG2 VAL A 65 -2.586 34.344 12.664 1.00 72.81 C
ATOM 496 N THR A 66 -6.547 36.281 13.805 1.00 71.25 N
ATOM 497 CA THR A 66 -7.469 37.375 14.031 1.00 71.25 C
ATOM 498 C THR A 66 -7.984 37.375 15.461 1.00 71.25 C
ATOM 499 CB THR A 66 -8.664 37.344 13.055 1.00 71.25 C
ATOM 500 O THR A 66 -8.117 38.438 16.094 1.00 71.25 O
ATOM 501 CG2 THR A 66 -9.359 38.688 12.953 1.00 71.25 C
ATOM 502 OG1 THR A 66 -8.188 36.969 11.750 1.00 71.25 O
ATOM 503 N MET A 67 -8.148 36.188 15.938 1.00 68.06 N
ATOM 504 CA MET A 67 -8.594 36.094 17.328 1.00 68.06 C
ATOM 505 C MET A 67 -7.504 36.562 18.281 1.00 68.06 C
ATOM 506 CB MET A 67 -9.000 34.656 17.641 1.00 68.06 C
ATOM 507 O MET A 67 -7.785 37.250 19.266 1.00 68.06 O
ATOM 508 CG MET A 67 -10.445 34.500 18.094 1.00 68.06 C
ATOM 509 SD MET A 67 -10.859 32.781 18.578 1.00 68.06 S
ATOM 510 CE MET A 67 -10.750 32.938 20.391 1.00 68.06 C
ATOM 511 N LEU A 68 -6.301 36.250 18.047 1.00 69.44 N
ATOM 512 CA LEU A 68 -5.172 36.625 18.875 1.00 69.44 C
ATOM 513 C LEU A 68 -4.965 38.156 18.844 1.00 69.44 C
ATOM 514 CB LEU A 68 -3.895 35.938 18.422 1.00 69.44 C
ATOM 515 O LEU A 68 -4.711 38.781 19.875 1.00 69.44 O
ATOM 516 CG LEU A 68 -2.904 35.531 19.531 1.00 69.44 C
ATOM 517 CD1 LEU A 68 -2.557 34.062 19.438 1.00 69.44 C
ATOM 518 CD2 LEU A 68 -1.646 36.406 19.438 1.00 69.44 C
ATOM 519 N MET A 69 -5.094 38.625 17.594 1.00 69.56 N
ATOM 520 CA MET A 69 -4.926 40.062 17.453 1.00 69.56 C
ATOM 521 C MET A 69 -6.020 40.844 18.203 1.00 69.56 C
ATOM 522 CB MET A 69 -4.938 40.469 15.977 1.00 69.56 C
ATOM 523 O MET A 69 -5.754 41.875 18.812 1.00 69.56 O
ATOM 524 CG MET A 69 -3.555 40.750 15.398 1.00 69.56 C
ATOM 525 SD MET A 69 -3.408 42.438 14.695 1.00 69.56 S
ATOM 526 CE MET A 69 -1.627 42.469 14.344 1.00 69.56 C
ATOM 527 N GLY A 70 -7.242 40.219 18.078 1.00 63.81 N
ATOM 528 CA GLY A 70 -8.320 40.844 18.844 1.00 63.81 C
ATOM 529 C GLY A 70 -8.117 40.781 20.344 1.00 63.81 C
ATOM 530 O GLY A 70 -8.367 41.750 21.047 1.00 63.81 O
ATOM 531 N PHE A 71 -7.547 39.688 20.797 1.00 64.19 N
ATOM 532 CA PHE A 71 -7.277 39.500 22.219 1.00 64.19 C
ATOM 533 C PHE A 71 -6.172 40.438 22.688 1.00 64.19 C
ATOM 534 CB PHE A 71 -6.887 38.031 22.500 1.00 64.19 C
ATOM 535 O PHE A 71 -6.285 41.062 23.750 1.00 64.19 O
ATOM 536 CG PHE A 71 -6.852 37.688 23.969 1.00 64.19 C
ATOM 537 CD1 PHE A 71 -5.645 37.594 24.641 1.00 64.19 C
ATOM 538 CD2 PHE A 71 -8.031 37.469 24.656 1.00 64.19 C
ATOM 539 CE1 PHE A 71 -5.609 37.281 26.000 1.00 64.19 C
ATOM 540 CE2 PHE A 71 -8.008 37.156 26.016 1.00 64.19 C
ATOM 541 CZ PHE A 71 -6.793 37.062 26.688 1.00 64.19 C
ATOM 542 N LEU A 72 -5.094 40.562 21.938 1.00 65.12 N
ATOM 543 CA LEU A 72 -3.980 41.438 22.281 1.00 65.12 C
ATOM 544 C LEU A 72 -4.426 42.906 22.281 1.00 65.12 C
ATOM 545 CB LEU A 72 -2.824 41.250 21.297 1.00 65.12 C
ATOM 546 O LEU A 72 -3.980 43.688 23.125 1.00 65.12 O
ATOM 547 CG LEU A 72 -1.829 40.156 21.625 1.00 65.12 C
ATOM 548 CD1 LEU A 72 -1.157 39.656 20.344 1.00 65.12 C
ATOM 549 CD2 LEU A 72 -0.790 40.625 22.625 1.00 65.12 C
ATOM 550 N GLY A 73 -5.277 43.188 21.281 1.00 61.81 N
ATOM 551 CA GLY A 73 -5.805 44.531 21.266 1.00 61.81 C
ATOM 552 C GLY A 73 -6.609 44.875 22.500 1.00 61.81 C
ATOM 553 O GLY A 73 -6.484 45.969 23.031 1.00 61.81 O
ATOM 554 N CYS A 74 -7.398 43.906 23.000 1.00 63.09 N
ATOM 555 CA CYS A 74 -8.188 44.156 24.203 1.00 63.09 C
ATOM 556 C CYS A 74 -7.281 44.344 25.422 1.00 63.09 C
ATOM 557 CB CYS A 74 -9.148 43.000 24.453 1.00 63.09 C
ATOM 558 O CYS A 74 -7.500 45.219 26.234 1.00 63.09 O
ATOM 559 SG CYS A 74 -10.547 42.938 23.297 1.00 63.09 S
ATOM 560 N ILE A 75 -6.270 43.500 25.562 1.00 60.59 N
ATOM 561 CA ILE A 75 -5.348 43.594 26.688 1.00 60.59 C
ATOM 562 C ILE A 75 -4.566 44.906 26.609 1.00 60.59 C
ATOM 563 CB ILE A 75 -4.375 42.406 26.734 1.00 60.59 C
ATOM 564 O ILE A 75 -4.312 45.562 27.625 1.00 60.59 O
ATOM 565 CG1 ILE A 75 -5.133 41.094 27.078 1.00 60.59 C
ATOM 566 CG2 ILE A 75 -3.250 42.656 27.750 1.00 60.59 C
ATOM 567 CD1 ILE A 75 -4.277 39.844 27.016 1.00 60.59 C
ATOM 568 N GLY A 76 -4.168 45.156 25.266 1.00 58.91 N
ATOM 569 CA GLY A 76 -3.461 46.406 25.094 1.00 58.91 C
ATOM 570 C GLY A 76 -4.277 47.625 25.500 1.00 58.91 C
ATOM 571 O GLY A 76 -3.748 48.562 26.109 1.00 58.91 O
ATOM 572 N ALA A 77 -5.594 47.531 25.141 1.00 57.06 N
ATOM 573 CA ALA A 77 -6.469 48.656 25.453 1.00 57.06 C
ATOM 574 C ALA A 77 -6.730 48.750 26.953 1.00 57.06 C
ATOM 575 CB ALA A 77 -7.789 48.531 24.688 1.00 57.06 C
ATOM 576 O ALA A 77 -6.773 49.875 27.500 1.00 57.06 O
ATOM 577 N VAL A 78 -6.887 47.594 27.531 1.00 55.44 N
ATOM 578 CA VAL A 78 -7.195 47.594 28.953 1.00 55.44 C
ATOM 579 C VAL A 78 -5.953 48.000 29.750 1.00 55.44 C
ATOM 580 CB VAL A 78 -7.723 46.219 29.438 1.00 55.44 C
ATOM 581 O VAL A 78 -6.039 48.781 30.703 1.00 55.44 O
ATOM 582 CG1 VAL A 78 -7.820 46.188 30.953 1.00 55.44 C
ATOM 583 CG2 VAL A 78 -9.078 45.906 28.797 1.00 55.44 C
ATOM 584 N ASN A 79 -4.727 47.312 29.375 1.00 51.53 N
ATOM 585 CA ASN A 79 -3.527 47.562 30.156 1.00 51.53 C
ATOM 586 C ASN A 79 -2.762 48.781 29.641 1.00 51.53 C
ATOM 587 CB ASN A 79 -2.621 46.344 30.188 1.00 51.53 C
ATOM 588 O ASN A 79 -1.756 49.188 30.219 1.00 51.53 O
ATOM 589 CG ASN A 79 -3.092 45.281 31.172 1.00 51.53 C
ATOM 590 ND2 ASN A 79 -2.424 44.125 31.172 1.00 51.53 N
ATOM 591 OD1 ASN A 79 -4.051 45.500 31.922 1.00 51.53 O
ATOM 592 N GLU A 80 -3.279 49.625 28.688 1.00 48.38 N
ATOM 593 CA GLU A 80 -2.664 50.812 28.109 1.00 48.38 C
ATOM 594 C GLU A 80 -1.190 50.562 27.797 1.00 48.38 C
ATOM 595 CB GLU A 80 -2.812 52.000 29.062 1.00 48.38 C
ATOM 596 O GLU A 80 -0.341 51.406 28.109 1.00 48.38 O
ATOM 597 CG GLU A 80 -4.238 52.531 29.172 1.00 48.38 C
ATOM 598 CD GLU A 80 -4.359 53.750 30.078 1.00 48.38 C
ATOM 599 OE1 GLU A 80 -5.469 54.312 30.172 1.00 48.38 O
ATOM 600 OE2 GLU A 80 -3.340 54.125 30.688 1.00 48.38 O
ATOM 601 N VAL A 81 -0.891 49.250 27.500 1.00 52.59 N
ATOM 602 CA VAL A 81 0.496 49.000 27.109 1.00 52.59 C
ATOM 603 C VAL A 81 0.730 49.469 25.688 1.00 52.59 C
ATOM 604 CB VAL A 81 0.868 47.500 27.250 1.00 52.59 C
ATOM 605 O VAL A 81 0.119 48.969 24.750 1.00 52.59 O
ATOM 606 CG1 VAL A 81 2.348 47.281 26.938 1.00 52.59 C
ATOM 607 CG2 VAL A 81 0.527 47.000 28.641 1.00 52.59 C
ATOM 608 N ARG A 82 1.437 50.594 25.391 1.00 51.62 N
ATOM 609 CA ARG A 82 1.720 51.219 24.109 1.00 51.62 C
ATOM 610 C ARG A 82 2.238 50.188 23.109 1.00 51.62 C
ATOM 611 CB ARG A 82 2.734 52.344 24.266 1.00 51.62 C
ATOM 612 O ARG A 82 1.854 50.219 21.938 1.00 51.62 O
ATOM 613 CG ARG A 82 2.104 53.719 24.516 1.00 51.62 C
ATOM 614 CD ARG A 82 3.148 54.812 24.578 1.00 51.62 C
ATOM 615 NE ARG A 82 2.547 56.125 24.859 1.00 51.62 N
ATOM 616 NH1 ARG A 82 4.543 57.281 24.844 1.00 51.62 N
ATOM 617 NH2 ARG A 82 2.572 58.375 25.266 1.00 51.62 N
ATOM 618 CZ ARG A 82 3.223 57.250 24.984 1.00 51.62 C
ATOM 619 N CYS A 83 3.066 49.281 23.453 1.00 56.53 N
ATOM 620 CA CYS A 83 3.668 48.312 22.531 1.00 56.53 C
ATOM 621 C CYS A 83 2.621 47.344 21.984 1.00 56.53 C
ATOM 622 CB CYS A 83 4.777 47.531 23.234 1.00 56.53 C
ATOM 623 O CYS A 83 2.652 47.000 20.812 1.00 56.53 O
ATOM 624 SG CYS A 83 6.434 48.188 22.922 1.00 56.53 S
ATOM 625 N LEU A 84 1.759 46.969 22.859 1.00 57.91 N
ATOM 626 CA LEU A 84 0.753 46.031 22.391 1.00 57.91 C
ATOM 627 C LEU A 84 -0.231 46.719 21.438 1.00 57.91 C
ATOM 628 CB LEU A 84 0.001 45.406 23.562 1.00 57.91 C
ATOM 629 O LEU A 84 -0.694 46.125 20.469 1.00 57.91 O
ATOM 630 CG LEU A 84 0.156 43.906 23.750 1.00 57.91 C
ATOM 631 CD1 LEU A 84 0.748 43.594 25.125 1.00 57.91 C
ATOM 632 CD2 LEU A 84 -1.186 43.188 23.562 1.00 57.91 C
ATOM 633 N LEU A 85 -0.496 48.000 21.625 1.00 57.25 N
ATOM 634 CA LEU A 85 -1.372 48.750 20.734 1.00 57.25 C
ATOM 635 C LEU A 85 -0.710 48.969 19.391 1.00 57.25 C
ATOM 636 CB LEU A 85 -1.741 50.094 21.375 1.00 57.25 C
ATOM 637 O LEU A 85 -1.377 48.906 18.344 1.00 57.25 O
ATOM 638 CG LEU A 85 -3.125 50.188 22.016 1.00 57.25 C
ATOM 639 CD1 LEU A 85 -3.033 50.875 23.375 1.00 57.25 C
ATOM 640 CD2 LEU A 85 -4.094 50.938 21.094 1.00 57.25 C
ATOM 641 N GLY A 86 0.638 49.281 19.531 1.00 60.97 N
ATOM 642 CA GLY A 86 1.382 49.406 18.297 1.00 60.97 C
ATOM 643 C GLY A 86 1.417 48.125 17.500 1.00 60.97 C
ATOM 644 O GLY A 86 1.263 48.125 16.281 1.00 60.97 O
ATOM 645 N LEU A 87 1.528 47.031 18.156 1.00 62.62 N
ATOM 646 CA LEU A 87 1.518 45.719 17.484 1.00 62.62 C
ATOM 647 C LEU A 87 0.135 45.406 16.922 1.00 62.62 C
ATOM 648 CB LEU A 87 1.948 44.625 18.453 1.00 62.62 C
ATOM 649 O LEU A 87 0.015 44.875 15.820 1.00 62.62 O
ATOM 650 CG LEU A 87 2.865 43.531 17.891 1.00 62.62 C
ATOM 651 CD1 LEU A 87 4.141 43.438 18.719 1.00 62.62 C
ATOM 652 CD2 LEU A 87 2.143 42.188 17.844 1.00 62.62 C
ATOM 653 N TYR A 88 -0.836 45.719 17.641 1.00 60.28 N
ATOM 654 CA TYR A 88 -2.201 45.531 17.156 1.00 60.28 C
ATOM 655 C TYR A 88 -2.436 46.344 15.891 1.00 60.28 C
ATOM 656 CB TYR A 88 -3.211 45.938 18.234 1.00 60.28 C
ATOM 657 O TYR A 88 -2.998 45.812 14.914 1.00 60.28 O
ATOM 658 CG TYR A 88 -4.645 45.906 17.766 1.00 60.28 C
ATOM 659 CD1 TYR A 88 -5.332 47.094 17.484 1.00 60.28 C
ATOM 660 CD2 TYR A 88 -5.312 44.719 17.594 1.00 60.28 C
ATOM 661 CE1 TYR A 88 -6.656 47.062 17.062 1.00 60.28 C
ATOM 662 CE2 TYR A 88 -6.637 44.688 17.172 1.00 60.28 C
ATOM 663 OH TYR A 88 -8.609 45.844 16.469 1.00 60.28 O
ATOM 664 CZ TYR A 88 -7.297 45.875 16.906 1.00 60.28 C
ATOM 665 N PHE A 89 -1.941 47.562 15.859 1.00 61.56 N
ATOM 666 CA PHE A 89 -2.055 48.406 14.680 1.00 61.56 C
ATOM 667 C PHE A 89 -1.318 47.812 13.492 1.00 61.56 C
ATOM 668 CB PHE A 89 -1.506 49.812 14.969 1.00 61.56 C
ATOM 669 O PHE A 89 -1.845 47.750 12.383 1.00 61.56 O
ATOM 670 CG PHE A 89 -1.501 50.719 13.773 1.00 61.56 C
ATOM 671 CD1 PHE A 89 -0.347 50.906 13.023 1.00 61.56 C
ATOM 672 CD2 PHE A 89 -2.652 51.406 13.398 1.00 61.56 C
ATOM 673 CE1 PHE A 89 -0.340 51.750 11.914 1.00 61.56 C
ATOM 674 CE2 PHE A 89 -2.652 52.250 12.297 1.00 61.56 C
ATOM 675 CZ PHE A 89 -1.495 52.406 11.547 1.00 61.56 C
ATOM 676 N ALA A 90 -0.201 47.312 13.789 1.00 63.72 N
ATOM 677 CA ALA A 90 0.593 46.750 12.719 1.00 63.72 C
ATOM 678 C ALA A 90 -0.079 45.500 12.156 1.00 63.72 C
ATOM 679 CB ALA A 90 1.999 46.406 13.211 1.00 63.72 C
ATOM 680 O ALA A 90 -0.132 45.312 10.938 1.00 63.72 O
ATOM 681 N PHE A 91 -0.620 44.719 12.984 1.00 66.25 N
ATOM 682 CA PHE A 91 -1.270 43.500 12.523 1.00 66.25 C
ATOM 683 C PHE A 91 -2.547 43.812 11.758 1.00 66.25 C
ATOM 684 CB PHE A 91 -1.585 42.562 13.703 1.00 66.25 C
ATOM 685 O PHE A 91 -2.846 43.188 10.742 1.00 66.25 O
ATOM 686 CG PHE A 91 -0.479 41.594 14.023 1.00 66.25 C
ATOM 687 CD1 PHE A 91 -0.069 40.656 13.094 1.00 66.25 C
ATOM 688 CD2 PHE A 91 0.151 41.656 15.266 1.00 66.25 C
ATOM 689 CE1 PHE A 91 0.955 39.750 13.391 1.00 66.25 C
ATOM 690 CE2 PHE A 91 1.175 40.750 15.570 1.00 66.25 C
ATOM 691 CZ PHE A 91 1.574 39.812 14.633 1.00 66.25 C
ATOM 692 N LEU A 92 -3.326 44.719 12.258 1.00 62.75 N
ATOM 693 CA LEU A 92 -4.531 45.125 11.547 1.00 62.75 C
ATOM 694 C LEU A 92 -4.188 45.688 10.172 1.00 62.75 C
ATOM 695 CB LEU A 92 -5.305 46.188 12.359 1.00 62.75 C
ATOM 696 O LEU A 92 -4.918 45.469 9.203 1.00 62.75 O
ATOM 697 CG LEU A 92 -6.516 45.656 13.141 1.00 62.75 C
ATOM 698 CD1 LEU A 92 -6.820 46.594 14.312 1.00 62.75 C
ATOM 699 CD2 LEU A 92 -7.730 45.531 12.227 1.00 62.75 C
ATOM 700 N LEU A 93 -3.104 46.469 10.133 1.00 66.31 N
ATOM 701 CA LEU A 93 -2.656 47.000 8.852 1.00 66.31 C
ATOM 702 C LEU A 93 -2.236 45.906 7.906 1.00 66.31 C
ATOM 703 CB LEU A 93 -1.493 48.000 9.062 1.00 66.31 C
ATOM 704 O LEU A 93 -2.557 45.938 6.715 1.00 66.31 O
ATOM 705 CG LEU A 93 -1.184 48.938 7.898 1.00 66.31 C
ATOM 706 CD1 LEU A 93 -1.771 50.312 8.164 1.00 66.31 C
ATOM 707 CD2 LEU A 93 0.322 49.031 7.668 1.00 66.31 C
ATOM 708 N LEU A 94 -1.633 45.000 8.422 1.00 65.94 N
ATOM 709 CA LEU A 94 -1.186 43.875 7.590 1.00 65.94 C
ATOM 710 C LEU A 94 -2.373 43.062 7.074 1.00 65.94 C
ATOM 711 CB LEU A 94 -0.239 42.969 8.375 1.00 65.94 C
ATOM 712 O LEU A 94 -2.389 42.656 5.914 1.00 65.94 O
ATOM 713 CG LEU A 94 1.257 43.188 8.141 1.00 65.94 C
ATOM 714 CD1 LEU A 94 2.055 42.719 9.359 1.00 65.94 C
ATOM 715 CD2 LEU A 94 1.711 42.438 6.891 1.00 65.94 C
ATOM 716 N ILE A 95 -3.264 42.812 7.922 1.00 63.44 N
ATOM 717 CA ILE A 95 -4.449 42.062 7.508 1.00 63.44 C
ATOM 718 C ILE A 95 -5.211 42.875 6.449 1.00 63.44 C
ATOM 719 CB ILE A 95 -5.367 41.750 8.711 1.00 63.44 C
ATOM 720 O ILE A 95 -5.711 42.281 5.477 1.00 63.44 O
ATOM 721 CG1 ILE A 95 -4.711 40.719 9.625 1.00 63.44 C
ATOM 722 CG2 ILE A 95 -6.738 41.281 8.227 1.00 63.44 C
ATOM 723 CD1 ILE A 95 -5.473 40.469 10.922 1.00 63.44 C
ATOM 724 N LEU A 96 -5.320 44.125 6.594 1.00 65.12 N
ATOM 725 CA LEU A 96 -5.992 44.969 5.609 1.00 65.12 C
ATOM 726 C LEU A 96 -5.277 44.938 4.266 1.00 65.12 C
ATOM 727 CB LEU A 96 -6.062 46.438 6.105 1.00 65.12 C
ATOM 728 O LEU A 96 -5.918 44.812 3.219 1.00 65.12 O
ATOM 729 CG LEU A 96 -6.879 47.406 5.250 1.00 65.12 C
ATOM 730 CD1 LEU A 96 -8.336 47.406 5.695 1.00 65.12 C
ATOM 731 CD2 LEU A 96 -6.293 48.812 5.324 1.00 65.12 C
ATOM 732 N ILE A 97 -3.969 45.000 4.371 1.00 66.62 N
ATOM 733 CA ILE A 97 -3.188 44.938 3.143 1.00 66.62 C
ATOM 734 C ILE A 97 -3.363 43.562 2.492 1.00 66.62 C
ATOM 735 CB ILE A 97 -1.691 45.219 3.408 1.00 66.62 C
ATOM 736 O ILE A 97 -3.518 43.469 1.273 1.00 66.62 O
ATOM 737 CG1 ILE A 97 -1.487 46.688 3.832 1.00 66.62 C
ATOM 738 CG2 ILE A 97 -0.851 44.875 2.172 1.00 66.62 C
ATOM 739 CD1 ILE A 97 -0.067 47.000 4.273 1.00 66.62 C
ATOM 740 N ALA A 98 -3.385 42.625 3.273 1.00 68.62 N
ATOM 741 CA ALA A 98 -3.559 41.281 2.734 1.00 68.62 C
ATOM 742 C ALA A 98 -4.949 41.125 2.125 1.00 68.62 C
ATOM 743 CB ALA A 98 -3.330 40.250 3.826 1.00 68.62 C
ATOM 744 O ALA A 98 -5.098 40.469 1.072 1.00 68.62 O
ATOM 745 N GLN A 99 -5.914 41.562 2.713 1.00 62.41 N
ATOM 746 CA GLN A 99 -7.270 41.469 2.191 1.00 62.41 C
ATOM 747 C GLN A 99 -7.418 42.219 0.875 1.00 62.41 C
ATOM 748 CB GLN A 99 -8.281 41.969 3.215 1.00 62.41 C
ATOM 749 O GLN A 99 -8.023 41.719 -0.072 1.00 62.41 O
ATOM 750 CG GLN A 99 -8.648 40.969 4.289 1.00 62.41 C
ATOM 751 CD GLN A 99 -9.617 41.531 5.312 1.00 62.41 C
ATOM 752 NE2 GLN A 99 -10.141 40.656 6.176 1.00 62.41 N
ATOM 753 OE1 GLN A 99 -9.898 42.719 5.332 1.00 62.41 O
ATOM 754 N VAL A 100 -6.875 43.438 0.892 1.00 66.12 N
ATOM 755 CA VAL A 100 -6.965 44.250 -0.321 1.00 66.12 C
ATOM 756 C VAL A 100 -6.168 43.594 -1.442 1.00 66.12 C
ATOM 757 CB VAL A 100 -6.461 45.688 -0.085 1.00 66.12 C
ATOM 758 O VAL A 100 -6.617 43.531 -2.590 1.00 66.12 O
ATOM 759 CG1 VAL A 100 -6.359 46.438 -1.405 1.00 66.12 C
ATOM 760 CG2 VAL A 100 -7.379 46.438 0.889 1.00 66.12 C
ATOM 761 N THR A 101 -5.039 43.062 -1.114 1.00 66.44 N
ATOM 762 CA THR A 101 -4.223 42.406 -2.123 1.00 66.44 C
ATOM 763 C THR A 101 -4.902 41.125 -2.615 1.00 66.44 C
ATOM 764 CB THR A 101 -2.824 42.062 -1.576 1.00 66.44 C
ATOM 765 O THR A 101 -4.926 40.844 -3.816 1.00 66.44 O
ATOM 766 CG2 THR A 101 -1.891 41.594 -2.693 1.00 66.44 C
ATOM 767 OG1 THR A 101 -2.270 43.219 -0.944 1.00 66.44 O
ATOM 768 N ALA A 102 -5.426 40.438 -1.624 1.00 68.12 N
ATOM 769 CA ALA A 102 -6.125 39.219 -2.021 1.00 68.12 C
ATOM 770 C ALA A 102 -7.348 39.531 -2.879 1.00 68.12 C
ATOM 771 CB ALA A 102 -6.543 38.406 -0.790 1.00 68.12 C
ATOM 772 O ALA A 102 -7.602 38.875 -3.883 1.00 68.12 O
ATOM 773 N GLY A 103 -8.055 40.500 -2.482 1.00 61.50 N
ATOM 774 CA GLY A 103 -9.188 40.938 -3.285 1.00 61.50 C
ATOM 775 C GLY A 103 -8.805 41.406 -4.672 1.00 61.50 C
ATOM 776 O GLY A 103 -9.438 41.031 -5.660 1.00 61.50 O
ATOM 777 N ALA A 104 -7.738 42.188 -4.676 1.00 64.44 N
ATOM 778 CA ALA A 104 -7.262 42.688 -5.957 1.00 64.44 C
ATOM 779 C ALA A 104 -6.711 41.562 -6.828 1.00 64.44 C
ATOM 780 CB ALA A 104 -6.191 43.781 -5.734 1.00 64.44 C
ATOM 781 O ALA A 104 -6.973 41.531 -8.031 1.00 64.44 O
ATOM 782 N LEU A 105 -5.988 40.781 -6.281 1.00 66.94 N
ATOM 783 CA LEU A 105 -5.445 39.688 -7.059 1.00 66.94 C
ATOM 784 C LEU A 105 -6.559 38.781 -7.559 1.00 66.94 C
ATOM 785 CB LEU A 105 -4.449 38.875 -6.215 1.00 66.94 C
ATOM 786 O LEU A 105 -6.492 38.250 -8.672 1.00 66.94 O
ATOM 787 CG LEU A 105 -2.979 39.281 -6.344 1.00 66.94 C
ATOM 788 CD1 LEU A 105 -2.230 38.969 -5.051 1.00 66.94 C
ATOM 789 CD2 LEU A 105 -2.336 38.562 -7.527 1.00 66.94 C
ATOM 790 N PHE A 106 -7.438 38.594 -6.637 1.00 60.78 N
ATOM 791 CA PHE A 106 -8.570 37.781 -7.059 1.00 60.78 C
ATOM 792 C PHE A 106 -9.312 38.438 -8.219 1.00 60.78 C
ATOM 793 CB PHE A 106 -9.539 37.531 -5.891 1.00 60.78 C
ATOM 794 O PHE A 106 -9.656 37.781 -9.203 1.00 60.78 O
ATOM 795 CG PHE A 106 -10.617 36.531 -6.184 1.00 60.78 C
ATOM 796 CD1 PHE A 106 -11.875 36.938 -6.598 1.00 60.78 C
ATOM 797 CD2 PHE A 106 -10.367 35.188 -6.043 1.00 60.78 C
ATOM 798 CE1 PHE A 106 -12.875 36.031 -6.867 1.00 60.78 C
ATOM 799 CE2 PHE A 106 -11.367 34.250 -6.312 1.00 60.78 C
ATOM 800 CZ PHE A 106 -12.617 34.656 -6.723 1.00 60.78 C
ATOM 801 N TYR A 107 -9.484 39.688 -8.148 1.00 57.12 N
ATOM 802 CA TYR A 107 -10.234 40.406 -9.180 1.00 57.12 C
ATOM 803 C TYR A 107 -9.453 40.438 -10.492 1.00 57.12 C
ATOM 804 CB TYR A 107 -10.562 41.812 -8.719 1.00 57.12 C
ATOM 805 O TYR A 107 -10.016 40.188 -11.555 1.00 57.12 O
ATOM 806 CG TYR A 107 -11.469 42.562 -9.664 1.00 57.12 C
ATOM 807 CD1 TYR A 107 -10.953 43.469 -10.602 1.00 57.12 C
ATOM 808 CD2 TYR A 107 -12.852 42.375 -9.625 1.00 57.12 C
ATOM 809 CE1 TYR A 107 -11.789 44.156 -11.477 1.00 57.12 C
ATOM 810 CE2 TYR A 107 -13.695 43.062 -10.492 1.00 57.12 C
ATOM 811 OH TYR A 107 -13.984 44.656 -12.273 1.00 57.12 O
ATOM 812 CZ TYR A 107 -13.156 43.969 -11.414 1.00 57.12 C
ATOM 813 N PHE A 108 -8.125 40.750 -10.414 1.00 58.81 N
ATOM 814 CA PHE A 108 -7.340 40.906 -11.633 1.00 58.81 C
ATOM 815 C PHE A 108 -6.984 39.562 -12.227 1.00 58.81 C
ATOM 816 CB PHE A 108 -6.062 41.719 -11.352 1.00 58.81 C
ATOM 817 O PHE A 108 -6.785 39.438 -13.438 1.00 58.81 O
ATOM 818 CG PHE A 108 -6.270 43.188 -11.359 1.00 58.81 C
ATOM 819 CD1 PHE A 108 -6.621 43.875 -12.531 1.00 58.81 C
ATOM 820 CD2 PHE A 108 -6.109 43.938 -10.195 1.00 58.81 C
ATOM 821 CE1 PHE A 108 -6.812 45.250 -12.539 1.00 58.81 C
ATOM 822 CE2 PHE A 108 -6.301 45.312 -10.203 1.00 58.81 C
ATOM 823 CZ PHE A 108 -6.648 45.969 -11.375 1.00 58.81 C
ATOM 824 N ASN A 109 -6.863 38.625 -11.383 1.00 58.41 N
ATOM 825 CA ASN A 109 -6.438 37.312 -11.898 1.00 58.41 C
ATOM 826 C ASN A 109 -7.617 36.375 -12.047 1.00 58.41 C
ATOM 827 CB ASN A 109 -5.363 36.719 -11.000 1.00 58.41 C
ATOM 828 O ASN A 109 -7.438 35.156 -12.008 1.00 58.41 O
ATOM 829 CG ASN A 109 -3.969 37.188 -11.336 1.00 58.41 C
ATOM 830 ND2 ASN A 109 -3.012 36.906 -10.461 1.00 58.41 N
ATOM 831 OD1 ASN A 109 -3.754 37.844 -12.375 1.00 58.41 O
ATOM 832 N MET A 110 -8.609 36.875 -11.883 1.00 58.00 N
ATOM 833 CA MET A 110 -9.797 36.031 -12.000 1.00 58.00 C
ATOM 834 C MET A 110 -9.766 35.219 -13.289 1.00 58.00 C
ATOM 835 CB MET A 110 -11.070 36.875 -11.961 1.00 58.00 C
ATOM 836 O MET A 110 -10.141 34.031 -13.297 1.00 58.00 O
ATOM 837 CG MET A 110 -12.297 36.125 -11.461 1.00 58.00 C
ATOM 838 SD MET A 110 -12.906 36.781 -9.852 1.00 58.00 S
ATOM 839 CE MET A 110 -14.680 36.875 -10.203 1.00 58.00 C
ATOM 840 N GLY A 111 -9.453 35.844 -14.406 1.00 59.53 N
ATOM 841 CA GLY A 111 -9.312 35.125 -15.664 1.00 59.53 C
ATOM 842 C GLY A 111 -8.273 34.000 -15.617 1.00 59.53 C
ATOM 843 O GLY A 111 -8.539 32.906 -16.078 1.00 59.53 O
ATOM 844 N LYS A 112 -7.129 34.312 -15.039 1.00 62.97 N
ATOM 845 CA LYS A 112 -6.078 33.312 -14.930 1.00 62.97 C
ATOM 846 C LYS A 112 -6.492 32.188 -13.984 1.00 62.97 C
ATOM 847 CB LYS A 112 -4.773 33.938 -14.445 1.00 62.97 C
ATOM 848 O LYS A 112 -6.172 31.016 -14.219 1.00 62.97 O
ATOM 849 CG LYS A 112 -3.547 33.531 -15.234 1.00 62.97 C
ATOM 850 CD LYS A 112 -2.279 34.156 -14.688 1.00 62.97 C
ATOM 851 CE LYS A 112 -1.040 33.688 -15.430 1.00 62.97 C
ATOM 852 NZ LYS A 112 0.211 34.250 -14.859 1.00 62.97 N
ATOM 853 N LEU A 113 -7.078 32.594 -13.008 1.00 57.88 N
ATOM 854 CA LEU A 113 -7.543 31.594 -12.062 1.00 57.88 C
ATOM 855 C LEU A 113 -8.531 30.641 -12.727 1.00 57.88 C
ATOM 856 CB LEU A 113 -8.195 32.250 -10.852 1.00 57.88 C
ATOM 857 O LEU A 113 -8.516 29.438 -12.453 1.00 57.88 O
ATOM 858 CG LEU A 113 -7.848 31.672 -9.484 1.00 57.88 C
ATOM 859 CD1 LEU A 113 -7.012 32.656 -8.680 1.00 57.88 C
ATOM 860 CD2 LEU A 113 -9.109 31.281 -8.727 1.00 57.88 C
ATOM 861 N LYS A 114 -9.336 31.250 -13.594 1.00 60.91 N
ATOM 862 CA LYS A 114 -10.266 30.438 -14.367 1.00 60.91 C
ATOM 863 C LYS A 114 -9.531 29.375 -15.188 1.00 60.91 C
ATOM 864 CB LYS A 114 -11.117 31.312 -15.281 1.00 60.91 C
ATOM 865 O LYS A 114 -9.953 28.219 -15.250 1.00 60.91 O
ATOM 866 CG LYS A 114 -12.430 30.672 -15.711 1.00 60.91 C
ATOM 867 CD LYS A 114 -13.227 31.594 -16.625 1.00 60.91 C
ATOM 868 CE LYS A 114 -14.461 30.906 -17.172 1.00 60.91 C
ATOM 869 NZ LYS A 114 -15.234 31.797 -18.094 1.00 60.91 N
ATOM 870 N GLN A 115 -8.492 29.812 -15.719 1.00 62.47 N
ATOM 871 CA GLN A 115 -7.723 28.906 -16.578 1.00 62.47 C
ATOM 872 C GLN A 115 -6.992 27.859 -15.742 1.00 62.47 C
ATOM 873 CB GLN A 115 -6.727 29.688 -17.438 1.00 62.47 C
ATOM 874 O GLN A 115 -6.938 26.672 -16.125 1.00 62.47 O
ATOM 875 CG GLN A 115 -7.141 29.828 -18.891 1.00 62.47 C
ATOM 876 CD GLN A 115 -6.156 30.641 -19.703 1.00 62.47 C
ATOM 877 NE2 GLN A 115 -6.395 30.719 -21.016 1.00 62.47 N
ATOM 878 OE1 GLN A 115 -5.191 31.188 -19.172 1.00 62.47 O
ATOM 879 N GLU A 116 -6.418 28.312 -14.758 1.00 62.34 N
ATOM 880 CA GLU A 116 -5.680 27.375 -13.914 1.00 62.34 C
ATOM 881 C GLU A 116 -6.613 26.344 -13.305 1.00 62.34 C
ATOM 882 CB GLU A 116 -4.930 28.125 -12.812 1.00 62.34 C
ATOM 883 O GLU A 116 -6.262 25.156 -13.227 1.00 62.34 O
ATOM 884 CG GLU A 116 -3.418 28.094 -12.961 1.00 62.34 C
ATOM 885 CD GLU A 116 -2.688 28.844 -11.859 1.00 62.34 C
ATOM 886 OE1 GLU A 116 -1.436 28.891 -11.875 1.00 62.34 O
ATOM 887 OE2 GLU A 116 -3.371 29.391 -10.969 1.00 62.34 O
ATOM 888 N MET A 117 -7.664 26.953 -12.844 1.00 63.34 N
ATOM 889 CA MET A 117 -8.641 26.016 -12.305 1.00 63.34 C
ATOM 890 C MET A 117 -9.094 25.031 -13.375 1.00 63.34 C
ATOM 891 CB MET A 117 -9.844 26.750 -11.727 1.00 63.34 C
ATOM 892 O MET A 117 -9.305 23.844 -13.094 1.00 63.34 O
ATOM 893 CG MET A 117 -10.000 26.609 -10.227 1.00 63.34 C
ATOM 894 SD MET A 117 -11.750 26.703 -9.688 1.00 63.34 S
ATOM 895 CE MET A 117 -11.633 25.938 -8.047 1.00 63.34 C
ATOM 896 N GLY A 118 -9.297 25.609 -14.562 1.00 63.06 N
ATOM 897 CA GLY A 118 -9.617 24.734 -15.680 1.00 63.06 C
ATOM 898 C GLY A 118 -8.578 23.641 -15.891 1.00 63.06 C
ATOM 899 O GLY A 118 -8.922 22.484 -16.156 1.00 63.06 O
ATOM 900 N GLY A 119 -7.336 24.016 -15.711 1.00 65.31 N
ATOM 901 CA GLY A 119 -6.289 23.016 -15.852 1.00 65.31 C
ATOM 902 C GLY A 119 -6.340 21.953 -14.781 1.00 65.31 C
ATOM 903 O GLY A 119 -6.203 20.766 -15.078 1.00 65.31 O
ATOM 904 N ILE A 120 -6.473 22.406 -13.688 1.00 63.69 N
ATOM 905 CA ILE A 120 -6.512 21.469 -12.562 1.00 63.69 C
ATOM 906 C ILE A 120 -7.691 20.516 -12.727 1.00 63.69 C
ATOM 907 CB ILE A 120 -6.613 22.219 -11.219 1.00 63.69 C
ATOM 908 O ILE A 120 -7.555 19.312 -12.508 1.00 63.69 O
ATOM 909 CG1 ILE A 120 -5.355 23.062 -10.984 1.00 63.69 C
ATOM 910 CG2 ILE A 120 -6.836 21.234 -10.062 1.00 63.69 C
ATOM 911 CD1 ILE A 120 -5.469 24.031 -9.805 1.00 63.69 C
ATOM 912 N VAL A 121 -8.797 21.172 -13.125 1.00 71.31 N
ATOM 913 CA VAL A 121 -9.992 20.344 -13.289 1.00 71.31 C
ATOM 914 C VAL A 121 -9.781 19.359 -14.438 1.00 71.31 C
ATOM 915 CB VAL A 121 -11.250 21.203 -13.547 1.00 71.31 C
ATOM 916 O VAL A 121 -10.203 18.203 -14.359 1.00 71.31 O
ATOM 917 CG1 VAL A 121 -12.438 20.328 -13.922 1.00 71.31 C
ATOM 918 CG2 VAL A 121 -11.578 22.047 -12.312 1.00 71.31 C
ATOM 919 N THR A 122 -9.172 19.906 -15.445 1.00 71.25 N
ATOM 920 CA THR A 122 -8.914 19.016 -16.578 1.00 71.25 C
ATOM 921 C THR A 122 -7.996 17.859 -16.172 1.00 71.25 C
ATOM 922 CB THR A 122 -8.289 19.781 -17.750 1.00 71.25 C
ATOM 923 O THR A 122 -8.195 16.719 -16.594 1.00 71.25 O
ATOM 924 CG2 THR A 122 -8.258 18.922 -19.016 1.00 71.25 C
ATOM 925 OG1 THR A 122 -9.047 20.969 -18.016 1.00 71.25 O
ATOM 926 N GLU A 123 -7.043 18.156 -15.398 1.00 72.44 N
ATOM 927 CA GLU A 123 -6.164 17.109 -14.914 1.00 72.44 C
ATOM 928 C GLU A 123 -6.918 16.125 -14.016 1.00 72.44 C
ATOM 929 CB GLU A 123 -4.973 17.703 -14.156 1.00 72.44 C
ATOM 930 O GLU A 123 -6.688 14.922 -14.070 1.00 72.44 O
ATOM 931 CG GLU A 123 -3.715 16.844 -14.219 1.00 72.44 C
ATOM 932 CD GLU A 123 -2.521 17.500 -13.523 1.00 72.44 C
ATOM 933 OE1 GLU A 123 -1.440 16.859 -13.469 1.00 72.44 O
ATOM 934 OE2 GLU A 123 -2.668 18.641 -13.031 1.00 72.44 O
ATOM 935 N LEU A 124 -7.699 16.766 -13.234 1.00 70.44 N
ATOM 936 CA LEU A 124 -8.508 15.930 -12.344 1.00 70.44 C
ATOM 937 C LEU A 124 -9.398 14.992 -13.148 1.00 70.44 C
ATOM 938 CB LEU A 124 -9.367 16.797 -11.430 1.00 70.44 C
ATOM 939 O LEU A 124 -9.539 13.812 -12.805 1.00 70.44 O
ATOM 940 CG LEU A 124 -10.062 16.094 -10.273 1.00 70.44 C
ATOM 941 CD1 LEU A 124 -9.758 16.781 -8.953 1.00 70.44 C
ATOM 942 CD2 LEU A 124 -11.570 16.031 -10.516 1.00 70.44 C
ATOM 943 N ILE A 125 -9.984 15.570 -14.219 1.00 75.38 N
ATOM 944 CA ILE A 125 -10.859 14.766 -15.070 1.00 75.38 C
ATOM 945 C ILE A 125 -10.047 13.664 -15.742 1.00 75.38 C
ATOM 946 CB ILE A 125 -11.570 15.633 -16.125 1.00 75.38 C
ATOM 947 O ILE A 125 -10.508 12.523 -15.852 1.00 75.38 O
ATOM 948 CG1 ILE A 125 -12.609 16.547 -15.461 1.00 75.38 C
ATOM 949 CG2 ILE A 125 -12.219 14.758 -17.203 1.00 75.38 C
ATOM 950 CD1 ILE A 125 -13.258 17.531 -16.406 1.00 75.38 C
ATOM 951 N ARG A 126 -8.898 13.953 -16.141 1.00 73.56 N
ATOM 952 CA ARG A 126 -8.062 12.977 -16.828 1.00 73.56 C
ATOM 953 C ARG A 126 -7.680 11.828 -15.891 1.00 73.56 C
ATOM 954 CB ARG A 126 -6.801 13.641 -17.375 1.00 73.56 C
ATOM 955 O ARG A 126 -7.648 10.672 -16.297 1.00 73.56 O
ATOM 956 CG ARG A 126 -6.270 12.992 -18.656 1.00 73.56 C
ATOM 957 CD ARG A 126 -5.012 13.688 -19.156 1.00 73.56 C
ATOM 958 NE ARG A 126 -4.770 13.406 -20.562 1.00 73.56 N
ATOM 959 NH1 ARG A 126 -3.002 14.875 -20.766 1.00 73.56 N
ATOM 960 NH2 ARG A 126 -3.686 13.641 -22.578 1.00 73.56 N
ATOM 961 CZ ARG A 126 -3.818 13.977 -21.297 1.00 73.56 C
ATOM 962 N ASP A 127 -7.426 12.203 -14.695 1.00 68.38 N
ATOM 963 CA ASP A 127 -6.930 11.195 -13.773 1.00 68.38 C
ATOM 964 C ASP A 127 -8.078 10.586 -12.961 1.00 68.38 C
ATOM 965 CB ASP A 127 -5.883 11.797 -12.828 1.00 68.38 C
ATOM 966 O ASP A 127 -7.840 9.805 -12.031 1.00 68.38 O
ATOM 967 CG ASP A 127 -4.520 11.938 -13.477 1.00 68.38 C
ATOM 968 OD1 ASP A 127 -4.273 11.312 -14.531 1.00 68.38 O
ATOM 969 OD2 ASP A 127 -3.678 12.680 -12.922 1.00 68.38 O
ATOM 970 N TYR A 128 -9.273 11.039 -13.266 1.00 67.56 N
ATOM 971 CA TYR A 128 -10.445 10.539 -12.539 1.00 67.56 C
ATOM 972 C TYR A 128 -10.562 9.031 -12.664 1.00 67.56 C
ATOM 973 CB TYR A 128 -11.719 11.211 -13.062 1.00 67.56 C
ATOM 974 O TYR A 128 -10.555 8.484 -13.773 1.00 67.56 O
ATOM 975 CG TYR A 128 -12.930 10.953 -12.203 1.00 67.56 C
ATOM 976 CD1 TYR A 128 -13.711 9.812 -12.383 1.00 67.56 C
ATOM 977 CD2 TYR A 128 -13.305 11.852 -11.203 1.00 67.56 C
ATOM 978 CE1 TYR A 128 -14.828 9.570 -11.586 1.00 67.56 C
ATOM 979 CE2 TYR A 128 -14.422 11.625 -10.406 1.00 67.56 C
ATOM 980 OH TYR A 128 -16.281 10.250 -9.820 1.00 67.56 O
ATOM 981 CZ TYR A 128 -15.172 10.477 -10.609 1.00 67.56 C
ATOM 982 N ASN A 129 -10.328 8.320 -11.641 1.00 62.59 N
ATOM 983 CA ASN A 129 -10.492 6.867 -11.641 1.00 62.59 C
ATOM 984 C ASN A 129 -11.609 6.430 -10.695 1.00 62.59 C
ATOM 985 CB ASN A 129 -9.180 6.184 -11.250 1.00 62.59 C
ATOM 986 O ASN A 129 -11.781 7.004 -9.625 1.00 62.59 O
ATOM 987 CG ASN A 129 -9.000 4.840 -11.938 1.00 62.59 C
ATOM 988 ND2 ASN A 129 -7.828 4.238 -11.758 1.00 62.59 N
ATOM 989 OD1 ASN A 129 -9.906 4.348 -12.617 1.00 62.59 O
ATOM 990 N SER A 130 -12.602 5.742 -11.227 1.00 54.56 N
ATOM 991 CA SER A 130 -13.750 5.266 -10.469 1.00 54.56 C
ATOM 992 C SER A 130 -13.312 4.562 -9.188 1.00 54.56 C
ATOM 993 CB SER A 130 -14.602 4.320 -11.320 1.00 54.56 C
ATOM 994 O SER A 130 -14.078 4.484 -8.227 1.00 54.56 O
ATOM 995 OG SER A 130 -13.859 3.160 -11.664 1.00 54.56 O
ATOM 996 N SER A 131 -12.094 3.865 -9.148 1.00 52.81 N
ATOM 997 CA SER A 131 -11.727 3.014 -8.023 1.00 52.81 C
ATOM 998 C SER A 131 -11.039 3.820 -6.926 1.00 52.81 C
ATOM 999 CB SER A 131 -10.797 1.888 -8.492 1.00 52.81 C
ATOM 1000 O SER A 131 -11.023 3.402 -5.766 1.00 52.81 O
ATOM 1001 OG SER A 131 -9.672 2.410 -9.172 1.00 52.81 O
ATOM 1002 N ARG A 132 -10.297 4.930 -7.191 1.00 47.25 N
ATOM 1003 CA ARG A 132 -9.586 5.711 -6.188 1.00 47.25 C
ATOM 1004 C ARG A 132 -10.500 6.754 -5.555 1.00 47.25 C
ATOM 1005 CB ARG A 132 -8.359 6.391 -6.801 1.00 47.25 C
ATOM 1006 O ARG A 132 -11.172 7.512 -6.262 1.00 47.25 O
ATOM 1007 CG ARG A 132 -7.066 6.129 -6.043 1.00 47.25 C
ATOM 1008 CD ARG A 132 -5.879 6.816 -6.703 1.00 47.25 C
ATOM 1009 NE ARG A 132 -4.621 6.465 -6.051 1.00 47.25 N
ATOM 1010 NH1 ARG A 132 -3.342 7.977 -7.238 1.00 47.25 N
ATOM 1011 NH2 ARG A 132 -2.363 6.625 -5.664 1.00 47.25 N
ATOM 1012 CZ ARG A 132 -3.445 7.023 -6.320 1.00 47.25 C
ATOM 1013 N GLU A 133 -10.961 6.461 -4.449 1.00 46.12 N
ATOM 1014 CA GLU A 133 -11.680 7.461 -3.660 1.00 46.12 C
ATOM 1015 C GLU A 133 -10.812 8.695 -3.408 1.00 46.12 C
ATOM 1016 CB GLU A 133 -12.141 6.859 -2.330 1.00 46.12 C
ATOM 1017 O GLU A 133 -9.977 8.695 -2.508 1.00 46.12 O
ATOM 1018 CG GLU A 133 -13.492 6.156 -2.408 1.00 46.12 C
ATOM 1019 CD GLU A 133 -13.906 5.516 -1.096 1.00 46.12 C
ATOM 1020 OE1 GLU A 133 -15.047 4.996 -1.009 1.00 46.12 O
ATOM 1021 OE2 GLU A 133 -13.094 5.531 -0.146 1.00 46.12 O
ATOM 1022 N ASP A 134 -10.508 9.602 -4.438 1.00 53.84 N
ATOM 1023 CA ASP A 134 -9.781 10.859 -4.273 1.00 53.84 C
ATOM 1024 C ASP A 134 -10.727 12.000 -3.938 1.00 53.84 C
ATOM 1025 CB ASP A 134 -8.984 11.188 -5.539 1.00 53.84 C
ATOM 1026 O ASP A 134 -11.828 12.094 -4.496 1.00 53.84 O
ATOM 1027 CG ASP A 134 -7.594 11.719 -5.246 1.00 53.84 C
ATOM 1028 OD1 ASP A 134 -7.309 12.062 -4.082 1.00 53.84 O
ATOM 1029 OD2 ASP A 134 -6.777 11.789 -6.191 1.00 53.84 O
ATOM 1030 N SER A 135 -10.461 12.656 -2.799 1.00 58.12 N
ATOM 1031 CA SER A 135 -11.250 13.781 -2.316 1.00 58.12 C
ATOM 1032 C SER A 135 -11.477 14.812 -3.420 1.00 58.12 C
ATOM 1033 CB SER A 135 -10.555 14.453 -1.126 1.00 58.12 C
ATOM 1034 O SER A 135 -12.555 15.398 -3.514 1.00 58.12 O
ATOM 1035 OG SER A 135 -9.297 14.977 -1.507 1.00 58.12 O
ATOM 1036 N LEU A 136 -10.484 15.039 -4.246 1.00 60.06 N
ATOM 1037 CA LEU A 136 -10.625 16.000 -5.340 1.00 60.06 C
ATOM 1038 C LEU A 136 -11.672 15.523 -6.344 1.00 60.06 C
ATOM 1039 CB LEU A 136 -9.281 16.203 -6.043 1.00 60.06 C
ATOM 1040 O LEU A 136 -12.430 16.328 -6.887 1.00 60.06 O
ATOM 1041 CG LEU A 136 -8.469 17.422 -5.590 1.00 60.06 C
ATOM 1042 CD1 LEU A 136 -6.977 17.109 -5.648 1.00 60.06 C
ATOM 1043 CD2 LEU A 136 -8.797 18.641 -6.453 1.00 60.06 C
ATOM 1044 N GLN A 137 -11.664 14.281 -6.496 1.00 65.50 N
ATOM 1045 CA GLN A 137 -12.664 13.758 -7.418 1.00 65.50 C
ATOM 1046 C GLN A 137 -14.070 13.906 -6.844 1.00 65.50 C
ATOM 1047 CB GLN A 137 -12.383 12.289 -7.742 1.00 65.50 C
ATOM 1048 O GLN A 137 -15.008 14.273 -7.559 1.00 65.50 O
ATOM 1049 CG GLN A 137 -11.094 12.070 -8.523 1.00 65.50 C
ATOM 1050 CD GLN A 137 -10.844 10.609 -8.828 1.00 65.50 C
ATOM 1051 NE2 GLN A 137 -9.695 10.320 -9.430 1.00 65.50 N
ATOM 1052 OE1 GLN A 137 -11.672 9.742 -8.531 1.00 65.50 O
ATOM 1053 N ASP A 138 -14.164 13.742 -5.582 1.00 63.03 N
ATOM 1054 CA ASP A 138 -15.477 13.891 -4.957 1.00 63.03 C
ATOM 1055 C ASP A 138 -15.938 15.344 -4.984 1.00 63.03 C
ATOM 1056 CB ASP A 138 -15.445 13.375 -3.518 1.00 63.03 C
ATOM 1057 O ASP A 138 -17.125 15.625 -5.195 1.00 63.03 O
ATOM 1058 CG ASP A 138 -15.344 11.859 -3.434 1.00 63.03 C
ATOM 1059 OD1 ASP A 138 -15.586 11.172 -4.449 1.00 63.03 O
ATOM 1060 OD2 ASP A 138 -15.016 11.352 -2.340 1.00 63.03 O
ATOM 1061 N ALA A 139 -14.922 16.266 -4.703 1.00 63.94 N
ATOM 1062 CA ALA A 139 -15.242 17.688 -4.777 1.00 63.94 C
ATOM 1063 C ALA A 139 -15.727 18.062 -6.172 1.00 63.94 C
ATOM 1064 CB ALA A 139 -14.031 18.531 -4.391 1.00 63.94 C
ATOM 1065 O ALA A 139 -16.688 18.828 -6.312 1.00 63.94 O
ATOM 1066 N TRP A 140 -15.039 17.516 -7.012 1.00 71.94 N
ATOM 1067 CA TRP A 140 -15.414 17.844 -8.383 1.00 71.94 C
ATOM 1068 C TRP A 140 -16.797 17.281 -8.719 1.00 71.94 C
ATOM 1069 CB TRP A 140 -14.375 17.312 -9.375 1.00 71.94 C
ATOM 1070 O TRP A 140 -17.609 17.938 -9.367 1.00 71.94 O
ATOM 1071 CG TRP A 140 -14.641 17.703 -10.797 1.00 71.94 C
ATOM 1072 CD1 TRP A 140 -14.922 16.875 -11.844 1.00 71.94 C
ATOM 1073 CD2 TRP A 140 -14.656 19.031 -11.328 1.00 71.94 C
ATOM 1074 CE2 TRP A 140 -14.945 18.938 -12.711 1.00 71.94 C
ATOM 1075 CE3 TRP A 140 -14.445 20.312 -10.773 1.00 71.94 C
ATOM 1076 NE1 TRP A 140 -15.102 17.609 -12.992 1.00 71.94 N
ATOM 1077 CH2 TRP A 140 -14.828 21.281 -12.969 1.00 71.94 C
ATOM 1078 CZ2 TRP A 140 -15.031 20.047 -13.539 1.00 71.94 C
ATOM 1079 CZ3 TRP A 140 -14.539 21.422 -11.602 1.00 71.94 C
ATOM 1080 N ASP A 141 -16.969 16.062 -8.266 1.00 68.94 N
ATOM 1081 CA ASP A 141 -18.297 15.492 -8.500 1.00 68.94 C
ATOM 1082 C ASP A 141 -19.375 16.328 -7.824 1.00 68.94 C
ATOM 1083 CB ASP A 141 -18.359 14.047 -8.000 1.00 68.94 C
ATOM 1084 O ASP A 141 -20.453 16.547 -8.391 1.00 68.94 O
ATOM 1085 CG ASP A 141 -17.609 13.078 -8.891 1.00 68.94 C
ATOM 1086 OD1 ASP A 141 -17.297 13.430 -10.047 1.00 68.94 O
ATOM 1087 OD2 ASP A 141 -17.359 11.938 -8.445 1.00 68.94 O
ATOM 1088 N TYR A 142 -19.016 16.844 -6.664 1.00 64.62 N
ATOM 1089 CA TYR A 142 -19.953 17.703 -5.957 1.00 64.62 C
ATOM 1090 C TYR A 142 -20.219 18.984 -6.730 1.00 64.62 C
ATOM 1091 CB TYR A 142 -19.453 18.031 -4.551 1.00 64.62 C
ATOM 1092 O TYR A 142 -21.359 19.422 -6.859 1.00 64.62 O
ATOM 1093 CG TYR A 142 -20.391 18.875 -3.742 1.00 64.62 C
ATOM 1094 CD1 TYR A 142 -20.188 20.250 -3.609 1.00 64.62 C
ATOM 1095 CD2 TYR A 142 -21.500 18.312 -3.107 1.00 64.62 C
ATOM 1096 CE1 TYR A 142 -21.062 21.031 -2.863 1.00 64.62 C
ATOM 1097 CE2 TYR A 142 -22.375 19.094 -2.359 1.00 64.62 C
ATOM 1098 OH TYR A 142 -23.016 21.219 -1.502 1.00 64.62 O
ATOM 1099 CZ TYR A 142 -22.156 20.453 -2.242 1.00 64.62 C
ATOM 1100 N VAL A 143 -19.156 19.656 -7.129 1.00 67.88 N
ATOM 1101 CA VAL A 143 -19.281 20.891 -7.875 1.00 67.88 C
ATOM 1102 C VAL A 143 -20.141 20.672 -9.125 1.00 67.88 C
ATOM 1103 CB VAL A 143 -17.906 21.469 -8.273 1.00 67.88 C
ATOM 1104 O VAL A 143 -21.031 21.453 -9.422 1.00 67.88 O
ATOM 1105 CG1 VAL A 143 -18.047 22.594 -9.289 1.00 67.88 C
ATOM 1106 CG2 VAL A 143 -17.156 21.953 -7.035 1.00 67.88 C
ATOM 1107 N GLN A 144 -19.844 19.578 -9.719 1.00 71.62 N
ATOM 1108 CA GLN A 144 -20.594 19.328 -10.945 1.00 71.62 C
ATOM 1109 C GLN A 144 -22.062 19.078 -10.648 1.00 71.62 C
ATOM 1110 CB GLN A 144 -20.000 18.125 -11.695 1.00 71.62 C
ATOM 1111 O GLN A 144 -22.938 19.562 -11.383 1.00 71.62 O
ATOM 1112 CG GLN A 144 -18.641 18.406 -12.320 1.00 71.62 C
ATOM 1113 CD GLN A 144 -18.156 17.266 -13.195 1.00 71.62 C
ATOM 1114 NE2 GLN A 144 -17.969 16.094 -12.586 1.00 71.62 N
ATOM 1115 OE1 GLN A 144 -17.938 17.422 -14.398 1.00 71.62 O
ATOM 1116 N ALA A 145 -22.234 18.344 -9.633 1.00 67.25 N
ATOM 1117 CA ALA A 145 -23.625 18.016 -9.297 1.00 67.25 C
ATOM 1118 C ALA A 145 -24.375 19.250 -8.789 1.00 67.25 C
ATOM 1119 CB ALA A 145 -23.672 16.906 -8.258 1.00 67.25 C
ATOM 1120 O ALA A 145 -25.531 19.484 -9.164 1.00 67.25 O
ATOM 1121 N GLN A 146 -23.641 20.094 -7.910 1.00 64.00 N
ATOM 1122 CA GLN A 146 -24.297 21.250 -7.301 1.00 64.00 C
ATOM 1123 C GLN A 146 -24.500 22.359 -8.320 1.00 64.00 C
ATOM 1124 CB GLN A 146 -23.500 21.766 -6.109 1.00 64.00 C
ATOM 1125 O GLN A 146 -25.531 23.047 -8.312 1.00 64.00 O
ATOM 1126 CG GLN A 146 -24.359 22.312 -4.977 1.00 64.00 C
ATOM 1127 CD GLN A 146 -24.906 21.234 -4.070 1.00 64.00 C
ATOM 1128 NE2 GLN A 146 -25.609 21.625 -3.023 1.00 64.00 N
ATOM 1129 OE1 GLN A 146 -24.688 20.031 -4.309 1.00 64.00 O
ATOM 1130 N VAL A 147 -23.500 22.562 -9.133 1.00 68.94 N
ATOM 1131 CA VAL A 147 -23.562 23.672 -10.086 1.00 68.94 C
ATOM 1132 C VAL A 147 -24.219 23.203 -11.383 1.00 68.94 C
ATOM 1133 CB VAL A 147 -22.156 24.234 -10.375 1.00 68.94 C
ATOM 1134 O VAL A 147 -24.516 24.016 -12.258 1.00 68.94 O
ATOM 1135 CG1 VAL A 147 -22.250 25.594 -11.070 1.00 68.94 C
ATOM 1136 CG2 VAL A 147 -21.344 24.344 -9.086 1.00 68.94 C
ATOM 1137 N LYS A 148 -24.688 21.797 -11.320 1.00 72.56 N
ATOM 1138 CA LYS A 148 -25.312 21.234 -12.500 1.00 72.56 C
ATOM 1139 C LYS A 148 -24.484 21.484 -13.758 1.00 72.56 C
ATOM 1140 CB LYS A 148 -26.734 21.781 -12.680 1.00 72.56 C
ATOM 1141 O LYS A 148 -24.984 22.078 -14.719 1.00 72.56 O
ATOM 1142 CG LYS A 148 -27.672 21.453 -11.531 1.00 72.56 C
ATOM 1143 CD LYS A 148 -29.078 21.984 -11.797 1.00 72.56 C
ATOM 1144 CE LYS A 148 -30.031 21.672 -10.641 1.00 72.56 C
ATOM 1145 NZ LYS A 148 -31.406 22.188 -10.891 1.00 72.56 N
ATOM 1146 N CYS A 149 -23.297 21.234 -13.727 1.00 80.31 N
ATOM 1147 CA CYS A 149 -22.375 21.359 -14.852 1.00 80.31 C
ATOM 1148 C CYS A 149 -21.562 20.094 -15.039 1.00 80.31 C
ATOM 1149 CB CYS A 149 -21.438 22.562 -14.641 1.00 80.31 C
ATOM 1150 O CYS A 149 -21.625 19.172 -14.219 1.00 80.31 O
ATOM 1151 SG CYS A 149 -20.281 22.344 -13.281 1.00 80.31 S
ATOM 1152 N CYS A 150 -21.203 19.922 -16.172 1.00 78.75 N
ATOM 1153 CA CYS A 150 -20.359 18.781 -16.500 1.00 78.75 C
ATOM 1154 C CYS A 150 -19.062 19.219 -17.172 1.00 78.75 C
ATOM 1155 CB CYS A 150 -21.125 17.812 -17.422 1.00 78.75 C
ATOM 1156 O CYS A 150 -19.094 19.922 -18.188 1.00 78.75 O
ATOM 1157 SG CYS A 150 -20.344 16.188 -17.547 1.00 78.75 S
ATOM 1158 N GLY A 151 -18.000 18.766 -16.531 1.00 76.50 N
ATOM 1159 CA GLY A 151 -16.703 19.172 -17.062 1.00 76.50 C
ATOM 1160 C GLY A 151 -16.359 20.609 -16.750 1.00 76.50 C
ATOM 1161 O GLY A 151 -17.094 21.297 -16.047 1.00 76.50 O
ATOM 1162 N TRP A 152 -15.250 20.969 -17.141 1.00 75.31 N
ATOM 1163 CA TRP A 152 -14.820 22.359 -16.922 1.00 75.31 C
ATOM 1164 C TRP A 152 -15.297 23.266 -18.047 1.00 75.31 C
ATOM 1165 CB TRP A 152 -13.297 22.422 -16.797 1.00 75.31 C
ATOM 1166 O TRP A 152 -16.031 24.219 -17.812 1.00 75.31 O
ATOM 1167 CG TRP A 152 -12.781 23.766 -16.375 1.00 75.31 C
ATOM 1168 CD1 TRP A 152 -11.977 24.609 -17.109 1.00 75.31 C
ATOM 1169 CD2 TRP A 152 -13.031 24.438 -15.141 1.00 75.31 C
ATOM 1170 CE2 TRP A 152 -12.352 25.672 -15.172 1.00 75.31 C
ATOM 1171 CE3 TRP A 152 -13.773 24.094 -13.992 1.00 75.31 C
ATOM 1172 NE1 TRP A 152 -11.719 25.750 -16.391 1.00 75.31 N
ATOM 1173 CH2 TRP A 152 -13.117 26.219 -13.000 1.00 75.31 C
ATOM 1174 CZ2 TRP A 152 -12.391 26.578 -14.109 1.00 75.31 C
ATOM 1175 CZ3 TRP A 152 -13.805 25.000 -12.938 1.00 75.31 C
ATOM 1176 N VAL A 153 -14.961 23.031 -19.266 1.00 72.75 N
ATOM 1177 CA VAL A 153 -15.414 23.828 -20.406 1.00 72.75 C
ATOM 1178 C VAL A 153 -16.672 23.203 -20.984 1.00 72.75 C
ATOM 1179 CB VAL A 153 -14.312 23.938 -21.484 1.00 72.75 C
ATOM 1180 O VAL A 153 -17.656 23.906 -21.250 1.00 72.75 O
ATOM 1181 CG1 VAL A 153 -14.805 24.766 -22.656 1.00 72.75 C
ATOM 1182 CG2 VAL A 153 -13.039 24.547 -20.891 1.00 72.75 C
ATOM 1183 N SER A 154 -16.750 22.031 -21.188 1.00 74.50 N
ATOM 1184 CA SER A 154 -17.875 21.250 -21.703 1.00 74.50 C
ATOM 1185 C SER A 154 -17.797 19.812 -21.234 1.00 74.50 C
ATOM 1186 CB SER A 154 -17.891 21.297 -23.234 1.00 74.50 C
ATOM 1187 O SER A 154 -16.797 19.391 -20.641 1.00 74.50 O
ATOM 1188 OG SER A 154 -17.047 20.297 -23.781 1.00 74.50 O
ATOM 1189 N PHE A 155 -18.859 19.281 -21.234 1.00 76.19 N
ATOM 1190 CA PHE A 155 -18.906 17.859 -20.859 1.00 76.19 C
ATOM 1191 C PHE A 155 -17.891 17.062 -21.656 1.00 76.19 C
ATOM 1192 CB PHE A 155 -20.312 17.297 -21.094 1.00 76.19 C
ATOM 1193 O PHE A 155 -17.516 15.961 -21.266 1.00 76.19 O
ATOM 1194 CG PHE A 155 -20.719 17.219 -22.531 1.00 76.19 C
ATOM 1195 CD1 PHE A 155 -21.281 18.312 -23.172 1.00 76.19 C
ATOM 1196 CD2 PHE A 155 -20.531 16.047 -23.266 1.00 76.19 C
ATOM 1197 CE1 PHE A 155 -21.641 18.250 -24.516 1.00 76.19 C
ATOM 1198 CE2 PHE A 155 -20.891 15.969 -24.594 1.00 76.19 C
ATOM 1199 CZ PHE A 155 -21.453 17.078 -25.234 1.00 76.19 C
ATOM 1200 N TYR A 156 -17.297 17.656 -22.797 1.00 73.69 N
ATOM 1201 CA TYR A 156 -16.312 16.984 -23.641 1.00 73.69 C
ATOM 1202 C TYR A 156 -14.992 16.812 -22.891 1.00 73.69 C
ATOM 1203 CB TYR A 156 -16.094 17.766 -24.938 1.00 73.69 C
ATOM 1204 O TYR A 156 -14.148 16.016 -23.297 1.00 73.69 O
ATOM 1205 CG TYR A 156 -17.078 17.422 -26.031 1.00 73.69 C
ATOM 1206 CD1 TYR A 156 -16.938 16.266 -26.781 1.00 73.69 C
ATOM 1207 CD2 TYR A 156 -18.156 18.266 -26.297 1.00 73.69 C
ATOM 1208 CE1 TYR A 156 -17.844 15.953 -27.797 1.00 73.69 C
ATOM 1209 CE2 TYR A 156 -19.062 17.969 -27.297 1.00 73.69 C
ATOM 1210 OH TYR A 156 -19.797 16.500 -29.031 1.00 73.69 O
ATOM 1211 CZ TYR A 156 -18.906 16.812 -28.047 1.00 73.69 C
ATOM 1212 N ASN A 157 -14.867 17.609 -21.844 1.00 76.94 N
ATOM 1213 CA ASN A 157 -13.625 17.453 -21.094 1.00 76.94 C
ATOM 1214 C ASN A 157 -13.461 16.047 -20.562 1.00 76.94 C
ATOM 1215 CB ASN A 157 -13.578 18.469 -19.938 1.00 76.94 C
ATOM 1216 O ASN A 157 -12.336 15.570 -20.375 1.00 76.94 O
ATOM 1217 CG ASN A 157 -13.227 19.875 -20.406 1.00 76.94 C
ATOM 1218 ND2 ASN A 157 -12.039 20.031 -20.984 1.00 76.94 N
ATOM 1219 OD1 ASN A 157 -14.023 20.812 -20.266 1.00 76.94 O
ATOM 1220 N TRP A 158 -14.539 15.453 -20.312 1.00 77.81 N
ATOM 1221 CA TRP A 158 -14.477 14.109 -19.750 1.00 77.81 C
ATOM 1222 C TRP A 158 -14.000 13.109 -20.812 1.00 77.81 C
ATOM 1223 CB TRP A 158 -15.844 13.680 -19.203 1.00 77.81 C
ATOM 1224 O TRP A 158 -13.648 11.977 -20.484 1.00 77.81 O
ATOM 1225 CG TRP A 158 -16.156 14.250 -17.859 1.00 77.81 C
ATOM 1226 CD1 TRP A 158 -16.953 15.336 -17.594 1.00 77.81 C
ATOM 1227 CD2 TRP A 158 -15.703 13.766 -16.594 1.00 77.81 C
ATOM 1228 CE2 TRP A 158 -16.250 14.602 -15.602 1.00 77.81 C
ATOM 1229 CE3 TRP A 158 -14.875 12.695 -16.219 1.00 77.81 C
ATOM 1230 NE1 TRP A 158 -17.000 15.555 -16.234 1.00 77.81 N
ATOM 1231 CH2 TRP A 158 -15.188 13.352 -13.891 1.00 77.81 C
ATOM 1232 CZ2 TRP A 158 -15.992 14.406 -14.242 1.00 77.81 C
ATOM 1233 CZ3 TRP A 158 -14.625 12.500 -14.859 1.00 77.81 C
ATOM 1234 N THR A 159 -13.984 13.461 -22.047 1.00 73.31 N
ATOM 1235 CA THR A 159 -13.469 12.586 -23.094 1.00 73.31 C
ATOM 1236 C THR A 159 -11.953 12.422 -22.953 1.00 73.31 C
ATOM 1237 CB THR A 159 -13.797 13.133 -24.500 1.00 73.31 C
ATOM 1238 O THR A 159 -11.375 11.500 -23.531 1.00 73.31 O
ATOM 1239 CG2 THR A 159 -15.305 13.188 -24.719 1.00 73.31 C
ATOM 1240 OG1 THR A 159 -13.258 14.453 -24.641 1.00 73.31 O
ATOM 1241 N ASP A 160 -11.336 13.219 -22.125 1.00 70.38 N
ATOM 1242 CA ASP A 160 -9.898 13.125 -21.906 1.00 70.38 C
ATOM 1243 C ASP A 160 -9.570 12.023 -20.891 1.00 70.38 C
ATOM 1244 CB ASP A 160 -9.344 14.461 -21.406 1.00 70.38 C
ATOM 1245 O ASP A 160 -8.406 11.680 -20.703 1.00 70.38 O
ATOM 1246 CG ASP A 160 -9.164 15.477 -22.531 1.00 70.38 C
ATOM 1247 OD1 ASP A 160 -9.148 15.078 -23.719 1.00 70.38 O
ATOM 1248 OD2 ASP A 160 -9.039 16.688 -22.219 1.00 70.38 O
ATOM 1249 N ASN A 161 -10.516 11.633 -20.266 1.00 73.19 N
ATOM 1250 CA ASN A 161 -10.297 10.516 -19.359 1.00 73.19 C
ATOM 1251 C ASN A 161 -10.234 9.180 -20.094 1.00 73.19 C
ATOM 1252 CB ASN A 161 -11.391 10.477 -18.281 1.00 73.19 C
ATOM 1253 O ASN A 161 -11.250 8.711 -20.625 1.00 73.19 O
ATOM 1254 CG ASN A 161 -11.086 9.500 -17.172 1.00 73.19 C
ATOM 1255 ND2 ASN A 161 -11.398 9.883 -15.938 1.00 73.19 N
ATOM 1256 OD1 ASN A 161 -10.578 8.398 -17.406 1.00 73.19 O
ATOM 1257 N ALA A 162 -9.086 8.703 -20.062 1.00 68.75 N
ATOM 1258 CA ALA A 162 -8.875 7.477 -20.828 1.00 68.75 C
ATOM 1259 C ALA A 162 -9.641 6.309 -20.203 1.00 68.75 C
ATOM 1260 CB ALA A 162 -7.383 7.148 -20.891 1.00 68.75 C
ATOM 1261 O ALA A 162 -10.156 5.445 -20.922 1.00 68.75 O
ATOM 1262 N GLU A 163 -9.672 6.332 -18.859 1.00 68.50 N
ATOM 1263 CA GLU A 163 -10.383 5.230 -18.219 1.00 68.50 C
ATOM 1264 C GLU A 163 -11.859 5.230 -18.594 1.00 68.50 C
ATOM 1265 CB GLU A 163 -10.227 5.309 -16.688 1.00 68.50 C
ATOM 1266 O GLU A 163 -12.461 4.172 -18.781 1.00 68.50 O
ATOM 1267 CG GLU A 163 -10.359 3.963 -15.992 1.00 68.50 C
ATOM 1268 CD GLU A 163 -10.219 4.059 -14.484 1.00 68.50 C
ATOM 1269 OE1 GLU A 163 -10.508 3.061 -13.781 1.00 68.50 O
ATOM 1270 OE2 GLU A 163 -9.820 5.137 -13.992 1.00 68.50 O
ATOM 1271 N LEU A 164 -12.414 6.461 -18.781 1.00 71.62 N
ATOM 1272 CA LEU A 164 -13.820 6.594 -19.125 1.00 71.62 C
ATOM 1273 C LEU A 164 -14.055 6.250 -20.594 1.00 71.62 C
ATOM 1274 CB LEU A 164 -14.312 8.016 -18.844 1.00 71.62 C
ATOM 1275 O LEU A 164 -15.008 5.547 -20.938 1.00 71.62 O
ATOM 1276 CG LEU A 164 -15.797 8.281 -19.094 1.00 71.62 C
ATOM 1277 CD1 LEU A 164 -16.641 7.629 -18.000 1.00 71.62 C
ATOM 1278 CD2 LEU A 164 -16.078 9.781 -19.156 1.00 71.62 C
ATOM 1279 N MET A 165 -13.117 6.707 -21.438 1.00 67.88 N
ATOM 1280 CA MET A 165 -13.312 6.539 -22.875 1.00 67.88 C
ATOM 1281 C MET A 165 -13.000 5.109 -23.312 1.00 67.88 C
ATOM 1282 CB MET A 165 -12.438 7.520 -23.672 1.00 67.88 C
ATOM 1283 O MET A 165 -13.469 4.648 -24.359 1.00 67.88 O
ATOM 1284 CG MET A 165 -12.922 8.961 -23.594 1.00 67.88 C
ATOM 1285 SD MET A 165 -14.641 9.148 -24.203 1.00 67.88 S
ATOM 1286 CE MET A 165 -14.352 9.078 -26.000 1.00 67.88 C
ATOM 1287 N ASN A 166 -12.180 4.430 -22.438 1.00 59.59 N
ATOM 1288 CA ASN A 166 -11.828 3.064 -22.812 1.00 59.59 C
ATOM 1289 C ASN A 166 -12.938 2.082 -22.453 1.00 59.59 C
ATOM 1290 CB ASN A 166 -10.516 2.648 -22.156 1.00 59.59 C
ATOM 1291 O ASN A 166 -12.867 0.903 -22.797 1.00 59.59 O
ATOM 1292 CG ASN A 166 -9.297 3.098 -22.938 1.00 59.59 C
ATOM 1293 ND2 ASN A 166 -8.125 3.027 -22.312 1.00 59.59 N
ATOM 1294 OD1 ASN A 166 -9.414 3.508 -24.094 1.00 59.59 O
ATOM 1295 N ARG A 167 -13.914 2.607 -21.828 1.00 61.25 N
ATOM 1296 CA ARG A 167 -15.031 1.725 -21.500 1.00 61.25 C
ATOM 1297 C ARG A 167 -15.969 1.561 -22.688 1.00 61.25 C
ATOM 1298 CB ARG A 167 -15.805 2.260 -20.297 1.00 61.25 C
ATOM 1299 O ARG A 167 -16.219 2.520 -23.422 1.00 61.25 O
ATOM 1300 CG ARG A 167 -15.000 2.264 -19.000 1.00 61.25 C
ATOM 1301 CD ARG A 167 -15.906 2.164 -17.781 1.00 61.25 C
ATOM 1302 NE ARG A 167 -15.133 2.178 -16.531 1.00 61.25 N
ATOM 1303 NH1 ARG A 167 -16.953 1.807 -15.164 1.00 61.25 N
ATOM 1304 NH2 ARG A 167 -14.859 2.035 -14.258 1.00 61.25 N
ATOM 1305 CZ ARG A 167 -15.648 2.006 -15.320 1.00 61.25 C
ATOM 1306 N PRO A 168 -16.250 0.338 -23.125 1.00 59.56 N
ATOM 1307 CA PRO A 168 -17.062 0.100 -24.328 1.00 59.56 C
ATOM 1308 C PRO A 168 -18.500 0.604 -24.172 1.00 59.56 C
ATOM 1309 CB PRO A 168 -17.031 -1.424 -24.469 1.00 59.56 C
ATOM 1310 O PRO A 168 -19.156 0.906 -25.172 1.00 59.56 O
ATOM 1311 CG PRO A 168 -16.500 -1.925 -23.172 1.00 59.56 C
ATOM 1312 CD PRO A 168 -15.930 -0.762 -22.406 1.00 59.56 C
ATOM 1313 N GLU A 169 -18.859 0.623 -22.906 1.00 62.78 N
ATOM 1314 CA GLU A 169 -20.234 1.076 -22.703 1.00 62.78 C
ATOM 1315 C GLU A 169 -20.297 2.584 -22.469 1.00 62.78 C
ATOM 1316 CB GLU A 169 -20.859 0.342 -21.516 1.00 62.78 C
ATOM 1317 O GLU A 169 -19.281 3.197 -22.094 1.00 62.78 O
ATOM 1318 CG GLU A 169 -21.031 -1.155 -21.734 1.00 62.78 C
ATOM 1319 CD GLU A 169 -21.375 -1.912 -20.453 1.00 62.78 C
ATOM 1320 OE1 GLU A 169 -21.578 -3.146 -20.516 1.00 62.78 O
ATOM 1321 OE2 GLU A 169 -21.453 -1.266 -19.391 1.00 62.78 O
ATOM 1322 N VAL A 170 -21.469 3.176 -22.953 1.00 66.50 N
ATOM 1323 CA VAL A 170 -21.641 4.609 -22.734 1.00 66.50 C
ATOM 1324 C VAL A 170 -21.578 4.922 -21.250 1.00 66.50 C
ATOM 1325 CB VAL A 170 -22.984 5.102 -23.328 1.00 66.50 C
ATOM 1326 O VAL A 170 -22.516 4.664 -20.500 1.00 66.50 O
ATOM 1327 CG1 VAL A 170 -23.156 6.605 -23.109 1.00 66.50 C
ATOM 1328 CG2 VAL A 170 -23.078 4.762 -24.812 1.00 66.50 C
ATOM 1329 N THR A 171 -20.344 5.082 -20.828 1.00 72.12 N
ATOM 1330 CA THR A 171 -20.062 5.422 -19.438 1.00 72.12 C
ATOM 1331 C THR A 171 -19.750 6.910 -19.281 1.00 72.12 C
ATOM 1332 CB THR A 171 -18.891 4.598 -18.875 1.00 72.12 C
ATOM 1333 O THR A 171 -19.062 7.488 -20.125 1.00 72.12 O
ATOM 1334 CG2 THR A 171 -19.359 3.631 -17.797 1.00 72.12 C
ATOM 1335 OG1 THR A 171 -18.297 3.848 -19.938 1.00 72.12 O
ATOM 1336 N TYR A 172 -20.500 7.625 -18.547 1.00 76.00 N
ATOM 1337 CA TYR A 172 -20.312 9.047 -18.281 1.00 76.00 C
ATOM 1338 C TYR A 172 -20.094 9.312 -16.797 1.00 76.00 C
ATOM 1339 CB TYR A 172 -21.516 9.852 -18.797 1.00 76.00 C
ATOM 1340 O TYR A 172 -20.344 8.438 -15.969 1.00 76.00 O
ATOM 1341 CG TYR A 172 -22.828 9.359 -18.266 1.00 76.00 C
ATOM 1342 CD1 TYR A 172 -23.531 8.344 -18.922 1.00 76.00 C
ATOM 1343 CD2 TYR A 172 -23.391 9.898 -17.109 1.00 76.00 C
ATOM 1344 CE1 TYR A 172 -24.750 7.887 -18.438 1.00 76.00 C
ATOM 1345 CE2 TYR A 172 -24.609 9.445 -16.609 1.00 76.00 C
ATOM 1346 OH TYR A 172 -26.500 7.992 -16.812 1.00 76.00 O
ATOM 1347 CZ TYR A 172 -25.281 8.445 -17.281 1.00 76.00 C
ATOM 1348 N PRO A 173 -19.438 10.391 -16.516 1.00 75.75 N
ATOM 1349 CA PRO A 173 -19.297 10.719 -15.102 1.00 75.75 C
ATOM 1350 C PRO A 173 -20.656 10.914 -14.414 1.00 75.75 C
ATOM 1351 CB PRO A 173 -18.500 12.023 -15.117 1.00 75.75 C
ATOM 1352 O PRO A 173 -21.438 11.773 -14.812 1.00 75.75 O
ATOM 1353 CG PRO A 173 -18.531 12.477 -16.547 1.00 75.75 C
ATOM 1354 CD PRO A 173 -19.094 11.367 -17.375 1.00 75.75 C
ATOM 1355 N CYS A 174 -21.000 10.195 -13.430 1.00 75.25 N
ATOM 1356 CA CYS A 174 -22.297 10.195 -12.758 1.00 75.25 C
ATOM 1357 C CYS A 174 -22.609 11.570 -12.188 1.00 75.25 C
ATOM 1358 CB CYS A 174 -22.328 9.148 -11.641 1.00 75.25 C
ATOM 1359 O CYS A 174 -23.781 11.945 -12.055 1.00 75.25 O
ATOM 1360 SG CYS A 174 -22.172 7.453 -12.234 1.00 75.25 S
ATOM 1361 N SER A 175 -21.469 12.242 -11.875 1.00 73.25 N
ATOM 1362 CA SER A 175 -21.641 13.547 -11.250 1.00 73.25 C
ATOM 1363 C SER A 175 -22.266 14.547 -12.227 1.00 73.25 C
ATOM 1364 CB SER A 175 -20.297 14.094 -10.750 1.00 73.25 C
ATOM 1365 O SER A 175 -22.906 15.516 -11.805 1.00 73.25 O
ATOM 1366 OG SER A 175 -19.359 14.133 -11.805 1.00 73.25 O
ATOM 1367 N CYS A 176 -22.047 14.289 -13.633 1.00 74.81 N
ATOM 1368 CA CYS A 176 -22.547 15.195 -14.664 1.00 74.81 C
ATOM 1369 C CYS A 176 -23.922 14.781 -15.148 1.00 74.81 C
ATOM 1370 CB CYS A 176 -21.578 15.242 -15.844 1.00 74.81 C
ATOM 1371 O CYS A 176 -24.469 15.383 -16.078 1.00 74.81 O
ATOM 1372 SG CYS A 176 -19.922 15.836 -15.414 1.00 74.81 S
ATOM 1373 N GLU A 177 -24.531 13.797 -14.664 1.00 72.69 N
ATOM 1374 CA GLU A 177 -25.781 13.281 -15.203 1.00 72.69 C
ATOM 1375 C GLU A 177 -26.906 14.305 -15.055 1.00 72.69 C
ATOM 1376 CB GLU A 177 -26.172 11.969 -14.516 1.00 72.69 C
ATOM 1377 O GLU A 177 -27.031 14.953 -14.016 1.00 72.69 O
ATOM 1378 CG GLU A 177 -27.375 11.273 -15.148 1.00 72.69 C
ATOM 1379 CD GLU A 177 -27.734 9.977 -14.453 1.00 72.69 C
ATOM 1380 OE1 GLU A 177 -28.656 9.266 -14.945 1.00 72.69 O
ATOM 1381 OE2 GLU A 177 -27.109 9.656 -13.422 1.00 72.69 O
ATOM 1382 N VAL A 178 -27.391 14.695 -16.281 1.00 65.69 N
ATOM 1383 CA VAL A 178 -28.547 15.594 -16.281 1.00 65.69 C
ATOM 1384 C VAL A 178 -29.688 14.977 -15.477 1.00 65.69 C
ATOM 1385 CB VAL A 178 -29.016 15.914 -17.719 1.00 65.69 C
ATOM 1386 O VAL A 178 -30.172 13.898 -15.812 1.00 65.69 O
ATOM 1387 CG1 VAL A 178 -30.234 16.828 -17.688 1.00 65.69 C
ATOM 1388 CG2 VAL A 178 -27.875 16.547 -18.516 1.00 65.69 C
ATOM 1389 N LYS A 179 -29.594 15.172 -14.211 1.00 54.38 N
ATOM 1390 CA LYS A 179 -30.734 14.695 -13.438 1.00 54.38 C
ATOM 1391 C LYS A 179 -32.000 15.461 -13.805 1.00 54.38 C
ATOM 1392 CB LYS A 179 -30.469 14.820 -11.938 1.00 54.38 C
ATOM 1393 O LYS A 179 -31.969 16.672 -13.992 1.00 54.38 O
ATOM 1394 CG LYS A 179 -29.391 13.883 -11.422 1.00 54.38 C
ATOM 1395 CD LYS A 179 -29.234 13.992 -9.914 1.00 54.38 C
ATOM 1396 CE LYS A 179 -28.141 13.055 -9.398 1.00 54.38 C
ATOM 1397 NZ LYS A 179 -27.984 13.148 -7.914 1.00 54.38 N
ATOM 1398 N GLY A 180 -32.844 14.961 -14.758 1.00 46.72 N
ATOM 1399 CA GLY A 180 -34.094 15.664 -14.969 1.00 46.72 C
ATOM 1400 C GLY A 180 -34.562 16.406 -13.734 1.00 46.72 C
ATOM 1401 O GLY A 180 -34.062 16.203 -12.641 1.00 46.72 O
ATOM 1402 N GLU A 181 -35.438 17.500 -13.906 1.00 41.31 N
ATOM 1403 CA GLU A 181 -36.031 18.375 -12.914 1.00 41.31 C
ATOM 1404 C GLU A 181 -36.219 17.656 -11.578 1.00 41.31 C
ATOM 1405 CB GLU A 181 -37.375 18.922 -13.422 1.00 41.31 C
ATOM 1406 O GLU A 181 -36.094 18.266 -10.516 1.00 41.31 O
ATOM 1407 CG GLU A 181 -37.250 20.172 -14.273 1.00 41.31 C
ATOM 1408 CD GLU A 181 -38.594 20.734 -14.719 1.00 41.31 C
ATOM 1409 OE1 GLU A 181 -38.625 21.844 -15.297 1.00 41.31 O
ATOM 1410 OE2 GLU A 181 -39.625 20.062 -14.484 1.00 41.31 O
ATOM 1411 N GLU A 182 -36.906 16.391 -11.625 1.00 36.94 N
ATOM 1412 CA GLU A 182 -37.531 15.812 -10.438 1.00 36.94 C
ATOM 1413 C GLU A 182 -36.469 15.156 -9.539 1.00 36.94 C
ATOM 1414 CB GLU A 182 -38.594 14.797 -10.836 1.00 36.94 C
ATOM 1415 O GLU A 182 -36.781 14.797 -8.398 1.00 36.94 O
ATOM 1416 CG GLU A 182 -39.906 15.422 -11.281 1.00 36.94 C
ATOM 1417 CD GLU A 182 -40.969 14.398 -11.664 1.00 36.94 C
ATOM 1418 OE1 GLU A 182 -42.125 14.781 -11.883 1.00 36.94 O
ATOM 1419 OE2 GLU A 182 -40.625 13.195 -11.742 1.00 36.94 O
ATOM 1420 N ASP A 183 -35.500 14.391 -10.188 1.00 38.94 N
ATOM 1421 CA ASP A 183 -34.719 13.578 -9.266 1.00 38.94 C
ATOM 1422 C ASP A 183 -33.719 14.445 -8.477 1.00 38.94 C
ATOM 1423 CB ASP A 183 -33.969 12.477 -10.016 1.00 38.94 C
ATOM 1424 O ASP A 183 -32.656 14.797 -8.984 1.00 38.94 O
ATOM 1425 CG ASP A 183 -34.281 11.086 -9.508 1.00 38.94 C
ATOM 1426 OD1 ASP A 183 -34.938 10.961 -8.453 1.00 38.94 O
ATOM 1427 OD2 ASP A 183 -33.875 10.102 -10.172 1.00 38.94 O
ATOM 1428 N ASN A 184 -34.188 15.414 -7.785 1.00 35.88 N
ATOM 1429 CA ASN A 184 -33.562 16.312 -6.805 1.00 35.88 C
ATOM 1430 C ASN A 184 -32.594 15.555 -5.887 1.00 35.88 C
ATOM 1431 CB ASN A 184 -34.656 17.016 -5.977 1.00 35.88 C
ATOM 1432 O ASN A 184 -32.344 16.000 -4.770 1.00 35.88 O
ATOM 1433 CG ASN A 184 -35.062 18.328 -6.586 1.00 35.88 C
ATOM 1434 ND2 ASN A 184 -36.219 18.859 -6.125 1.00 35.88 N
ATOM 1435 OD1 ASN A 184 -34.406 18.875 -7.461 1.00 35.88 O
ATOM 1436 N SER A 185 -32.531 14.109 -5.883 1.00 39.53 N
ATOM 1437 CA SER A 185 -31.812 13.484 -4.777 1.00 39.53 C
ATOM 1438 C SER A 185 -30.375 13.992 -4.680 1.00 39.53 C
ATOM 1439 CB SER A 185 -31.812 11.961 -4.934 1.00 39.53 C
ATOM 1440 O SER A 185 -29.703 14.148 -5.699 1.00 39.53 O
ATOM 1441 OG SER A 185 -30.969 11.570 -6.004 1.00 39.53 O
ATOM 1442 N LEU A 186 -30.078 14.867 -3.809 1.00 40.41 N
ATOM 1443 CA LEU A 186 -28.859 15.531 -3.330 1.00 40.41 C
ATOM 1444 C LEU A 186 -27.688 14.578 -3.340 1.00 40.41 C
ATOM 1445 CB LEU A 186 -29.078 16.078 -1.918 1.00 40.41 C
ATOM 1446 O LEU A 186 -26.578 14.938 -2.930 1.00 40.41 O
ATOM 1447 CG LEU A 186 -29.578 17.531 -1.821 1.00 40.41 C
ATOM 1448 CD1 LEU A 186 -30.656 17.656 -0.753 1.00 40.41 C
ATOM 1449 CD2 LEU A 186 -28.422 18.469 -1.522 1.00 40.41 C
ATOM 1450 N SER A 187 -27.844 13.180 -3.408 1.00 45.78 N
ATOM 1451 CA SER A 187 -26.656 12.336 -3.258 1.00 45.78 C
ATOM 1452 C SER A 187 -25.797 12.359 -4.520 1.00 45.78 C
ATOM 1453 CB SER A 187 -27.062 10.898 -2.934 1.00 45.78 C
ATOM 1454 O SER A 187 -26.297 12.094 -5.617 1.00 45.78 O
ATOM 1455 OG SER A 187 -27.844 10.344 -3.980 1.00 45.78 O
ATOM 1456 N VAL A 188 -24.766 13.203 -4.691 1.00 50.84 N
ATOM 1457 CA VAL A 188 -23.750 13.266 -5.738 1.00 50.84 C
ATOM 1458 C VAL A 188 -23.266 11.852 -6.059 1.00 50.84 C
ATOM 1459 CB VAL A 188 -22.578 14.164 -5.332 1.00 50.84 C
ATOM 1460 O VAL A 188 -22.703 11.172 -5.191 1.00 50.84 O
ATOM 1461 CG1 VAL A 188 -21.500 14.188 -6.430 1.00 50.84 C
ATOM 1462 CG2 VAL A 188 -23.062 15.578 -5.027 1.00 50.84 C
ATOM 1463 N ARG A 189 -23.938 11.227 -7.039 1.00 58.19 N
ATOM 1464 CA ARG A 189 -23.375 9.969 -7.531 1.00 58.19 C
ATOM 1465 C ARG A 189 -21.922 10.141 -7.973 1.00 58.19 C
ATOM 1466 CB ARG A 189 -24.219 9.430 -8.695 1.00 58.19 C
ATOM 1467 O ARG A 189 -21.594 11.117 -8.648 1.00 58.19 O
ATOM 1468 CG ARG A 189 -25.500 8.727 -8.258 1.00 58.19 C
ATOM 1469 CD ARG A 189 -26.203 8.078 -9.430 1.00 58.19 C
ATOM 1470 NE ARG A 189 -27.484 7.496 -9.023 1.00 58.19 N
ATOM 1471 NH1 ARG A 189 -28.000 6.660 -11.117 1.00 58.19 N
ATOM 1472 NH2 ARG A 189 -29.438 6.344 -9.367 1.00 58.19 N
ATOM 1473 CZ ARG A 189 -28.312 6.836 -9.836 1.00 58.19 C
ATOM 1474 N LYS A 190 -21.188 9.492 -7.250 1.00 61.31 N
ATOM 1475 CA LYS A 190 -19.766 9.531 -7.539 1.00 61.31 C
ATOM 1476 C LYS A 190 -19.359 8.422 -8.500 1.00 61.31 C
ATOM 1477 CB LYS A 190 -18.953 9.430 -6.250 1.00 61.31 C
ATOM 1478 O LYS A 190 -20.125 7.477 -8.719 1.00 61.31 O
ATOM 1479 CG LYS A 190 -19.281 10.500 -5.223 1.00 61.31 C
ATOM 1480 CD LYS A 190 -18.453 10.328 -3.949 1.00 61.31 C
ATOM 1481 CE LYS A 190 -18.812 11.375 -2.906 1.00 61.31 C
ATOM 1482 NZ LYS A 190 -18.047 11.180 -1.640 1.00 61.31 N
ATOM 1483 N GLY A 191 -18.422 8.656 -9.312 1.00 67.69 N
ATOM 1484 CA GLY A 191 -17.812 7.688 -10.211 1.00 67.69 C
ATOM 1485 C GLY A 191 -18.391 7.734 -11.609 1.00 67.69 C
ATOM 1486 O GLY A 191 -18.844 8.781 -12.070 1.00 67.69 O
ATOM 1487 N PHE A 192 -18.141 6.672 -12.383 1.00 71.69 N
ATOM 1488 CA PHE A 192 -18.641 6.566 -13.750 1.00 71.69 C
ATOM 1489 C PHE A 192 -19.953 5.789 -13.789 1.00 71.69 C
ATOM 1490 CB PHE A 192 -17.594 5.891 -14.648 1.00 71.69 C
ATOM 1491 O PHE A 192 -20.125 4.820 -13.047 1.00 71.69 O
ATOM 1492 CG PHE A 192 -16.344 6.688 -14.820 1.00 71.69 C
ATOM 1493 CD1 PHE A 192 -16.375 7.988 -15.312 1.00 71.69 C
ATOM 1494 CD2 PHE A 192 -15.102 6.141 -14.484 1.00 71.69 C
ATOM 1495 CE1 PHE A 192 -15.211 8.727 -15.469 1.00 71.69 C
ATOM 1496 CE2 PHE A 192 -13.930 6.875 -14.648 1.00 71.69 C
ATOM 1497 CZ PHE A 192 -13.992 8.172 -15.141 1.00 71.69 C
ATOM 1498 N CYS A 193 -20.938 6.430 -14.266 1.00 71.12 N
ATOM 1499 CA CYS A 193 -22.219 5.773 -14.453 1.00 71.12 C
ATOM 1500 C CYS A 193 -22.375 5.270 -15.875 1.00 71.12 C
ATOM 1501 CB CYS A 193 -23.359 6.730 -14.109 1.00 71.12 C
ATOM 1502 O CYS A 193 -21.797 5.828 -16.812 1.00 71.12 O
ATOM 1503 SG CYS A 193 -23.422 7.211 -12.367 1.00 71.12 S
ATOM 1504 N GLU A 194 -22.891 4.090 -16.078 1.00 64.38 N
ATOM 1505 CA GLU A 194 -23.156 3.525 -17.391 1.00 64.38 C
ATOM 1506 C GLU A 194 -24.562 3.891 -17.875 1.00 64.38 C
ATOM 1507 CB GLU A 194 -22.984 2.004 -17.375 1.00 64.38 C
ATOM 1508 O GLU A 194 -25.516 3.852 -17.094 1.00 64.38 O
ATOM 1509 CG GLU A 194 -21.547 1.545 -17.469 1.00 64.38 C
ATOM 1510 CD GLU A 194 -21.391 0.035 -17.391 1.00 64.38 C
ATOM 1511 OE1 GLU A 194 -20.234 -0.460 -17.453 1.00 64.38 O
ATOM 1512 OE2 GLU A 194 -22.422 -0.658 -17.250 1.00 64.38 O
ATOM 1513 N ALA A 195 -24.562 4.680 -19.047 1.00 59.25 N
ATOM 1514 CA ALA A 195 -25.875 4.961 -19.609 1.00 59.25 C
ATOM 1515 C ALA A 195 -26.625 3.668 -19.922 1.00 59.25 C
ATOM 1516 CB ALA A 195 -25.734 5.812 -20.875 1.00 59.25 C
ATOM 1517 O ALA A 195 -26.016 2.656 -20.266 1.00 59.25 O
ATOM 1518 N PRO A 196 -27.766 3.426 -19.344 1.00 50.50 N
ATOM 1519 CA PRO A 196 -28.500 2.236 -19.781 1.00 50.50 C
ATOM 1520 C PRO A 196 -28.453 2.018 -21.281 1.00 50.50 C
ATOM 1521 CB PRO A 196 -29.938 2.533 -19.312 1.00 50.50 C
ATOM 1522 O PRO A 196 -29.234 1.229 -21.828 1.00 50.50 O
ATOM 1523 CG PRO A 196 -29.906 3.957 -18.859 1.00 50.50 C
ATOM 1524 CD PRO A 196 -28.469 4.438 -18.891 1.00 50.50 C
ATOM 1525 N GLY A 197 -27.453 2.605 -22.047 1.00 45.19 N
ATOM 1526 CA GLY A 197 -27.719 2.559 -23.484 1.00 45.19 C
ATOM 1527 C GLY A 197 -27.734 1.146 -24.031 1.00 45.19 C
ATOM 1528 O GLY A 197 -27.312 0.203 -23.359 1.00 45.19 O
ATOM 1529 N ASN A 198 -28.484 1.062 -25.328 1.00 37.78 N
ATOM 1530 CA ASN A 198 -28.625 -0.048 -26.266 1.00 37.78 C
ATOM 1531 C ASN A 198 -27.297 -0.781 -26.453 1.00 37.78 C
ATOM 1532 CB ASN A 198 -29.156 0.448 -27.609 1.00 37.78 C
ATOM 1533 O ASN A 198 -26.234 -0.162 -26.438 1.00 37.78 O
ATOM 1534 CG ASN A 198 -30.531 -0.117 -27.922 1.00 37.78 C
ATOM 1535 ND2 ASN A 198 -31.156 0.398 -28.984 1.00 37.78 N
ATOM 1536 OD1 ASN A 198 -31.031 -1.008 -27.234 1.00 37.78 O
ATOM 1537 N ARG A 199 -27.047 -2.059 -26.078 1.00 38.62 N
ATOM 1538 CA ARG A 199 -25.969 -3.020 -26.328 1.00 38.62 C
ATOM 1539 C ARG A 199 -25.156 -2.633 -27.547 1.00 38.62 C
ATOM 1540 CB ARG A 199 -26.547 -4.430 -26.500 1.00 38.62 C
ATOM 1541 O ARG A 199 -24.094 -3.205 -27.812 1.00 38.62 O
ATOM 1542 CG ARG A 199 -26.766 -5.168 -25.188 1.00 38.62 C
ATOM 1543 CD ARG A 199 -27.219 -6.602 -25.422 1.00 38.62 C
ATOM 1544 NE ARG A 199 -27.375 -7.328 -24.156 1.00 38.62 N
ATOM 1545 NH1 ARG A 199 -28.188 -9.258 -25.141 1.00 38.62 N
ATOM 1546 NH2 ARG A 199 -27.938 -9.133 -22.859 1.00 38.62 N
ATOM 1547 CZ ARG A 199 -27.844 -8.570 -24.047 1.00 38.62 C
ATOM 1548 N THR A 200 -25.938 -2.029 -28.656 1.00 35.66 N
ATOM 1549 CA THR A 200 -25.375 -1.985 -30.000 1.00 35.66 C
ATOM 1550 C THR A 200 -24.297 -0.911 -30.109 1.00 35.66 C
ATOM 1551 CB THR A 200 -26.469 -1.722 -31.062 1.00 35.66 C
ATOM 1552 O THR A 200 -23.672 -0.737 -31.156 1.00 35.66 O
ATOM 1553 CG2 THR A 200 -27.094 -3.025 -31.547 1.00 35.66 C
ATOM 1554 OG1 THR A 200 -27.484 -0.899 -30.484 1.00 35.66 O
ATOM 1555 N GLN A 201 -24.469 0.315 -29.406 1.00 40.03 N
ATOM 1556 CA GLN A 201 -23.641 1.427 -29.859 1.00 40.03 C
ATOM 1557 C GLN A 201 -22.188 1.268 -29.375 1.00 40.03 C
ATOM 1558 CB GLN A 201 -24.203 2.758 -29.375 1.00 40.03 C
ATOM 1559 O GLN A 201 -21.953 1.080 -28.188 1.00 40.03 O
ATOM 1560 CG GLN A 201 -25.031 3.492 -30.406 1.00 40.03 C
ATOM 1561 CD GLN A 201 -25.688 4.746 -29.859 1.00 40.03 C
ATOM 1562 NE2 GLN A 201 -26.453 5.441 -30.703 1.00 40.03 N
ATOM 1563 OE1 GLN A 201 -25.516 5.090 -28.688 1.00 40.03 O
ATOM 1564 N SER A 202 -21.406 0.681 -30.047 1.00 44.44 N
ATOM 1565 CA SER A 202 -19.969 0.442 -30.141 1.00 44.44 C
ATOM 1566 C SER A 202 -19.172 1.745 -30.031 1.00 44.44 C
ATOM 1567 CB SER A 202 -19.609 -0.254 -31.453 1.00 44.44 C
ATOM 1568 O SER A 202 -19.406 2.686 -30.781 1.00 44.44 O
ATOM 1569 OG SER A 202 -18.625 0.476 -32.156 1.00 44.44 O
ATOM 1570 N GLY A 203 -18.672 2.266 -28.906 1.00 51.03 N
ATOM 1571 CA GLY A 203 -17.688 3.285 -28.594 1.00 51.03 C
ATOM 1572 C GLY A 203 -18.172 4.289 -27.562 1.00 51.03 C
ATOM 1573 O GLY A 203 -19.375 4.527 -27.438 1.00 51.03 O
ATOM 1574 N ASN A 204 -17.812 4.504 -26.531 1.00 57.69 N
ATOM 1575 CA ASN A 204 -18.062 5.539 -25.531 1.00 57.69 C
ATOM 1576 C ASN A 204 -17.969 6.938 -26.156 1.00 57.69 C
ATOM 1577 CB ASN A 204 -17.062 5.414 -24.375 1.00 57.69 C
ATOM 1578 O ASN A 204 -16.906 7.555 -26.156 1.00 57.69 O
ATOM 1579 CG ASN A 204 -17.578 6.070 -23.109 1.00 57.69 C
ATOM 1580 ND2 ASN A 204 -16.750 6.062 -22.062 1.00 57.69 N
ATOM 1581 OD1 ASN A 204 -18.703 6.578 -23.062 1.00 57.69 O
ATOM 1582 N HIS A 205 -19.156 7.250 -26.984 1.00 62.38 N
ATOM 1583 CA HIS A 205 -19.188 8.586 -27.562 1.00 62.38 C
ATOM 1584 C HIS A 205 -19.766 9.602 -26.594 1.00 62.38 C
ATOM 1585 CB HIS A 205 -20.000 8.578 -28.859 1.00 62.38 C
ATOM 1586 O HIS A 205 -20.797 9.359 -25.969 1.00 62.38 O
ATOM 1587 CG HIS A 205 -19.375 7.781 -29.969 1.00 62.38 C
ATOM 1588 CD2 HIS A 205 -19.719 6.602 -30.516 1.00 62.38 C
ATOM 1589 ND1 HIS A 205 -18.219 8.188 -30.625 1.00 62.38 N
ATOM 1590 CE1 HIS A 205 -17.906 7.289 -31.531 1.00 62.38 C
ATOM 1591 NE2 HIS A 205 -18.797 6.312 -31.500 1.00 62.38 N
ATOM 1592 N PRO A 206 -19.062 10.719 -26.281 1.00 69.19 N
ATOM 1593 CA PRO A 206 -19.453 11.766 -25.344 1.00 69.19 C
ATOM 1594 C PRO A 206 -20.828 12.352 -25.641 1.00 69.19 C
ATOM 1595 CB PRO A 206 -18.359 12.820 -25.516 1.00 69.19 C
ATOM 1596 O PRO A 206 -21.500 12.859 -24.734 1.00 69.19 O
ATOM 1597 CG PRO A 206 -17.391 12.219 -26.484 1.00 69.19 C
ATOM 1598 CD PRO A 206 -17.969 10.930 -27.000 1.00 69.19 C
ATOM 1599 N GLU A 207 -21.250 12.352 -26.969 1.00 65.81 N
ATOM 1600 CA GLU A 207 -22.531 12.961 -27.344 1.00 65.81 C
ATOM 1601 C GLU A 207 -23.703 12.172 -26.781 1.00 65.81 C
ATOM 1602 CB GLU A 207 -22.641 13.078 -28.859 1.00 65.81 C
ATOM 1603 O GLU A 207 -24.797 12.711 -26.609 1.00 65.81 O
ATOM 1604 CG GLU A 207 -21.594 13.969 -29.500 1.00 65.81 C
ATOM 1605 CD GLU A 207 -21.953 14.430 -30.906 1.00 65.81 C
ATOM 1606 OE1 GLU A 207 -21.156 15.156 -31.531 1.00 65.81 O
ATOM 1607 OE2 GLU A 207 -23.047 14.062 -31.375 1.00 65.81 O
ATOM 1608 N ASP A 208 -23.453 10.977 -26.500 1.00 65.12 N
ATOM 1609 CA ASP A 208 -24.547 10.148 -26.000 1.00 65.12 C
ATOM 1610 C ASP A 208 -24.609 10.180 -24.469 1.00 65.12 C
ATOM 1611 CB ASP A 208 -24.406 8.711 -26.500 1.00 65.12 C
ATOM 1612 O ASP A 208 -25.438 9.500 -23.859 1.00 65.12 O
ATOM 1613 CG ASP A 208 -24.547 8.586 -28.000 1.00 65.12 C
ATOM 1614 OD1 ASP A 208 -25.281 9.383 -28.609 1.00 65.12 O
ATOM 1615 OD2 ASP A 208 -23.922 7.672 -28.578 1.00 65.12 O
ATOM 1616 N TRP A 209 -23.734 11.008 -23.922 1.00 75.06 N
ATOM 1617 CA TRP A 209 -23.719 11.078 -22.453 1.00 75.06 C
ATOM 1618 C TRP A 209 -24.891 11.930 -21.953 1.00 75.06 C
ATOM 1619 CB TRP A 209 -22.391 11.648 -21.953 1.00 75.06 C
ATOM 1620 O TRP A 209 -25.094 13.047 -22.406 1.00 75.06 O
ATOM 1621 CG TRP A 209 -21.203 10.797 -22.281 1.00 75.06 C
ATOM 1622 CD1 TRP A 209 -21.219 9.547 -22.828 1.00 75.06 C
ATOM 1623 CD2 TRP A 209 -19.828 11.125 -22.062 1.00 75.06 C
ATOM 1624 CE2 TRP A 209 -19.062 10.031 -22.500 1.00 75.06 C
ATOM 1625 CE3 TRP A 209 -19.172 12.250 -21.531 1.00 75.06 C
ATOM 1626 NE1 TRP A 209 -19.922 9.078 -22.969 1.00 75.06 N
ATOM 1627 CH2 TRP A 209 -17.047 11.133 -21.906 1.00 75.06 C
ATOM 1628 CZ2 TRP A 209 -17.672 10.023 -22.438 1.00 75.06 C
ATOM 1629 CZ3 TRP A 209 -17.797 12.234 -21.453 1.00 75.06 C
ATOM 1630 N PRO A 210 -25.859 11.492 -21.188 1.00 73.25 N
ATOM 1631 CA PRO A 210 -26.875 12.352 -20.594 1.00 73.25 C
ATOM 1632 C PRO A 210 -26.344 13.242 -19.484 1.00 73.25 C
ATOM 1633 CB PRO A 210 -27.906 11.352 -20.047 1.00 73.25 C
ATOM 1634 O PRO A 210 -26.719 13.086 -18.312 1.00 73.25 O
ATOM 1635 CG PRO A 210 -27.125 10.102 -19.781 1.00 73.25 C
ATOM 1636 CD PRO A 210 -25.938 10.086 -20.719 1.00 73.25 C
ATOM 1637 N VAL A 211 -25.406 13.977 -19.750 1.00 77.12 N
ATOM 1638 CA VAL A 211 -24.734 14.828 -18.766 1.00 77.12 C
ATOM 1639 C VAL A 211 -25.000 16.297 -19.109 1.00 77.12 C
ATOM 1640 CB VAL A 211 -23.219 14.555 -18.719 1.00 77.12 C
ATOM 1641 O VAL A 211 -25.469 16.625 -20.203 1.00 77.12 O
ATOM 1642 CG1 VAL A 211 -22.938 13.156 -18.188 1.00 77.12 C
ATOM 1643 CG2 VAL A 211 -22.594 14.734 -20.109 1.00 77.12 C
ATOM 1644 N TYR A 212 -24.984 17.172 -18.062 1.00 77.25 N
ATOM 1645 CA TYR A 212 -25.078 18.609 -18.297 1.00 77.25 C
ATOM 1646 C TYR A 212 -24.094 19.062 -19.359 1.00 77.25 C
ATOM 1647 CB TYR A 212 -24.844 19.391 -17.000 1.00 77.25 C
ATOM 1648 O TYR A 212 -22.922 18.672 -19.344 1.00 77.25 O
ATOM 1649 CG TYR A 212 -25.859 19.109 -15.922 1.00 77.25 C
ATOM 1650 CD1 TYR A 212 -27.172 19.547 -16.047 1.00 77.25 C
ATOM 1651 CD2 TYR A 212 -25.516 18.391 -14.781 1.00 77.25 C
ATOM 1652 CE1 TYR A 212 -28.125 19.297 -15.062 1.00 77.25 C
ATOM 1653 CE2 TYR A 212 -26.453 18.141 -13.781 1.00 77.25 C
ATOM 1654 OH TYR A 212 -28.688 18.328 -12.953 1.00 77.25 O
ATOM 1655 CZ TYR A 212 -27.750 18.594 -13.938 1.00 77.25 C
ATOM 1656 N GLN A 213 -24.656 19.625 -20.344 1.00 71.56 N
ATOM 1657 CA GLN A 213 -23.828 20.047 -21.484 1.00 71.56 C
ATOM 1658 C GLN A 213 -23.000 21.281 -21.125 1.00 71.56 C
ATOM 1659 CB GLN A 213 -24.688 20.328 -22.703 1.00 71.56 C
ATOM 1660 O GLN A 213 -21.953 21.531 -21.719 1.00 71.56 O
ATOM 1661 CG GLN A 213 -25.391 19.094 -23.266 1.00 71.56 C
ATOM 1662 CD GLN A 213 -25.438 19.078 -24.781 1.00 71.56 C
ATOM 1663 NE2 GLN A 213 -25.891 17.969 -25.344 1.00 71.56 N
ATOM 1664 OE1 GLN A 213 -25.094 20.062 -25.438 1.00 71.56 O
ATOM 1665 N GLU A 214 -23.516 22.016 -20.141 1.00 75.25 N
ATOM 1666 CA GLU A 214 -22.828 23.250 -19.828 1.00 75.25 C
ATOM 1667 C GLU A 214 -21.625 23.000 -18.922 1.00 75.25 C
ATOM 1668 CB GLU A 214 -23.781 24.266 -19.188 1.00 75.25 C
ATOM 1669 O GLU A 214 -21.672 22.125 -18.047 1.00 75.25 O
ATOM 1670 CG GLU A 214 -24.781 24.859 -20.156 1.00 75.25 C
ATOM 1671 CD GLU A 214 -25.719 25.859 -19.500 1.00 75.25 C
ATOM 1672 OE1 GLU A 214 -26.578 26.453 -20.203 1.00 75.25 O
ATOM 1673 OE2 GLU A 214 -25.609 26.062 -18.266 1.00 75.25 O
ATOM 1674 N GLY A 215 -20.531 23.656 -19.203 1.00 74.50 N
ATOM 1675 CA GLY A 215 -19.328 23.562 -18.391 1.00 74.50 C
ATOM 1676 C GLY A 215 -19.484 24.203 -17.016 1.00 74.50 C
ATOM 1677 O GLY A 215 -20.281 25.141 -16.859 1.00 74.50 O
ATOM 1678 N CYS A 216 -18.859 23.750 -16.047 1.00 73.88 N
ATOM 1679 CA CYS A 216 -18.938 24.250 -14.672 1.00 73.88 C
ATOM 1680 C CYS A 216 -18.250 25.609 -14.539 1.00 73.88 C
ATOM 1681 CB CYS A 216 -18.297 23.250 -13.711 1.00 73.88 C
ATOM 1682 O CYS A 216 -18.562 26.375 -13.633 1.00 73.88 O
ATOM 1683 SG CYS A 216 -19.188 21.672 -13.594 1.00 73.88 S
ATOM 1684 N MET A 217 -17.453 25.938 -15.586 1.00 73.50 N
ATOM 1685 CA MET A 217 -16.719 27.203 -15.531 1.00 73.50 C
ATOM 1686 C MET A 217 -17.672 28.391 -15.648 1.00 73.50 C
ATOM 1687 CB MET A 217 -15.680 27.281 -16.656 1.00 73.50 C
ATOM 1688 O MET A 217 -17.609 29.328 -14.844 1.00 73.50 O
ATOM 1689 CG MET A 217 -14.867 28.562 -16.656 1.00 73.50 C
ATOM 1690 SD MET A 217 -13.672 28.641 -18.047 1.00 73.50 S
ATOM 1691 CE MET A 217 -13.320 30.422 -18.078 1.00 73.50 C
ATOM 1692 N GLU A 218 -18.547 28.359 -16.594 1.00 69.38 N
ATOM 1693 CA GLU A 218 -19.438 29.484 -16.844 1.00 69.38 C
ATOM 1694 C GLU A 218 -20.453 29.641 -15.711 1.00 69.38 C
ATOM 1695 CB GLU A 218 -20.172 29.297 -18.172 1.00 69.38 C
ATOM 1696 O GLU A 218 -20.766 30.766 -15.312 1.00 69.38 O
ATOM 1697 CG GLU A 218 -19.391 29.781 -19.391 1.00 69.38 C
ATOM 1698 CD GLU A 218 -20.203 29.797 -20.672 1.00 69.38 C
ATOM 1699 OE1 GLU A 218 -19.688 30.266 -21.703 1.00 69.38 O
ATOM 1700 OE2 GLU A 218 -21.359 29.328 -20.625 1.00 69.38 O
ATOM 1701 N LYS A 219 -20.828 28.562 -15.172 1.00 68.88 N
ATOM 1702 CA LYS A 219 -21.828 28.641 -14.109 1.00 68.88 C
ATOM 1703 C LYS A 219 -21.203 29.156 -12.812 1.00 68.88 C
ATOM 1704 CB LYS A 219 -22.484 27.281 -13.867 1.00 68.88 C
ATOM 1705 O LYS A 219 -21.828 29.953 -12.086 1.00 68.88 O
ATOM 1706 CG LYS A 219 -23.719 27.047 -14.711 1.00 68.88 C
ATOM 1707 CD LYS A 219 -24.656 26.031 -14.055 1.00 68.88 C
ATOM 1708 CE LYS A 219 -25.891 25.766 -14.914 1.00 68.88 C
ATOM 1709 NZ LYS A 219 -26.750 24.688 -14.328 1.00 68.88 N
ATOM 1710 N VAL A 220 -20.031 28.703 -12.594 1.00 67.69 N
ATOM 1711 CA VAL A 220 -19.312 29.188 -11.422 1.00 67.69 C
ATOM 1712 C VAL A 220 -19.016 30.672 -11.586 1.00 67.69 C
ATOM 1713 CB VAL A 220 -18.016 28.406 -11.180 1.00 67.69 C
ATOM 1714 O VAL A 220 -19.141 31.453 -10.633 1.00 67.69 O
ATOM 1715 CG1 VAL A 220 -17.172 29.078 -10.094 1.00 67.69 C
ATOM 1716 CG2 VAL A 220 -18.328 26.953 -10.789 1.00 67.69 C
ATOM 1717 N GLN A 221 -18.766 31.062 -12.758 1.00 66.44 N
ATOM 1718 CA GLN A 221 -18.484 32.469 -13.016 1.00 66.44 C
ATOM 1719 C GLN A 221 -19.750 33.312 -12.875 1.00 66.44 C
ATOM 1720 CB GLN A 221 -17.891 32.656 -14.414 1.00 66.44 C
ATOM 1721 O GLN A 221 -19.688 34.438 -12.344 1.00 66.44 O
ATOM 1722 CG GLN A 221 -17.016 33.875 -14.555 1.00 66.44 C
ATOM 1723 CD GLN A 221 -16.375 34.000 -15.922 1.00 66.44 C
ATOM 1724 NE2 GLN A 221 -15.664 35.094 -16.156 1.00 66.44 N
ATOM 1725 OE1 GLN A 221 -16.516 33.125 -16.766 1.00 66.44 O
ATOM 1726 N ALA A 222 -20.781 32.781 -13.375 1.00 66.00 N
ATOM 1727 CA ALA A 222 -22.031 33.531 -13.258 1.00 66.00 C
ATOM 1728 C ALA A 222 -22.438 33.688 -11.797 1.00 66.00 C
ATOM 1729 CB ALA A 222 -23.141 32.812 -14.039 1.00 66.00 C
ATOM 1730 O ALA A 222 -22.922 34.750 -11.391 1.00 66.00 O
ATOM 1731 N TRP A 223 -22.172 32.719 -11.047 1.00 63.72 N
ATOM 1732 CA TRP A 223 -22.469 32.812 -9.617 1.00 63.72 C
ATOM 1733 C TRP A 223 -21.562 33.812 -8.930 1.00 63.72 C
ATOM 1734 CB TRP A 223 -22.281 31.422 -8.961 1.00 63.72 C
ATOM 1735 O TRP A 223 -22.047 34.594 -8.094 1.00 63.72 O
ATOM 1736 CG TRP A 223 -22.594 31.406 -7.496 1.00 63.72 C
ATOM 1737 CD1 TRP A 223 -23.812 31.328 -6.906 1.00 63.72 C
ATOM 1738 CD2 TRP A 223 -21.641 31.484 -6.430 1.00 63.72 C
ATOM 1739 CE2 TRP A 223 -22.359 31.438 -5.219 1.00 63.72 C
ATOM 1740 CE3 TRP A 223 -20.234 31.578 -6.383 1.00 63.72 C
ATOM 1741 NE1 TRP A 223 -23.688 31.344 -5.535 1.00 63.72 N
ATOM 1742 CH2 TRP A 223 -20.359 31.578 -3.953 1.00 63.72 C
ATOM 1743 CZ2 TRP A 223 -21.734 31.484 -3.971 1.00 63.72 C
ATOM 1744 CZ3 TRP A 223 -19.609 31.625 -5.141 1.00 63.72 C
ATOM 1745 N LEU A 224 -20.391 33.906 -9.250 1.00 60.06 N
ATOM 1746 CA LEU A 224 -19.438 34.875 -8.688 1.00 60.06 C
ATOM 1747 C LEU A 224 -19.828 36.281 -9.078 1.00 60.06 C
ATOM 1748 CB LEU A 224 -18.016 34.562 -9.156 1.00 60.06 C
ATOM 1749 O LEU A 224 -19.766 37.188 -8.250 1.00 60.06 O
ATOM 1750 CG LEU A 224 -16.984 34.312 -8.055 1.00 60.06 C
ATOM 1751 CD1 LEU A 224 -16.297 32.969 -8.273 1.00 60.06 C
ATOM 1752 CD2 LEU A 224 -15.961 35.438 -8.016 1.00 60.06 C
ATOM 1753 N GLN A 225 -20.219 36.406 -10.305 1.00 63.59 N
ATOM 1754 CA GLN A 225 -20.562 37.750 -10.781 1.00 63.59 C
ATOM 1755 C GLN A 225 -21.844 38.250 -10.125 1.00 63.59 C
ATOM 1756 CB GLN A 225 -20.703 37.750 -12.305 1.00 63.59 C
ATOM 1757 O GLN A 225 -21.953 39.438 -9.797 1.00 63.59 O
ATOM 1758 CG GLN A 225 -19.406 38.062 -13.039 1.00 63.59 C
ATOM 1759 CD GLN A 225 -19.594 38.094 -14.547 1.00 63.59 C
ATOM 1760 NE2 GLN A 225 -18.547 38.469 -15.266 1.00 63.59 N
ATOM 1761 OE1 GLN A 225 -20.656 37.750 -15.070 1.00 63.59 O
ATOM 1762 N GLU A 226 -22.719 37.375 -9.891 1.00 61.22 N
ATOM 1763 CA GLU A 226 -23.969 37.781 -9.266 1.00 61.22 C
ATOM 1764 C GLU A 226 -23.766 38.125 -7.789 1.00 61.22 C
ATOM 1765 CB GLU A 226 -25.031 36.688 -9.414 1.00 61.22 C
ATOM 1766 O GLU A 226 -24.453 38.969 -7.242 1.00 61.22 O
ATOM 1767 CG GLU A 226 -25.875 36.812 -10.672 1.00 61.22 C
ATOM 1768 CD GLU A 226 -26.844 35.656 -10.859 1.00 61.22 C
ATOM 1769 OE1 GLU A 226 -27.547 35.625 -11.898 1.00 61.22 O
ATOM 1770 OE2 GLU A 226 -26.906 34.781 -9.969 1.00 61.22 O
ATOM 1771 N ASN A 227 -22.797 37.469 -7.168 1.00 55.75 N
ATOM 1772 CA ASN A 227 -22.594 37.688 -5.738 1.00 55.75 C
ATOM 1773 C ASN A 227 -21.406 38.594 -5.477 1.00 55.75 C
ATOM 1774 CB ASN A 227 -22.406 36.344 -5.020 1.00 55.75 C
ATOM 1775 O ASN A 227 -21.016 38.812 -4.328 1.00 55.75 O
ATOM 1776 CG ASN A 227 -23.688 35.531 -4.969 1.00 55.75 C
ATOM 1777 ND2 ASN A 227 -23.625 34.312 -5.461 1.00 55.75 N
ATOM 1778 OD1 ASN A 227 -24.734 36.000 -4.496 1.00 55.75 O
ATOM 1779 N LEU A 228 -20.875 39.094 -6.551 1.00 62.81 N
ATOM 1780 CA LEU A 228 -19.703 39.938 -6.430 1.00 62.81 C
ATOM 1781 C LEU A 228 -20.016 41.219 -5.645 1.00 62.81 C
ATOM 1782 CB LEU A 228 -19.156 40.312 -7.816 1.00 62.81 C
ATOM 1783 O LEU A 228 -19.219 41.656 -4.832 1.00 62.81 O
ATOM 1784 CG LEU A 228 -17.672 40.688 -7.895 1.00 62.81 C
ATOM 1785 CD1 LEU A 228 -16.891 39.531 -8.516 1.00 62.81 C
ATOM 1786 CD2 LEU A 228 -17.484 41.969 -8.688 1.00 62.81 C
ATOM 1787 N GLY A 229 -21.188 41.812 -5.910 1.00 60.72 N
ATOM 1788 CA GLY A 229 -21.578 43.000 -5.160 1.00 60.72 C
ATOM 1789 C GLY A 229 -21.641 42.781 -3.662 1.00 60.72 C
ATOM 1790 O GLY A 229 -21.156 43.594 -2.875 1.00 60.72 O
ATOM 1791 N ILE A 230 -22.109 41.656 -3.357 1.00 57.75 N
ATOM 1792 CA ILE A 230 -22.234 41.344 -1.940 1.00 57.75 C
ATOM 1793 C ILE A 230 -20.859 41.031 -1.351 1.00 57.75 C
ATOM 1794 CB ILE A 230 -23.188 40.125 -1.718 1.00 57.75 C
ATOM 1795 O ILE A 230 -20.547 41.469 -0.235 1.00 57.75 O
ATOM 1796 CG1 ILE A 230 -24.609 40.500 -2.133 1.00 57.75 C
ATOM 1797 CG2 ILE A 230 -23.141 39.688 -0.257 1.00 57.75 C
ATOM 1798 CD1 ILE A 230 -25.594 39.344 -2.107 1.00 57.75 C
ATOM 1799 N ILE A 231 -20.078 40.406 -2.092 1.00 59.19 N
ATOM 1800 CA ILE A 231 -18.734 40.062 -1.638 1.00 59.19 C
ATOM 1801 C ILE A 231 -17.906 41.344 -1.440 1.00 59.19 C
ATOM 1802 CB ILE A 231 -18.031 39.125 -2.635 1.00 59.19 C
ATOM 1803 O ILE A 231 -17.234 41.500 -0.423 1.00 59.19 O
ATOM 1804 CG1 ILE A 231 -18.766 37.781 -2.709 1.00 59.19 C
ATOM 1805 CG2 ILE A 231 -16.562 38.938 -2.240 1.00 59.19 C
ATOM 1806 CD1 ILE A 231 -18.281 36.875 -3.828 1.00 59.19 C
ATOM 1807 N LEU A 232 -18.062 42.250 -2.402 1.00 65.50 N
ATOM 1808 CA LEU A 232 -17.344 43.500 -2.307 1.00 65.50 C
ATOM 1809 C LEU A 232 -17.891 44.375 -1.157 1.00 65.50 C
ATOM 1810 CB LEU A 232 -17.453 44.281 -3.621 1.00 65.50 C
ATOM 1811 O LEU A 232 -17.109 45.000 -0.448 1.00 65.50 O
ATOM 1812 CG LEU A 232 -16.172 44.375 -4.457 1.00 65.50 C
ATOM 1813 CD1 LEU A 232 -16.500 44.250 -5.938 1.00 65.50 C
ATOM 1814 CD2 LEU A 232 -15.461 45.719 -4.188 1.00 65.50 C
ATOM 1815 N GLY A 233 -19.188 44.406 -1.005 1.00 63.88 N
ATOM 1816 CA GLY A 233 -19.781 45.156 0.085 1.00 63.88 C
ATOM 1817 C GLY A 233 -19.328 44.688 1.455 1.00 63.88 C
ATOM 1818 O GLY A 233 -19.000 45.469 2.322 1.00 63.88 O
ATOM 1819 N VAL A 234 -19.219 43.406 1.579 1.00 61.97 N
ATOM 1820 CA VAL A 234 -18.750 42.844 2.848 1.00 61.97 C
ATOM 1821 C VAL A 234 -17.266 43.156 3.041 1.00 61.97 C
ATOM 1822 CB VAL A 234 -19.000 41.344 2.916 1.00 61.97 C
ATOM 1823 O VAL A 234 -16.844 43.500 4.145 1.00 61.97 O
ATOM 1824 CG1 VAL A 234 -18.297 40.719 4.125 1.00 61.97 C
ATOM 1825 CG2 VAL A 234 -20.500 41.031 2.971 1.00 61.97 C
ATOM 1826 N GLY A 235 -16.562 43.094 1.936 1.00 63.12 N
ATOM 1827 CA GLY A 235 -15.148 43.438 2.016 1.00 63.12 C
ATOM 1828 C GLY A 235 -14.906 44.875 2.438 1.00 63.12 C
ATOM 1829 O GLY A 235 -14.062 45.125 3.299 1.00 63.12 O
ATOM 1830 N VAL A 236 -15.680 45.719 1.850 1.00 66.94 N
ATOM 1831 CA VAL A 236 -15.531 47.156 2.158 1.00 66.94 C
ATOM 1832 C VAL A 236 -15.945 47.406 3.605 1.00 66.94 C
ATOM 1833 CB VAL A 236 -16.359 48.031 1.198 1.00 66.94 C
ATOM 1834 O VAL A 236 -15.305 48.188 4.309 1.00 66.94 O
ATOM 1835 CG1 VAL A 236 -16.422 49.469 1.700 1.00 66.94 C
ATOM 1836 CG2 VAL A 236 -15.781 47.969 -0.213 1.00 66.94 C
ATOM 1837 N GLY A 237 -16.953 46.781 4.039 1.00 63.59 N
ATOM 1838 CA GLY A 237 -17.391 46.938 5.418 1.00 63.59 C
ATOM 1839 C GLY A 237 -16.328 46.500 6.426 1.00 63.59 C
ATOM 1840 O GLY A 237 -16.062 47.219 7.391 1.00 63.59 O
ATOM 1841 N VAL A 238 -15.727 45.469 6.070 1.00 63.06 N
ATOM 1842 CA VAL A 238 -14.664 44.969 6.941 1.00 63.06 C
ATOM 1843 C VAL A 238 -13.477 45.906 6.902 1.00 63.06 C
ATOM 1844 CB VAL A 238 -14.219 43.531 6.535 1.00 63.06 C
ATOM 1845 O VAL A 238 -12.859 46.188 7.938 1.00 63.06 O
ATOM 1846 CG1 VAL A 238 -12.953 43.125 7.277 1.00 63.06 C
ATOM 1847 CG2 VAL A 238 -15.344 42.531 6.801 1.00 63.06 C
ATOM 1848 N ALA A 239 -13.227 46.469 5.770 1.00 65.69 N
ATOM 1849 CA ALA A 239 -12.109 47.375 5.629 1.00 65.69 C
ATOM 1850 C ALA A 239 -12.344 48.656 6.449 1.00 65.69 C
ATOM 1851 CB ALA A 239 -11.891 47.750 4.160 1.00 65.69 C
ATOM 1852 O ALA A 239 -11.422 49.156 7.098 1.00 65.69 O
ATOM 1853 N ILE A 240 -13.523 49.125 6.410 1.00 65.31 N
ATOM 1854 CA ILE A 240 -13.844 50.344 7.148 1.00 65.31 C
ATOM 1855 C ILE A 240 -13.703 50.094 8.648 1.00 65.31 C
ATOM 1856 CB ILE A 240 -15.266 50.844 6.820 1.00 65.31 C
ATOM 1857 O ILE A 240 -13.156 50.938 9.375 1.00 65.31 O
ATOM 1858 CG1 ILE A 240 -15.336 51.344 5.371 1.00 65.31 C
ATOM 1859 CG2 ILE A 240 -15.695 51.938 7.801 1.00 65.31 C
ATOM 1860 CD1 ILE A 240 -16.750 51.719 4.914 1.00 65.31 C
ATOM 1861 N ILE A 241 -14.102 49.000 9.016 1.00 61.06 N
ATOM 1862 CA ILE A 241 -14.008 48.656 10.430 1.00 61.06 C
ATOM 1863 C ILE A 241 -12.547 48.500 10.836 1.00 61.06 C
ATOM 1864 CB ILE A 241 -14.797 47.375 10.773 1.00 61.06 C
ATOM 1865 O ILE A 241 -12.141 48.969 11.914 1.00 61.06 O
ATOM 1866 CG1 ILE A 241 -16.297 47.625 10.633 1.00 61.06 C
ATOM 1867 CG2 ILE A 241 -14.438 46.875 12.180 1.00 61.06 C
ATOM 1868 CD1 ILE A 241 -17.141 46.375 10.766 1.00 61.06 C
ATOM 1869 N GLU A 242 -11.812 47.938 9.992 1.00 64.44 N
ATOM 1870 CA GLU A 242 -10.383 47.812 10.250 1.00 64.44 C
ATOM 1871 C GLU A 242 -9.703 49.156 10.312 1.00 64.44 C
ATOM 1872 CB GLU A 242 -9.727 46.938 9.180 1.00 64.44 C
ATOM 1873 O GLU A 242 -8.852 49.406 11.172 1.00 64.44 O
ATOM 1874 CG GLU A 242 -9.891 45.438 9.422 1.00 64.44 C
ATOM 1875 CD GLU A 242 -9.289 44.562 8.320 1.00 64.44 C
ATOM 1876 OE1 GLU A 242 -9.242 43.344 8.469 1.00 64.44 O
ATOM 1877 OE2 GLU A 242 -8.852 45.156 7.297 1.00 64.44 O
ATOM 1878 N LEU A 243 -10.102 50.062 9.344 1.00 66.56 N
ATOM 1879 CA LEU A 243 -9.500 51.375 9.320 1.00 66.56 C
ATOM 1880 C LEU A 243 -9.867 52.156 10.570 1.00 66.56 C
ATOM 1881 CB LEU A 243 -9.961 52.156 8.070 1.00 66.56 C
ATOM 1882 O LEU A 243 -9.023 52.875 11.133 1.00 66.56 O
ATOM 1883 CG LEU A 243 -8.852 52.750 7.211 1.00 66.56 C
ATOM 1884 CD1 LEU A 243 -9.086 52.438 5.738 1.00 66.56 C
ATOM 1885 CD2 LEU A 243 -8.789 54.250 7.418 1.00 66.56 C
ATOM 1886 N LEU A 244 -11.070 52.031 10.977 1.00 63.25 N
ATOM 1887 CA LEU A 244 -11.492 52.750 12.188 1.00 63.25 C
ATOM 1888 C LEU A 244 -10.750 52.219 13.406 1.00 63.25 C
ATOM 1889 CB LEU A 244 -13.008 52.594 12.391 1.00 63.25 C
ATOM 1890 O LEU A 244 -10.359 53.000 14.281 1.00 63.25 O
ATOM 1891 CG LEU A 244 -13.781 53.875 12.695 1.00 63.25 C
ATOM 1892 CD1 LEU A 244 -14.844 54.125 11.633 1.00 63.25 C
ATOM 1893 CD2 LEU A 244 -14.406 53.812 14.086 1.00 63.25 C
ATOM 1894 N GLY A 245 -10.516 50.906 13.391 1.00 61.62 N
ATOM 1895 CA GLY A 245 -9.727 50.344 14.469 1.00 61.62 C
ATOM 1896 C GLY A 245 -8.289 50.844 14.492 1.00 61.62 C
ATOM 1897 O GLY A 245 -7.742 51.125 15.555 1.00 61.62 O
ATOM 1898 N MET A 246 -7.730 50.969 13.305 1.00 64.38 N
ATOM 1899 CA MET A 246 -6.363 51.500 13.211 1.00 64.38 C
ATOM 1900 C MET A 246 -6.281 52.938 13.703 1.00 64.38 C
ATOM 1901 CB MET A 246 -5.859 51.406 11.766 1.00 64.38 C
ATOM 1902 O MET A 246 -5.363 53.281 14.445 1.00 64.38 O
ATOM 1903 CG MET A 246 -5.359 50.031 11.367 1.00 64.38 C
ATOM 1904 SD MET A 246 -4.695 50.000 9.664 1.00 64.38 S
ATOM 1905 CE MET A 246 -5.730 48.688 8.945 1.00 64.38 C
ATOM 1906 N VAL A 247 -7.191 53.781 13.297 1.00 63.62 N
ATOM 1907 CA VAL A 247 -7.176 55.188 13.672 1.00 63.62 C
ATOM 1908 C VAL A 247 -7.328 55.344 15.180 1.00 63.62 C
ATOM 1909 CB VAL A 247 -8.297 55.969 12.945 1.00 63.62 C
ATOM 1910 O VAL A 247 -6.609 56.094 15.812 1.00 63.62 O
ATOM 1911 CG1 VAL A 247 -8.438 57.375 13.547 1.00 63.62 C
ATOM 1912 CG2 VAL A 247 -8.008 56.062 11.453 1.00 63.62 C
ATOM 1913 N LEU A 248 -8.141 54.531 15.703 1.00 61.06 N
ATOM 1914 CA LEU A 248 -8.375 54.625 17.141 1.00 61.06 C
ATOM 1915 C LEU A 248 -7.168 54.125 17.922 1.00 61.06 C
ATOM 1916 CB LEU A 248 -9.625 53.844 17.547 1.00 61.06 C
ATOM 1917 O LEU A 248 -6.824 54.688 18.969 1.00 61.06 O
ATOM 1918 CG LEU A 248 -10.961 54.594 17.422 1.00 61.06 C
ATOM 1919 CD1 LEU A 248 -12.102 53.594 17.234 1.00 61.06 C
ATOM 1920 CD2 LEU A 248 -11.195 55.469 18.641 1.00 61.06 C
ATOM 1921 N SER A 249 -6.555 53.031 17.344 1.00 60.47 N
ATOM 1922 CA SER A 249 -5.367 52.500 18.000 1.00 60.47 C
ATOM 1923 C SER A 249 -4.230 53.531 17.984 1.00 60.47 C
ATOM 1924 CB SER A 249 -4.906 51.188 17.328 1.00 60.47 C
ATOM 1925 O SER A 249 -3.520 53.688 18.984 1.00 60.47 O
ATOM 1926 OG SER A 249 -3.658 50.781 17.844 1.00 60.47 O
ATOM 1927 N ILE A 250 -4.078 54.281 16.891 1.00 61.28 N
ATOM 1928 CA ILE A 250 -3.039 55.312 16.797 1.00 61.28 C
ATOM 1929 C ILE A 250 -3.340 56.438 17.766 1.00 61.28 C
ATOM 1930 CB ILE A 250 -2.920 55.844 15.352 1.00 61.28 C
ATOM 1931 O ILE A 250 -2.432 56.969 18.406 1.00 61.28 O
ATOM 1932 CG1 ILE A 250 -2.221 54.812 14.453 1.00 61.28 C
ATOM 1933 CG2 ILE A 250 -2.178 57.188 15.336 1.00 61.28 C
ATOM 1934 CD1 ILE A 250 -2.236 55.188 12.969 1.00 61.28 C
ATOM 1935 N CYS A 251 -4.535 56.781 17.875 1.00 59.34 N
ATOM 1936 CA CYS A 251 -4.910 57.875 18.750 1.00 59.34 C
ATOM 1937 C CYS A 251 -4.633 57.531 20.203 1.00 59.34 C
ATOM 1938 CB CYS A 251 -6.387 58.250 18.578 1.00 59.34 C
ATOM 1939 O CYS A 251 -4.160 58.375 20.984 1.00 59.34 O
ATOM 1940 SG CYS A 251 -6.695 59.438 17.281 1.00 59.34 S
ATOM 1941 N LEU A 252 -4.863 56.250 20.500 1.00 56.00 N
ATOM 1942 CA LEU A 252 -4.594 55.844 21.875 1.00 56.00 C
ATOM 1943 C LEU A 252 -3.092 55.719 22.125 1.00 56.00 C
ATOM 1944 CB LEU A 252 -5.270 54.500 22.156 1.00 56.00 C
ATOM 1945 O LEU A 252 -2.613 56.062 23.219 1.00 56.00 O
ATOM 1946 CG LEU A 252 -6.090 54.406 23.453 1.00 56.00 C
ATOM 1947 CD1 LEU A 252 -7.578 54.312 23.125 1.00 56.00 C
ATOM 1948 CD2 LEU A 252 -5.648 53.219 24.297 1.00 56.00 C
ATOM 1949 N CYS A 253 -2.459 55.094 21.234 1.00 59.06 N
ATOM 1950 CA CYS A 253 -1.010 55.000 21.344 1.00 59.06 C
ATOM 1951 C CYS A 253 -0.361 56.344 21.531 1.00 59.06 C
ATOM 1952 CB CYS A 253 -0.434 54.312 20.094 1.00 59.06 C
ATOM 1953 O CYS A 253 0.588 56.500 22.297 1.00 59.06 O
ATOM 1954 SG CYS A 253 1.142 53.469 20.391 1.00 59.06 S
ATOM 1955 N ARG A 254 -0.801 57.281 20.703 1.00 53.03 N
ATOM 1956 CA ARG A 254 -0.230 58.625 20.844 1.00 53.03 C
ATOM 1957 C ARG A 254 -0.522 59.219 22.219 1.00 53.03 C
ATOM 1958 CB ARG A 254 -0.771 59.562 19.750 1.00 53.03 C
ATOM 1959 O ARG A 254 0.272 60.000 22.750 1.00 53.03 O
ATOM 1960 CG ARG A 254 0.169 59.750 18.562 1.00 53.03 C
ATOM 1961 CD ARG A 254 -0.352 60.781 17.594 1.00 53.03 C
ATOM 1962 NE ARG A 254 0.534 60.906 16.438 1.00 53.03 N
ATOM 1963 NH1 ARG A 254 -0.772 62.500 15.367 1.00 53.03 N
ATOM 1964 NH2 ARG A 254 1.186 61.781 14.406 1.00 53.03 N
ATOM 1965 CZ ARG A 254 0.313 61.750 15.406 1.00 53.03 C
ATOM 1966 N HIS A 255 -1.622 58.875 22.672 1.00 49.69 N
ATOM 1967 CA HIS A 255 -2.002 59.469 23.953 1.00 49.69 C
ATOM 1968 C HIS A 255 -1.334 58.750 25.109 1.00 49.69 C
ATOM 1969 CB HIS A 255 -3.521 59.438 24.125 1.00 49.69 C
ATOM 1970 O HIS A 255 -1.183 59.312 26.203 1.00 49.69 O
ATOM 1971 CG HIS A 255 -4.098 60.781 24.516 1.00 49.69 C
ATOM 1972 CD2 HIS A 255 -5.242 61.094 25.172 1.00 49.69 C
ATOM 1973 ND1 HIS A 255 -3.480 61.969 24.234 1.00 49.69 N
ATOM 1974 CE1 HIS A 255 -4.219 62.969 24.703 1.00 49.69 C
ATOM 1975 NE2 HIS A 255 -5.293 62.438 25.266 1.00 49.69 N
ATOM 1976 N VAL A 256 -1.110 57.406 24.969 1.00 43.03 N
ATOM 1977 CA VAL A 256 -0.381 56.688 26.031 1.00 43.03 C
ATOM 1978 C VAL A 256 1.062 57.188 26.078 1.00 43.03 C
ATOM 1979 CB VAL A 256 -0.413 55.156 25.828 1.00 43.03 C
ATOM 1980 O VAL A 256 1.839 56.938 25.141 1.00 43.03 O
ATOM 1981 CG1 VAL A 256 0.476 54.469 26.844 1.00 43.03 C
ATOM 1982 CG2 VAL A 256 -1.847 54.656 25.906 1.00 43.03 C
ATOM 1983 N HIS A 257 1.318 58.438 26.234 1.00 37.41 N
ATOM 1984 CA HIS A 257 2.633 59.062 26.375 1.00 37.41 C
ATOM 1985 C HIS A 257 3.539 58.250 27.281 1.00 37.41 C
ATOM 1986 CB HIS A 257 2.504 60.500 26.906 1.00 37.41 C
ATOM 1987 O HIS A 257 3.115 57.812 28.359 1.00 37.41 O
ATOM 1988 CG HIS A 257 2.938 61.531 25.938 1.00 37.41 C
ATOM 1989 CD2 HIS A 257 3.471 62.781 26.141 1.00 37.41 C
ATOM 1990 ND1 HIS A 257 2.838 61.375 24.578 1.00 37.41 N
ATOM 1991 CE1 HIS A 257 3.293 62.469 23.984 1.00 37.41 C
ATOM 1992 NE2 HIS A 257 3.684 63.344 24.906 1.00 37.41 N
ATOM 1993 N SER A 258 4.422 57.375 26.688 1.00 34.78 N
ATOM 1994 CA SER A 258 5.543 56.875 27.500 1.00 34.78 C
ATOM 1995 C SER A 258 5.984 57.938 28.516 1.00 34.78 C
ATOM 1996 CB SER A 258 6.723 56.500 26.594 1.00 34.78 C
ATOM 1997 O SER A 258 6.055 59.125 28.203 1.00 34.78 O
ATOM 1998 OG SER A 258 7.227 57.656 25.922 1.00 34.78 O
ATOM 1999 N GLU A 259 5.547 57.875 29.672 1.00 31.94 N
[truncated: 7,951 more rows]
