# Supplementary material for: A potential mechanism for tetraspanin CD82-mediated regulation of EGFR
Source: Life Sci Alliance. 2026 May 13;9(7):e202503426. doi: 10.26508/lsa.202503426 (PMC13171294; doi:10.26508/lsa.202503426)
Supplement: Supplementary file 6 [file LSA-2025-03426_SdataF5.xlsx]

## Sheet: EGFR(I-TM)
NanoTemper Technologies	NanoTemper Technologies
MO.Affinity Analysis v3.0.5	MO.Affinity Analysis v3.0.5
Origin of exported data	Origin of exported data
Project Title:
Comment:
Project File Path:	C:\Users\prc_user\Documents\SBC\Elisa\20240905_EGFRI-TM_EGF-gfp.nta3
Analysis-Set Name:	Analysis-Set #1
Exported from:	Dose-Response (Grouped)
Exported on:	2025-03-11 11:10:18
Analysis Settings	Analysis Settings
Type of Analysis:	MST
Evaluation strategy:	On Time
Cold Region Start:	-1
Cold Region End:	0
Hot Region Start:	4
Hot Region End:	5
Sample Information	Sample Information
Merge-Set Name:	EGFR1-TM (#06)
Date of Measurement:	2024-09-05 14:37:32.664 → 2024-09-05 16:35:44.181
Capillary Type:	Monolith Capillary
Target:	EGF
TargetConcentration:	5e-09
Ligand:	Receptor
Measurement Settings	Measurement Settings
MST-Power:	Medium
Excitation-Power:	60
Excitation type:	Nano - RED
Thermostat Setpoint:	25
Fit Results (Kd)	Fit Results (Kd)
Fit Model:	Kd
Bound	883.058
Unbound	876.75
Kd	5.54313e-07
TargetConc	00:00:00
Standard Deviation:	0.79282
Lower Kd Confidence:	2.46011e-07
Upper Kd Confidence:	1.24898e-06
Dose Response Curve	Dose Response Curve	Dose Response Curve		Shifted Dose Response Curve of EGFR1-TM (#02)	Shifted Dose Response Curve of EGFR1-TM (#02)		Shifted Dose Response Curve of EGFR1-TM (#03)	Shifted Dose Response Curve of EGFR1-TM (#03)		Shifted Dose Response Curve of EGFR1-TM (#04)	Shifted Dose Response Curve of EGFR1-TM (#04)		Shifted Dose Response Curve of EGFR1-TM (#05)	Shifted Dose Response Curve of EGFR1-TM (#05)
Ligand Concentration [M]	Fnorm [‰]	Error Value		Ligand Concentration [M]	Fnorm [‰]		Ligand Concentration [M]	Fnorm [‰]		Ligand Concentration [M]	Fnorm [‰]		Ligand Concentration [M]	Fnorm [‰]
5e-05	883.276	1.90159		1.25e-05	882.906		5e-05	882.827		5e-05	881.639		5e-05	885.362
2.5e-05	882.6	0.928476		3.125e-06	882.795		2.5e-05	883.496		2.5e-05	881.642		2.5e-05	882.662
1.25e-05	882.262	0.747308		1.5625e-06	880.781		1.25e-05	882.571		1.25e-05	882.383		1.25e-05	881.189
6.25e-06	882.306	0.448865		7.8125e-07	880.555		6.25e-06	882.155		6.25e-06	882.811		6.25e-06	881.952
3.125e-06	882.655	0.316907		3.90625e-07	880.906		3.125e-06	882.944		3.125e-06	882.21		3.125e-06	882.672
1.5625e-06	881.61	0.653775		1.95313e-07	878.213		1.5625e-06	882.333		1.5625e-06	881.479		1.5625e-06	881.846
7.8125e-07	880.947	0.333007		9.76563e-08	876.427		7.8125e-07	881.021		7.8125e-07	881.354		7.8125e-07	880.857
3.90625e-07	880.031	0.753009		4.88281e-08	875.98		3.90625e-07	879.188		3.90625e-07	880.35		3.90625e-07	879.681
1.95313e-07	877.654	0.548136		2.44141e-08	877.135		1.95313e-07	877.815		1.95313e-07	877.682		1.95313e-07	876.905
9.76563e-08	876.241	0.570309		1.2207e-08	877.535		9.76563e-08	876.731		9.76563e-08	875.417		9.76563e-08	876.388
4.88281e-08	876.413	0.364393		6.10352e-09	877.528		4.88281e-08	876.274		4.88281e-08	876.818		4.88281e-08	876.579
2.44141e-08	876.909	0.481878					2.44141e-08	876.355		1.2207e-08	878.877		2.44141e-08	877.236
1.2207e-08	877.956	0.622703					1.2207e-08	877.786		6.10352e-09	878.782		1.2207e-08	877.625
6.10352e-09	877.724	0.747406					6.10352e-09	877.022					6.10352e-09	877.566

## Sheet: EGFR(I-TM)-CD82
NanoTemper Technologies	NanoTemper Technologies
MO.Affinity Analysis v3.0.5	MO.Affinity Analysis v3.0.5
Origin of exported data	Origin of exported data
Project Title:
Comment:
Project File Path:	C:\Users\prc_user\Documents\SBC\Elisa\20240905_EGFRI-TM_EGF-gfp.nta3
Analysis-Set Name:	EGFR-CD82
Exported from:	Dose-Response (Grouped)
Exported on:	2025-03-11 11:05:04
Analysis Settings	Analysis Settings
Type of Analysis:	MST
Evaluation strategy:	On Time
Cold Region Start:	-1
Cold Region End:	0
Hot Region Start:	4
Hot Region End:	5
Sample Information	Sample Information
Merge-Set Name:	High conc (#08)
Date of Measurement:	2024-08-30 15:08:01.469 → 2024-08-30 15:36:22.532
Capillary Type:	Monolith Capillary
Target:	EGF-gfp
TargetConcentration:	5e-09
Ligand:	Receptor
Measurement Settings	Measurement Settings
MST-Power:	Medium
Excitation-Power:	60
Excitation type:	Nano - RED
Thermostat Setpoint:	25
Fit Results (Kd)	Fit Results (Kd)
Fit Model:	Kd
Bound	882.421
Unbound	877.988
Kd	6.10292e-07
TargetConc	00:00:00
Standard Deviation:	0.555271
Lower Kd Confidence:	2.40823e-07
Upper Kd Confidence:	1.5466e-06
Dose Response Curve	Dose Response Curve	Dose Response Curve		Shifted Dose Response Curve of Triplicates (#11)	Shifted Dose Response Curve of Triplicates (#11)		Shifted Dose Response Curve of Triplicates (#10)	Shifted Dose Response Curve of Triplicates (#10)		Shifted Dose Response Curve of Triplicates (#09)	Shifted Dose Response Curve of Triplicates (#09)
Ligand Concentration [M]	Fnorm [‰]	Error Value		Ligand Concentration [M]	Fnorm [‰]		Ligand Concentration [M]	Fnorm [‰]		Ligand Concentration [M]	Fnorm [‰]
1.6e-05	882.066	0.814163		1.6e-05	882.641		1.6e-05	881.49		4e-06	883.328
4e-06	881.806	1.42858		4e-06	881.595		4e-06	880.494		2e-06	881.726
2e-06	881.573	0.331157		2e-06	881.193		2e-06	881.8		1e-06	880.921
1e-06	880.857	0.0738902		1e-06	880.875		1e-06	880.776		5e-07	880.783
5e-07	880.371	0.41402		5e-07	879.955		5e-07	880.375		2.5e-07	878.657
2.5e-07	878.924	0.45345		2.5e-07	878.666		2.5e-07	879.447		1.25e-07	878.303
1.25e-07	878.806	0.461404		1.25e-07	878.905		1.25e-07	879.21		6.25e-08	877.975
6.25e-08	877.641	0.456442		6.25e-08	877.828		6.25e-08	877.121		3.125e-08	877.821
3.125e-08	877.574	0.297427		3.125e-08	877.658		3.125e-08	877.244		1.5625e-08	877.689
1.5625e-08	877.689	0		7.8125e-09	878.966		7.8125e-09	879.575		7.8125e-09	877.876
7.8125e-09	878.805	0.860718		3.90625e-09	878.855		3.90625e-09	879.603		3.90625e-09	878.09
3.90625e-09	878.849	0.756752

## Sheet: EGFR(I-TM)_excluded
NanoTemper Technologies	NanoTemper Technologies
MO.Affinity Analysis v3.0.5	MO.Affinity Analysis v3.0.5
Origin of exported data	Origin of exported data
Project Title:
Comment:
Project File Path:	C:\Users\prc_user\Documents\SBC\Elisa\20240905_EGFRI-TM_EGF-gfp.nta3
Analysis-Set Name:	Analysis-Set #1
Exported from:	Dose-Response (Grouped)
Exported on:	2025-03-11 11:13:11
Analysis Settings	Analysis Settings
Type of Analysis:	MST
Evaluation strategy:	On Time
Cold Region Start:	-1
Cold Region End:	0
Hot Region Start:	4
Hot Region End:	5
Sample Information	Sample Information
Merge-Set Name:	EGFR1-TM (#06)
Date of Measurement:	2024-09-05 14:37:32.664 → 2024-09-05 16:35:44.181
Capillary Type:	Monolith Capillary
Target:	EGF
TargetConcentration:	5e-09
Ligand:	Receptor
Measurement Settings	Measurement Settings
MST-Power:	Medium
Excitation-Power:	60
Excitation type:	Nano - RED
Thermostat Setpoint:	25
Fit Results (Kd)	Fit Results (Kd)
Fit Model:	Kd
Bound	n/a
Unbound	n/a
Kd	n/a
TargetConc	00:00:00
Standard Deviation:	n/a
Lower Kd Confidence:	n/a
Upper Kd Confidence:	n/a
Dose Response Curve	Dose Response Curve	Dose Response Curve		Shifted Dose Response Curve of EGFR1-TM (#02)	Shifted Dose Response Curve of EGFR1-TM (#02)		Shifted Dose Response Curve of EGFR1-TM (#03)	Shifted Dose Response Curve of EGFR1-TM (#03)		Shifted Dose Response Curve of EGFR1-TM (#04)	Shifted Dose Response Curve of EGFR1-TM (#04)		Shifted Dose Response Curve of EGFR1-TM (#05)	Shifted Dose Response Curve of EGFR1-TM (#05)
Ligand Concentration [M]	Fnorm [‰]	Error Value		Ligand Concentration [M]	Fnorm [‰]		Ligand Concentration [M]	Fnorm [‰]		Ligand Concentration [M]	Fnorm [‰]		Ligand Concentration [M]	Fnorm [‰]
2.5e-05	856.93	0		2.5e-05	856.93					2.44141e-08	873.653
6.25e-06	879.36	0		6.25e-06	879.36
2.44141e-08	873.653	0

## Sheet: EGFR(I-TM)-CD82_excluded
NanoTemper Technologies	NanoTemper Technologies
MO.Affinity Analysis v3.0.5	MO.Affinity Analysis v3.0.5
Origin of exported data	Origin of exported data
Project Title:
Comment:
Project File Path:	C:\Users\prc_user\Documents\SBC\Elisa\20240905_EGFRI-TM_EGF-gfp.nta3
Analysis-Set Name:	EGFR-CD82
Exported from:	Dose-Response (Grouped)
Exported on:	2025-03-11 11:08:18
Analysis Settings	Analysis Settings
Type of Analysis:	MST
Evaluation strategy:	On Time
Cold Region Start:	-1
Cold Region End:	0
Hot Region Start:	4
Hot Region End:	5
Sample Information	Sample Information
Merge-Set Name:	High conc (#08)
Date of Measurement:	2024-08-30 15:08:01.469 → 2024-08-30 15:36:22.532
Capillary Type:	Monolith Capillary
Target:	EGF-gfp
TargetConcentration:	5e-09
Ligand:	Receptor
Measurement Settings	Measurement Settings
MST-Power:	Medium
Excitation-Power:	60
Excitation type:	Nano - RED
Thermostat Setpoint:	25
Fit Results (Kd)	Fit Results (Kd)
Fit Model:	Kd
Bound	n/a
Unbound	n/a
Kd	n/a
TargetConc	00:00:00
Standard Deviation:	n/a
Lower Kd Confidence:	n/a
Upper Kd Confidence:	n/a
Dose Response Curve	Dose Response Curve	Dose Response Curve		Shifted Dose Response Curve of Triplicates (#11)	Shifted Dose Response Curve of Triplicates (#11)		Shifted Dose Response Curve of Triplicates (#10)	Shifted Dose Response Curve of Triplicates (#10)		Shifted Dose Response Curve of Triplicates (#09)	Shifted Dose Response Curve of Triplicates (#09)
Ligand Concentration [M]	Fnorm [‰]	Error Value		Ligand Concentration [M]	Fnorm [‰]		Ligand Concentration [M]	Fnorm [‰]		Ligand Concentration [M]	Fnorm [‰]
1.6e-05	859.669	0		8e-06	867.31		8e-06	864.359		1.6e-05	859.669
8e-06	868.133	4.24587		1.5625e-08	886.565		1.5625e-08	889.517		8e-06	872.73
1.5625e-08	888.041	2.08691
