# Supplementary material for: A potential mechanism for tetraspanin CD82-mediated regulation of EGFR
Source: Life Sci Alliance. 2026 May 13;9(7):e202503426. doi: 10.26508/lsa.202503426 (PMC13171294; doi:10.26508/lsa.202503426)
Supplement: Supplementary file 7 [file LSA-2025-03426_SdataF6.xlsx]

## Sheet: WT_UV
Elution Time	-CD82-2EGF-1	-CD82-2EGF-2	-CD82-2EGF-3	-CD82-2R-1	-CD82-2R-2	-CD82-2R-3	#NAME?	#NAME?	#NAME?	I-TM-2EGF-1	I-TM-2EGF-2	I-TM-2EGF-3	I-TM-2R-1	I-TM-2R-2	I-TM-2R-3	I-TM-equi-1	I-TM-equi-2	I-TM-equi-3
0	-2	1	-2	0	-3	1	-2	4	3	5	0	1	0	1	0	-1	2	0
0.00833	-2	1	-2	0	-3	1	-2	4	3	5	0	1	0	1	0	-1	2	0
0.01667	0	0	0	-1	-1	0	0	0	-1	0	1	0	0	0	0	0	0	0
0.025	1	-1	0	-2	-1	0	0	-1	-2	0	1	0	-1	0	1	0	0	0
0.03333	1	-2	0	-3	-1	0	0	-2	-4	1	1	-1	-1	0	1	0	0	-1
0.04167	1	-2	0	-4	-1	-1	1	-2	-4	1	1	-1	-1	0	2	0	-1	-1
0.05	2	-2	0	-3	0	-1	1	-2	-4	0	0	-2	-1	0	1	-2	-1	-1
0.05833	1	-2	0	-2	0	-1	1	-2	-3	-2	-1	-2	0	0	0	-3	-2	-1
0.06667	0	-1	0	-2	0	0	2	-1	-3	-3	-1	-3	0	-1	-1	-4	-1	-1
0.075	-2	-1	-1	-2	0	1	2	-1	-1	-3	-1	-3	1	-1	-1	-4	-1	-1
0.08333	-3	-1	-1	-2	0	0	2	-1	-1	-3	-1	-3	2	-2	-2	-3	-1	-1
0.09167	-3	-1	-1	-2	1	-1	1	-1	0	-3	-1	-2	2	-1	-1	-2	-1	-1
0.1	-3	0	0	-1	1	-2	1	-1	-1	-4	-1	-1	2	-1	-1	-2	0	-1
0.10833	-3	1	0	0	1	-2	1	-1	-1	-4	-1	-1	2	-1	0	-2	0	0
0.11667	-2	1	-2	0	1	-2	1	0	-1	-5	0	-2	2	-1	-1	-2	1	0
0.125	-3	0	-2	-1	1	-3	1	0	-1	-5	0	-2	2	-1	-1	-3	1	0
0.13333	-3	-1	-1	-1	1	-3	1	0	0	-4	0	-2	2	-1	-1	-4	0	-1
0.14167	-3	-1	1	-1	2	-3	1	0	0	-3	1	-3	2	-1	0	-4	-1	-2
0.15	-3	0	2	0	2	-4	2	1	-1	-2	1	-3	1	0	0	-4	-1	-3
0.15833	-3	0	2	0	2	-4	3	2	-2	-2	0	-2	1	0	0	-3	-1	-3
0.16667	-2	-1	1	0	2	-4	3	2	-2	-3	1	-1	1	1	0	-3	-1	-2
0.175	-2	-3	0	0	2	-3	3	2	-3	-4	1	-1	0	1	1	-3	-1	-1
0.18333	-3	-3	-1	1	1	-3	3	2	-2	-4	1	-1	1	1	1	-3	-2	0
0.19167	-3	-3	-1	1	2	-2	2	3	-2	-3	0	-1	1	1	2	-3	-3	0
0.2	-4	-2	-1	1	2	-2	2	3	-3	-2	0	-1	1	0	2	-3	-3	0
0.20833	-4	-1	-2	1	2	-2	3	2	-4	-2	0	-2	1	-1	1	-4	-3	-1
0.21667	-4	1	-2	2	1	-2	4	1	-4	-2	-1	-3	0	-1	1	-4	-2	0
0.225	-3	1	-1	2	1	-1	4	1	-4	-2	-1	-2	0	-1	1	-4	0	0
0.23333	-1	0	-1	1	1	0	4	1	-5	-1	0	-2	0	-1	2	-3	1	0
0.24167	0	-1	-1	0	1	1	4	2	-4	-2	-1	-1	0	-1	2	-3	1	-1
0.25	0	-1	-1	-1	1	1	3	2	-3	-2	-2	-1	0	-1	2	-2	0	-1
0.25833	0	-1	-2	-1	2	0	1	4	-3	-2	-3	-2	1	-1	2	-2	-1	-1
0.26667	0	0	-2	-1	2	-1	1	4	-2	-2	-3	-2	1	-2	3	-2	-1	-1
0.275	1	0	-3	-1	2	-1	2	4	-2	-2	-3	-3	1	-3	3	-2	-1	-1
0.28333	1	-1	-4	-1	3	-2	3	3	-2	-2	-3	-4	2	-4	3	-2	0	0
0.29167	1	0	-4	1	3	-3	3	1	-2	-2	-2	-4	2	-4	3	-2	1	0
0.3	1	-1	-3	1	2	-3	4	1	-1	-2	-2	-4	1	-3	2	-1	1	0
0.30833	1	-2	-2	1	2	-3	3	0	-1	-3	-2	-4	0	-3	2	-1	1	1
0.31667	2	-3	-1	0	2	-3	1	0	0	-3	-2	-3	0	-2	2	-3	-1	1
0.325	1	-3	-1	0	2	-2	0	1	-1	-3	-2	-2	-1	-2	2	-4	-1	2
0.33333	0	-3	-1	-1	3	-1	0	2	-1	-3	-3	-3	-1	-3	2	-4	-1	2
0.34167	-1	-2	-1	0	4	0	1	2	-1	-4	-2	-4	-1	-3	1	-3	-1	2
0.35	-1	-2	0	1	4	0	2	1	-1	-5	-1	-5	0	-3	0	-3	-1	2
0.35833	-1	-2	0	1	3	0	2	0	-1	-5	0	-5	0	-4	0	-3	-2	1
0.36667	0	-2	0	1	2	0	2	0	-2	-5	0	-5	1	-3	0	-4	-2	1
0.375	0	-1	0	0	1	0	1	0	-2	-4	-1	-4	0	-3	1	-4	-1	0
0.38333	0	0	1	-2	0	1	1	-1	-2	-3	-1	-3	-1	-2	2	-4	-1	-1
0.39167	0	0	2	-2	-1	0	1	-1	-2	-3	-1	-3	-2	-2	2	-4	-1	-2
0.4	1	-1	3	-2	0	-1	1	-2	-2	-4	-1	-3	-2	-3	1	-4	-1	-1
0.40833	0	-2	4	-1	0	-1	1	-3	-2	-4	-1	-3	-1	-4	2	-4	0	0
0.41667	0	-2	4	0	-1	0	1	-2	-2	-4	-3	-2	0	-4	3	-3	0	0
0.425	1	-3	2	0	0	0	0	-2	-2	-3	-3	-1	0	-4	3	-3	-1	1
0.43333	1	-3	1	1	2	1	-1	-2	-2	-2	-4	0	0	-4	3	-2	-2	1
0.44167	0	-3	0	1	3	0	-2	-1	-1	-3	-5	-1	1	-4	3	-2	-2	1
0.45	-1	-2	-1	1	3	0	-2	0	-1	-3	-4	-2	1	-5	3	-1	-1	-1
0.45833	-2	-1	-1	1	2	0	-1	1	-2	-4	-4	-1	1	-5	3	-2	0	-2
0.46667	-2	0	-2	2	2	0	-1	2	-3	-4	-4	-1	1	-5	3	-1	0	-1
0.475	-2	0	-2	2	3	1	-1	3	-3	-5	-3	-1	1	-4	2	-1	0	0
0.48333	-1	0	-2	2	4	1	-1	2	-3	-5	-2	-1	2	-3	1	0	0	1
0.49167	-1	0	-1	1	4	1	-1	1	-3	-4	-3	-1	2	-3	1	0	-1	2
0.5	-1	0	-1	0	4	1	-1	0	-3	-3	-3	-1	1	-3	1	-1	-2	3
0.50833	0	1	0	-2	4	2	0	0	-2	-3	-4	-1	1	-4	1	-1	-2	4
0.51667	0	2	1	-3	3	1	1	0	-1	-2	-5	-2	0	-4	3	-2	-2	4
0.525	0	1	1	-4	2	1	1	0	0	-3	-5	-3	0	-4	3	-3	-2	3
0.53333	0	0	0	-3	2	0	1	0	0	-3	-4	-3	0	-3	2	-4	-2	2
0.54167	0	-2	0	-2	0	0	0	-1	1	-2	-4	-3	0	-2	1	-4	-3	1
0.55	1	-2	0	-1	-1	1	-1	-2	1	-2	-3	-3	1	-3	0	-2	-2	1
0.55833	2	0	0	-1	-1	1	-2	-2	0	-2	-4	-2	1	-3	-1	-1	-2	2
0.56667	2	1	-1	-3	-1	0	-2	-1	0	-2	-3	-2	1	-2	-1	-1	-2	2
0.575	2	1	-1	-3	0	0	-2	-1	0	-2	-3	-1	1	-2	0	-1	-1	2
0.58333	1	0	-1	-3	1	0	-1	-1	-1	-3	-2	-1	1	-1	1	-1	-1	3
0.59167	0	0	-1	-2	1	0	0	-1	-3	-3	-2	-2	1	-2	1	-1	-1	4
0.6	0	0	-2	-3	2	0	0	0	-3	-4	-1	-2	1	-3	2	-2	-2	5
0.60833	-1	0	-2	-3	3	-1	-1	1	-3	-4	-1	-3	1	-3	2	-2	-3	5
0.61667	-2	0	-2	-3	3	-1	-1	1	-2	-3	-1	-3	1	-2	2	-1	-3	4
0.625	-2	0	-2	-3	3	-1	0	2	-1	-2	-2	-3	1	-2	1	-1	-3	3
0.63333	-2	0	-2	-4	2	-1	0	2	-1	-2	-2	-3	0	-2	0	-1	-3	3
0.64167	-2	-1	-2	-4	1	0	1	2	-1	-2	-1	-3	-1	-1	-1	0	-3	3
0.65	0	-1	-3	-4	0	0	1	1	-1	-2	-1	-3	-1	0	0	0	-2	2
0.65833	1	-1	-3	-2	0	0	2	1	-1	-2	0	-3	-2	0	0	0	-1	1
0.66667	1	-2	-4	0	0	0	2	0	-3	-2	0	-3	-1	-1	1	1	-1	0
0.675	1	-2	-3	1	0	0	2	-1	-4	-2	-1	-3	-1	-2	0	2	-2	0
0.68333	1	-1	-2	0	1	0	1	-2	-5	-3	-1	-3	-1	-4	1	2	-2	1
0.69167	1	-1	-1	0	1	0	1	-2	-5	-4	0	-3	-2	-4	1	2	-2	2
0.7	0	-2	0	0	1	-1	1	-1	-4	-3	0	-3	-2	-5	2	1	-3	2
0.70833	-1	-1	0	0	1	-1	0	1	-4	-2	0	-3	-2	-5	2	0	-3	2
0.71667	-2	-1	0	0	1	0	-1	1	-3	-1	0	-3	-2	-5	3	0	-3	2
0.725	-2	0	-1	0	2	-1	-2	1	-2	-1	-1	-3	-2	-4	2	0	-1	2
0.73333	-2	1	-1	-1	2	-2	-1	1	-2	-1	-1	-4	-1	-4	2	1	0	2
0.74167	-2	1	-2	-1	2	-2	0	1	-2	-2	-1	-5	0	-4	2	1	-1	2
0.75	-3	2	-3	-1	1	-2	1	1	-2	-3	-1	-5	1	-5	2	0	-1	2
0.75833	-4	3	-3	-1	1	-2	0	1	-1	-3	-1	-5	1	-5	3	-2	-1	3
0.76667	-3	3	-3	-1	2	-1	-1	1	0	-2	-1	-5	0	-5	3	-3	-1	3
0.775	-2	2	-2	-3	3	1	-1	0	0	-1	-1	-5	0	-5	2	-4	-1	2
0.78333	-1	1	0	-3	4	2	0	0	0	0	-2	-4	0	-5	1	-3	-1	1
0.79167	0	1	1	-3	5	2	1	-1	-1	1	-2	-2	0	-4	0	-1	-1	0
0.8	0	1	1	-1	6	2	2	0	-3	1	-3	-1	1	-4	0	0	-2	-1
0.80833	0	1	0	-1	5	2	2	0	-5	0	-3	-1	1	-4	0	1	-2	-1
0.81667	0	1	1	0	5	2	2	0	-5	-2	-2	1	1	-4	1	0	-3	0
0.825	1	0	1	1	4	0	1	0	-4	-4	-2	1	1	-4	2	0	-3	1
0.83333	2	0	2	0	2	-1	1	0	-3	-4	-3	0	2	-3	3	0	-3	2
0.84167	2	0	1	-2	1	-1	1	0	-3	-4	-4	0	2	-2	3	1	-3	2
0.85	1	0	0	-3	0	0	2	1	-3	-3	-5	0	2	-3	3	1	-3	2
0.85833	1	-1	-1	-3	0	1	1	1	-3	-3	-4	-1	3	-3	2	0	-2	3
0.86667	1	-1	-2	-3	1	2	1	0	-3	-3	-4	-1	3	-4	2	0	-2	3
0.875	2	0	-2	-3	2	1	1	0	-3	-2	-3	-1	4	-3	2	-1	-2	3
0.88333	1	1	-1	-4	2	0	1	0	-3	-1	-2	0	4	-3	1	-1	-2	3
0.89167	0	2	-1	-5	2	0	1	-1	-2	0	-1	0	3	-2	1	-2	-2	2
0.9	-1	2	0	-5	2	-1	2	-1	-2	0	0	-1	2	-2	0	-2	-3	2
0.90833	0	2	0	-5	1	0	1	-1	-3	-1	0	-2	2	-3	0	-1	-3	1
0.91667	0	2	0	-4	0	1	0	0	-3	-2	0	-3	3	-4	0	-1	-3	1
0.925	1	2	0	-3	0	2	1	1	-3	-3	0	-3	3	-4	0	-2	-3	1
0.93333	0	2	-1	-2	0	1	1	1	-2	-3	0	-2	3	-4	0	-3	-2	2
0.94167	-1	1	0	-3	0	0	2	1	-2	-3	0	-2	3	-4	1	-3	-2	2
0.95	-2	0	1	-3	-1	0	1	1	-1	-2	-1	-3	2	-5	0	-3	-2	1
0.95833	-1	-1	2	-3	0	0	0	1	-1	-1	-2	-4	2	-5	-1	-3	-3	0
0.96667	-1	-2	3	-3	1	0	-1	0	-1	0	-3	-3	1	-6	-2	-3	-3	0
0.975	0	-1	3	-3	2	0	-2	0	-2	0	-3	-3	1	-5	-2	-3	-3	0
0.98333	0	-1	2	-2	3	0	-3	0	-3	0	-2	-3	1	-4	-2	-3	-3	0
0.99167	-1	1	2	-2	3	0	-4	1	-3	1	-1	-4	1	-3	-1	-3	-2	1
1	-1	2	2	-2	3	0	-3	1	-3	-1	0	-5	1	-3	0	-2	-2	2
1.00833	-1	2	2	0	2	0	-3	3	-2	-2	0	-5	2	-3	1	-2	-1	3
1.01667	-1	1	1	1	0	0	-3	4	-2	-3	0	-6	3	-3	2	-2	-1	3
1.025	-2	0	1	2	0	1	-2	3	-1	-4	0	-6	3	-3	1	-2	-1	3
1.03333	-3	-1	1	2	-1	1	-1	1	0	-3	0	-7	4	-3	1	-2	-2	2
1.04167	-4	-2	1	1	-1	1	0	1	0	-3	0	-6	5	-4	1	-2	-3	1
1.05	-4	-2	0	1	-1	0	1	0	0	-3	-1	-5	5	-4	1	-3	-3	1
1.05833	-4	-1	0	0	1	-1	1	0	-1	-3	-2	-5	4	-4	2	-2	-3	1
1.06667	-4	-1	0	0	2	-1	1	0	-1	-2	-3	-5	4	-3	2	-1	-3	1
1.075	-4	-1	1	-1	3	-1	0	0	-2	0	-3	-5	3	-3	1	0	-3	1
1.08333	-3	-1	2	-2	3	0	-1	0	-2	1	-2	-4	2	-3	0	1	-3	0
1.09167	-3	-1	1	-2	4	2	-1	1	-2	1	-2	-3	1	-3	0	2	-2	-1
1.1	-1	-2	1	-3	4	3	-2	3	-2	1	-2	-3	1	-3	0	3	-1	0
1.10833	0	-3	1	-2	4	3	-2	4	-3	1	-2	-2	1	-2	1	3	-1	1
1.11667	0	-3	0	-1	4	3	-1	4	-2	0	-3	-2	1	-2	1	3	-1	1
1.125	0	-4	0	-1	3	2	0	4	0	-1	-3	-1	1	-1	2	2	-2	1
1.13333	0	-4	0	0	2	1	1	4	1	-3	-2	0	2	-1	2	2	-3	1
1.14167	-1	-5	1	-1	1	1	1	3	1	-4	-1	0	3	-2	1	2	-3	0
1.15	-1	-4	2	-1	1	1	0	1	1	-4	-1	-1	4	-3	0	2	-3	0
1.15833	-1	-3	3	-1	1	1	-1	1	0	-4	-1	-2	4	-3	0	2	-3	0
1.16667	0	-3	3	0	1	1	-1	0	0	-3	-2	-2	4	-1	0	2	-3	0
1.175	1	-2	2	0	1	0	0	0	0	-2	-2	-3	4	0	1	2	-3	0
1.18333	0	-2	1	-1	1	0	0	-1	0	-1	-2	-2	4	0	1	2	-2	1
1.19167	0	-1	1	-3	0	0	1	-1	0	-1	-3	-2	5	0	1	2	-2	2
1.2	-1	-1	0	-4	-1	1	2	0	0	-1	-2	-1	5	-1	0	1	-1	2
1.20833	-1	-1	0	-4	-2	1	2	1	1	-2	-1	-2	5	-1	1	1	-1	2
1.21667	-3	-1	0	-3	-2	1	1	1	1	-2	-1	-4	4	-1	2	0	-2	2
1.225	-4	0	0	-2	-1	0	0	1	1	-2	-2	-5	3	-2	1	0	-2	2
1.23333	-6	0	-1	0	-1	0	-1	1	2	-3	-2	-5	2	-3	0	0	-2	2
1.24167	-6	0	-1	1	-1	1	-1	1	1	-3	-1	-5	2	-3	-1	0	-2	1
1.25	-4	1	-1	1	-1	1	0	0	0	-2	0	-5	1	-3	-2	-1	-2	1
1.25833	-3	2	0	1	0	0	0	-1	-1	-2	0	-4	1	-3	-3	-1	-2	1
1.26667	-3	1	0	0	0	-1	0	-1	-2	-2	0	-4	2	-3	-3	-2	-2	2
1.275	-3	1	0	0	1	-2	1	-1	-3	-2	0	-4	2	-3	-3	-2	-1	2
1.28333	-3	1	0	-1	1	-3	1	-1	-4	-1	1	-4	3	-2	-3	-1	-1	2
1.29167	-3	0	0	-1	2	-3	2	0	-3	-1	1	-4	4	-2	-3	-2	-1	1
1.3	-2	0	-1	-1	2	-3	2	1	-1	-2	1	-5	4	-3	-3	-3	-1	0
1.30833	-2	0	-1	-1	2	-2	3	1	-1	-2	0	-5	4	-4	-4	-3	-1	-1
1.31667	-3	-1	-1	-1	2	-2	3	1	0	-3	1	-5	4	-4	-3	-2	-1	-2
1.325	-3	-1	-1	-1	1	-3	4	1	0	-4	1	-4	3	-3	-2	-1	-2	-2
1.33333	-2	-1	0	-2	1	-3	3	1	1	-4	1	-4	3	-2	-2	0	-2	-1
1.34167	-1	0	0	-2	0	-2	1	1	1	-3	1	-3	3	-2	-2	1	-2	1
1.35	-1	1	1	-2	0	-1	0	0	1	-2	0	-3	4	-1	-2	1	-3	2
1.35833	-2	1	2	-2	1	0	-2	0	1	-3	0	-2	4	-1	-3	1	-3	2
1.36667	-2	0	1	-3	2	1	-3	-1	1	-3	1	-2	4	-1	-2	0	-4	2
1.375	-3	0	1	-4	2	1	-3	-1	1	-2	1	-2	4	-2	-1	-1	-5	1
1.38333	-4	0	1	-4	1	1	-2	-2	2	-2	1	-2	5	-3	-1	-2	-4	1
1.39167	-4	-1	1	-4	1	0	-1	-1	2	-1	1	-2	4	-3	-1	-2	-4	2
1.4	-5	-1	2	-4	0	0	0	1	2	0	1	-2	4	-3	-1	-2	-5	3
1.40833	-4	-1	2	-3	0	-1	0	3	2	1	1	-2	4	-4	0	-1	-5	4
1.41667	-4	-1	2	-2	0	-2	0	3	1	1	0	-1	3	-5	1	-1	-4	5
1.425	-3	-1	1	-2	0	-2	1	3	1	-1	-1	-1	3	-5	2	-1	-4	4
1.43333	-1	0	0	-1	0	-3	2	2	0	-2	-1	-2	3	-5	3	-1	-4	3
1.44167	0	0	1	-1	0	-3	2	2	1	-2	-2	-3	4	-5	4	0	-5	3
1.45	1	0	1	-2	1	-3	1	2	1	-2	-3	-4	5	-5	4	1	-5	2
1.45833	0	1	1	-3	1	-2	1	2	0	-2	-3	-4	6	-5	3	1	-4	2
1.46667	0	2	1	-3	1	-2	0	2	0	-2	-2	-2	6	-5	1	1	-4	2
1.475	0	2	0	-3	1	-2	-1	3	0	-2	-1	-1	6	-4	1	1	-4	2
1.48333	0	2	-1	-2	1	-2	-1	2	0	-1	-1	1	6	-3	1	2	-4	2
1.49167	0	1	-1	-1	1	-1	0	1	0	-1	0	1	6	-3	1	2	-5	1
1.5	0	0	-2	1	2	-1	0	1	-1	-1	0	0	5	-2	1	3	-5	0
1.50833	-1	0	-1	2	3	0	0	0	-1	-1	-1	-1	5	-1	2	2	-4	-1
1.51667	-1	1	0	3	3	0	0	-1	-1	-1	-1	-2	6	-1	3	2	-4	-1
1.525	-2	2	1	3	3	-1	-1	0	-2	-2	-1	-2	6	-1	3	1	-4	-2
1.53333	-3	4	0	1	2	-2	-2	1	-2	-1	-2	-2	6	-2	4	1	-4	-2
1.54167	-2	4	0	-1	1	-2	-3	0	-3	-1	-3	-2	5	-3	3	0	-3	-2
1.55	-2	4	1	-1	1	-2	-3	-1	-2	0	-2	-2	4	-4	2	-1	-2	-1
1.55833	-2	3	2	-1	0	-1	-3	-1	-1	0	-2	-3	5	-3	0	-2	-1	0
1.56667	-2	3	2	-1	0	0	-3	-1	0	-1	-2	-3	6	-3	-1	-3	-1	1
1.575	-1	3	3	-1	0	0	-2	-1	0	-1	-2	-2	7	-3	-2	-3	-2	2
1.58333	0	1	3	0	1	-1	-1	0	0	0	-2	-1	8	-3	-1	-3	-3	1
1.59167	1	-1	2	1	3	-1	0	1	0	0	-2	-1	8	-4	0	-3	-3	0
1.6	2	-2	1	2	3	-1	0	1	-1	0	-1	-2	8	-4	0	-2	-3	0
1.60833	2	-3	0	0	3	-1	0	-1	-1	0	-1	-3	7	-3	-1	-2	-2	0
1.61667	2	-3	-1	-1	2	-1	0	-2	-2	1	-1	-3	6	-3	-1	-1	-2	-1
1.625	1	-4	-1	-1	1	-1	1	-2	-1	2	-1	-2	6	-3	0	0	-2	-1
1.63333	-1	-3	0	-1	2	-1	1	-2	-1	2	-1	-2	6	-3	1	0	0	-1
1.64167	-1	-2	2	-1	2	-1	1	-2	-1	2	-2	-1	7	-4	2	0	1	-1
1.65	-1	0	2	-1	3	-1	1	-1	-1	3	-2	-2	7	-4	2	0	0	-1
1.65833	-2	1	3	-2	3	0	2	0	-1	4	-2	-3	7	-3	2	0	-1	0
1.66667	-2	1	3	-1	3	-1	2	0	-1	5	-1	-4	6	-3	2	-1	-3	0
1.675	-2	1	2	0	2	-2	2	1	-2	4	-1	-4	6	-4	1	-1	-3	1
1.68333	-2	1	2	0	1	-2	1	1	-3	4	-1	-4	6	-4	1	-1	-4	2
1.69167	-2	1	1	0	1	-2	0	1	-3	5	-2	-3	6	-4	1	-1	-5	3
1.7	-2	1	0	0	2	-2	-1	1	-1	5	-4	-1	6	-5	1	-2	-5	3
1.70833	-3	1	0	-2	3	-1	-2	1	1	6	-5	-1	6	-4	1	-3	-5	3
1.71667	-3	1	1	-2	4	-1	-1	1	2	6	-5	-1	7	-3	1	-2	-5	2
1.725	-2	1	2	-3	3	-1	0	1	2	5	-4	-1	7	-2	2	-1	-5	2
1.73333	-1	1	2	-3	2	0	0	1	2	4	-3	-1	8	-2	2	0	-6	2
1.74167	0	1	2	-3	0	-1	0	1	2	5	-3	0	8	-1	2	1	-6	1
1.75	1	1	2	-3	-1	-1	0	0	2	7	-3	0	8	-1	2	2	-6	1
1.75833	1	1	2	-3	-2	0	0	0	1	8	-2	0	8	-1	1	2	-6	2
1.76667	1	0	2	-3	-3	1	0	-1	0	9	0	1	7	-1	1	3	-5	2
1.775	1	-1	3	-3	-4	1	-1	-1	-1	8	1	0	7	-2	2	2	-5	3
1.78333	1	-1	3	-3	-3	2	-2	-2	-2	7	1	0	6	-3	3	2	-5	3
1.79167	2	0	4	-3	-3	1	-2	-3	-2	7	1	-1	7	-3	4	2	-5	3
1.8	2	0	4	-4	-2	0	-3	-4	-3	7	0	-2	7	-2	3	3	-4	3
1.80833	1	-1	4	-4	-1	0	-2	-4	-3	8	0	-3	7	-3	2	4	-2	3
1.81667	1	-1	4	-4	0	0	-2	-4	-3	9	-1	-3	7	-3	2	3	-1	2
1.825	2	-1	4	-5	0	-1	-2	-3	-2	9	-2	-2	7	-2	3	2	-2	1
1.83333	2	0	4	-5	0	-2	-1	-2	-2	9	-3	-2	7	-2	3	1	-4	0
1.84167	1	0	3	-4	1	-1	-1	0	-2	9	-3	-2	8	-2	5	0	-5	0
1.85	1	0	3	-4	1	-1	-1	1	-3	9	-4	-2	9	-3	5	0	-5	0
1.85833	0	-1	3	-4	1	0	-1	1	-2	9	-4	-1	10	-3	5	0	-5	-1
1.86667	0	-2	3	-3	1	0	-2	0	-2	10	-3	-1	9	-2	3	0	-4	-1
1.875	0	-3	3	-2	1	0	-1	0	-3	10	-3	-1	9	-2	2	0	-3	0
1.88333	0	-3	3	-1	1	-1	0	0	-3	11	-3	-2	8	-2	2	0	-3	1
1.89167	-1	-3	3	0	2	-2	1	-1	-3	13	-2	-3	8	-1	3	0	-2	1
1.9	-1	-2	2	0	2	-3	1	-1	-2	15	-1	-3	8	-1	2	-1	-3	1
1.90833	0	-2	2	1	2	-3	1	0	-1	16	0	-2	8	-1	0	-1	-4	0
1.91667	0	-2	3	1	1	-3	0	1	-1	16	1	-1	8	-2	-1	-1	-4	-1
1.925	0	-2	3	1	1	-3	0	0	-2	16	1	0	8	-3	-2	-1	-4	0
1.93333	0	-1	3	2	1	-3	0	0	-2	17	0	2	8	-4	-2	-2	-4	0
1.94167	-1	0	3	2	1	-3	-1	0	-3	17	-1	2	8	-5	-1	-2	-5	0
1.95	-2	0	3	1	2	-3	-1	1	-4	17	-2	2	8	-5	1	-2	-6	0
1.95833	-2	-1	3	0	2	-4	0	1	-5	17	-3	1	8	-5	1	-1	-6	0
1.96667	-1	-2	3	0	3	-4	0	0	-4	17	-3	1	8	-5	2	0	-6	0
1.975	-1	-2	3	-1	3	-3	1	0	-3	18	-4	0	9	-3	2	1	-6	0
1.98333	-1	-2	3	-3	4	-1	0	-1	-3	20	-5	-1	10	-3	2	1	-6	0
1.99167	-1	-3	4	-3	3	-1	-1	-1	-4	21	-4	-2	10	-3	2	1	-6	1
2	0	-3	4	-4	3	0	-2	-2	-5	22	-4	-1	11	-3	1	1	-5	1
2.00833	1	-4	3	-5	3	0	-3	-2	-5	22	-3	-2	11	-3	1	0	-4	1
2.01667	1	-4	1	-5	3	1	-3	-1	-4	22	-3	-1	11	-4	2	1	-4	1
2.025	1	-4	1	-4	4	1	-4	0	-3	23	-3	-1	10	-4	2	1	-3	0
2.03333	1	-2	1	-3	5	1	-5	0	-4	23	-3	0	10	-3	2	-1	-4	0
2.04167	1	-1	0	-3	5	-1	-3	0	-5	23	-3	1	10	-2	2	-2	-4	-1
2.05	1	-1	0	-3	5	-2	-2	0	-6	23	-4	1	10	0	2	-1	-3	-1
2.05833	1	-1	0	-4	5	-3	-2	-1	-5	23	-5	1	10	0	2	0	-2	0
2.06667	1	-1	1	-4	4	-3	-2	-2	-4	23	-5	1	10	0	2	0	-1	1
2.075	0	0	1	-5	4	-3	-1	-3	-2	24	-5	0	10	-1	2	0	0	1
2.08333	-1	0	2	-5	4	-2	0	-3	-1	26	-5	0	9	-2	3	0	1	1
2.09167	-1	0	2	-3	4	0	1	-2	-1	28	-4	-1	9	-1	4	-1	1	1
2.1	-1	-1	3	-3	4	1	0	-2	0	29	-3	-1	10	0	4	-2	-1	2
2.10833	-2	-2	4	-3	3	2	-1	-1	0	30	-3	0	10	0	5	-2	-2	2
2.11667	-1	-2	6	-2	1	2	-2	-1	0	30	-3	1	12	0	6	-2	-4	2
2.125	-1	-2	5	-3	0	1	-1	-1	-1	31	-3	1	12	-1	6	-2	-4	3
2.13333	-1	-3	4	-4	-1	0	-1	-1	0	31	-3	2	12	-1	5	-4	-3	3
2.14167	-1	-3	3	-4	-1	0	0	0	0	32	-3	1	13	0	4	-5	-2	2
2.15	0	-3	3	-5	-1	0	0	-1	0	33	-3	0	13	0	3	-5	-1	1
2.15833	1	-2	3	-5	-1	-1	-1	-1	-1	34	-3	-1	13	0	4	-3	-1	0
2.16667	2	-2	3	-5	0	-2	-2	-2	-1	36	-2	-1	13	0	5	-1	0	0
2.175	4	-1	1	-4	1	-1	-1	-3	-2	36	-2	-2	13	0	5	-1	-1	1
2.18333	4	0	0	-2	2	0	0	-3	-3	35	-3	-3	13	-1	4	0	-1	1
2.19167	4	0	-1	0	2	1	0	-4	-3	34	-3	-3	13	-1	4	1	-1	2
2.2	3	1	-1	2	2	1	0	-4	-4	33	-2	-2	13	-2	4	0	-1	2
2.20833	2	0	0	2	1	2	0	-4	-4	33	-1	-1	13	-3	4	1	-1	2
2.21667	2	-1	0	2	1	2	-1	-4	-3	33	-1	-2	14	-3	4	2	-2	2
2.225	3	-1	0	0	2	1	-3	-4	-2	34	-2	-2	14	-3	5	2	-2	2
2.23333	3	-2	0	-2	3	1	-3	-4	-2	35	-3	-2	15	-2	5	1	-2	3
2.24167	4	-3	1	-3	4	2	-3	-2	-2	35	-3	-3	15	-1	5	0	-3	3
2.25	4	-2	1	-2	4	2	-1	-1	-1	35	-3	-3	16	-1	4	-1	-3	1
2.25833	3	-2	1	-1	3	1	1	0	-1	36	-4	-3	16	-1	3	-2	-2	1
2.26667	2	-3	1	-1	1	0	2	0	-1	37	-4	-3	16	-1	3	-3	-1	0
2.275	2	-3	2	0	-1	-1	2	-1	-1	38	-4	-3	16	-1	2	-3	-1	1
2.28333	1	-3	2	-1	-1	-1	2	-2	-1	38	-4	-2	16	-2	2	-2	-1	1
2.29167	0	-3	2	1	0	-1	0	-2	-1	38	-3	-2	16	-2	2	-3	-1	1
2.3	-1	-2	1	2	0	-2	-1	-2	0	38	-2	-2	17	-1	2	-4	-1	1
2.30833	-2	-1	2	3	-1	-3	-2	0	0	38	-1	-2	17	0	1	-5	-2	1
2.31667	-3	0	1	3	-3	-3	-2	0	-1	38	-1	-1	16	0	1	-5	-2	1
2.325	-3	1	0	3	-3	-3	-2	1	-2	39	-2	0	16	-1	1	-5	-1	1
2.33333	-2	1	-1	2	-3	-3	0	1	-2	40	-2	0	16	-1	1	-5	-1	1
2.34167	-2	0	-1	1	-2	-2	0	1	-2	41	-2	-1	16	-2	1	-4	-1	1
2.35	-1	-1	1	0	-1	-2	0	1	-2	42	-1	-2	15	-2	1	-2	-2	1
2.35833	0	-3	2	-1	0	-1	-1	0	-3	44	-1	-2	15	-1	1	-1	-2	2
2.36667	0	-3	3	-2	1	0	-2	0	-3	44	-1	-1	15	-1	2	-1	-2	2
2.375	-1	-4	3	-2	1	0	-2	-1	-3	44	-1	-1	16	-2	3	0	-2	2
2.38333	-1	-4	3	-1	0	0	-2	-1	-3	43	0	0	16	-3	3	0	-1	2
2.39167	0	-4	4	-1	-1	0	-1	-1	-4	42	0	0	17	-2	2	0	-1	2
2.4	0	-3	4	-1	-1	0	-1	-1	-5	42	1	-1	17	-1	2	1	-2	3
2.40833	0	-3	4	-2	-1	0	-1	-2	-5	42	1	-1	18	0	1	1	-2	4
2.41667	0	-2	3	-2	0	0	0	-2	-4	44	1	-2	17	1	0	2	-1	3
2.425	0	-2	3	-2	0	-1	0	-2	-3	46	0	-2	17	1	0	2	-1	3
2.43333	0	-1	2	-1	0	-2	0	-2	-3	47	-2	-2	18	1	1	1	-1	4
2.44167	0	-1	2	-1	-1	-3	0	-2	-3	47	-3	-2	18	1	1	-1	-2	4
2.45	1	-1	3	-3	-1	-2	-1	-1	-3	47	-4	-2	19	1	2	-3	-3	4
2.45833	1	-1	4	-3	-1	-1	-3	0	-2	48	-3	-2	18	0	2	-3	-3	3
2.46667	1	-1	4	-3	-1	0	-3	0	-2	49	-2	-2	18	0	3	-2	-3	3
2.475	2	-1	3	-2	0	1	-3	-1	-3	50	-1	-2	18	0	3	-1	-3	2
2.48333	3	0	2	-2	1	1	-2	-1	-3	50	-1	-2	17	0	3	-1	-3	3
2.49167	4	0	1	-2	1	2	-1	0	-3	51	0	-3	17	0	2	-1	-3	3
2.5	4	-1	1	-1	1	1	-1	0	-4	51	0	-3	16	-1	2	-1	-2	2
2.50833	4	-3	2	-1	2	0	0	0	-5	51	0	-3	17	-2	1	-1	-2	2
2.51667	3	-4	3	-2	2	-2	1	-1	-5	51	-1	-2	18	-2	1	-2	-2	2
2.525	3	-4	4	-2	3	-3	1	-2	-5	51	-2	-1	18	-2	1	-3	-3	2
2.53333	2	-3	4	-2	3	-4	0	-2	-5	52	-2	-2	19	-1	1	-3	-3	1
2.54167	1	-3	4	-2	3	-4	-1	-1	-5	54	-2	-3	21	-2	1	-3	-3	1
2.55	1	-2	3	-1	2	-3	-1	0	-5	55	-1	-4	21	-2	1	-3	-3	0
2.55833	0	-2	3	-1	2	-1	-1	1	-5	54	0	-3	20	-3	1	-3	-4	0
2.56667	0	-2	3	0	2	1	-1	3	-5	54	0	-2	19	-3	2	-2	-3	-1
2.575	-1	-2	2	-1	1	2	-1	3	-5	54	-1	-1	19	-3	3	-2	-2	-2
2.58333	-2	-2	3	-2	0	2	0	3	-5	56	-1	0	19	-3	4	-3	-2	-3
2.59167	-1	-2	3	-3	0	2	0	1	-5	56	-1	-1	19	-3	4	-4	-1	-3
2.6	-1	-2	3	-3	0	2	0	1	-5	57	-1	-2	20	-3	3	-4	-1	-2
2.60833	0	-2	3	-3	0	2	0	1	-4	57	-1	-2	20	-3	2	-4	0	-1
2.61667	1	-2	2	-2	0	2	0	1	-4	58	-2	-2	20	-3	1	-4	0	1
2.625	1	-1	1	-2	2	0	0	1	-4	59	-1	-1	20	-2	1	-2	1	2
2.63333	1	-2	1	-1	3	-1	1	0	-4	60	0	-1	20	-2	1	-1	1	1
2.64167	1	-2	1	-1	3	-1	1	0	-6	60	0	-1	21	-2	1	-1	0	1
2.65	0	-2	1	-1	3	-1	2	0	-7	60	0	-2	21	-1	2	-2	-1	0
2.65833	0	-3	1	0	4	0	2	-1	-6	60	-1	-1	22	-1	2	-3	-1	0
2.66667	-1	-3	2	1	3	-1	1	-1	-5	60	-1	0	22	-1	3	-4	-1	1
2.675	-1	-3	2	0	3	-1	1	-2	-5	60	-1	1	23	-2	4	-5	0	2
2.68333	-1	-3	1	-2	3	-1	1	-2	-4	60	-2	1	23	-2	4	-6	1	3
2.69167	0	-2	1	-2	2	-1	1	-2	-2	61	-2	1	22	-3	5	-6	2	3
2.7	1	-2	2	-2	1	-1	1	-2	-1	61	-1	-1	22	-4	5	-4	1	3
2.70833	1	-1	3	0	0	0	1	-3	0	61	0	-2	22	-4	6	-3	1	3
2.71667	1	-1	3	1	1	0	1	-3	0	61	1	-2	22	-4	7	-3	0	3
2.725	1	0	3	1	2	0	1	-2	1	60	0	-2	22	-4	6	-2	0	1
2.73333	2	1	2	1	3	0	0	-2	0	60	0	-1	22	-4	4	-1	0	1
2.74167	2	1	2	1	2	1	0	-2	0	60	-1	-1	22	-4	3	-2	-1	0
2.75	2	1	2	1	2	0	0	-1	-1	62	-1	-1	22	-3	2	-2	-1	0
2.75833	3	1	3	-1	1	-1	-1	0	-3	63	-2	-1	23	-2	2	-3	-1	0
2.76667	3	0	2	-1	1	-1	-1	1	-4	63	-2	-2	24	-3	2	-4	-1	0
2.775	3	0	2	-1	0	-1	-1	2	-5	63	-2	-2	24	-4	1	-4	-1	0
2.78333	4	0	3	0	-1	-1	0	2	-6	63	-1	-1	24	-5	0	-4	0	0
2.79167	5	0	2	2	-1	0	0	2	-6	63	0	0	25	-5	0	-3	-1	0
2.8	4	1	2	3	-2	1	0	1	-6	63	0	0	25	-4	1	-3	-1	0
2.80833	3	1	2	2	-3	2	-1	-1	-5	63	1	0	25	-4	2	-3	-1	0
2.81667	1	0	3	2	-3	3	-1	-1	-3	63	1	1	24	-4	2	-2	-2	0
2.825	1	-1	3	2	-2	4	0	-1	-2	63	1	2	23	-4	2	-2	-3	0
2.83333	1	-2	3	1	-1	4	-1	-1	-1	63	1	3	23	-4	0	-1	-3	0
2.84167	1	-2	4	0	0	4	-1	-1	-1	63	1	3	24	-4	0	-1	-2	1
2.85	1	-2	4	-1	0	3	-2	-2	-1	63	1	3	25	-4	0	-2	-2	1
2.85833	2	-2	3	-2	1	2	-1	-2	-1	63	1	2	25	-4	0	-2	-3	0
2.86667	2	-3	2	-1	1	0	-1	-2	-1	64	0	1	25	-4	0	-2	-4	1
2.875	2	-3	2	-1	1	-1	-1	-2	-2	64	0	1	25	-3	0	-3	-4	2
2.88333	2	-2	1	1	0	-1	-2	-2	-1	64	0	0	25	-3	0	-3	-3	2
2.89167	2	-2	2	2	-1	-1	-2	-2	-2	65	0	-1	25	-2	0	-4	-2	0
2.9	2	-1	3	2	-1	-1	-3	-1	-2	66	0	-1	25	-1	0	-5	-2	-1
2.90833	2	-2	4	0	1	-1	-3	1	-2	67	0	-1	25	-1	0	-6	-2	-3
2.91667	2	-3	4	-2	2	-1	-4	2	-3	66	0	-1	25	-1	0	-6	-2	-3
2.925	2	-3	4	-3	3	-1	-4	2	-4	66	0	-1	26	-2	1	-6	-1	-3
2.93333	2	-2	3	-3	3	-1	-4	1	-5	65	-1	-2	26	-2	1	-5	-1	-3
2.94167	3	-2	2	-3	3	-2	-5	-1	-5	65	-1	-3	27	-2	0	-4	-2	-3
2.95	3	-2	1	-3	3	-2	-4	-2	-3	66	-1	-3	28	-2	0	-2	-2	-2
2.95833	3	-2	2	-4	2	-3	-3	-2	-3	65	-1	-3	28	-2	-1	0	-3	-1
2.96667	2	-3	2	-4	1	-3	-2	-2	-3	65	-1	-3	27	-2	-1	-1	-2	0
2.975	2	-3	1	-4	0	-2	-2	-1	-3	65	-1	-3	27	-3	-1	-2	-1	0
2.98333	2	-3	1	-5	1	0	-1	0	-2	66	0	-4	28	-3	0	-3	-1	0
2.99167	3	-2	1	-5	2	0	-1	1	-1	66	0	-3	29	-3	1	-3	-1	0
3	4	-1	1	-5	2	1	-2	1	-1	66	0	-3	29	-4	1	-3	-2	-1
3.00833	3	-1	2	-4	3	2	-2	0	-2	66	0	-4	29	-4	1	-3	-3	-2
3.01667	3	-1	3	-4	3	3	-2	0	-2	66	0	-3	29	-3	2	-2	-2	-2
3.025	2	-2	4	-3	3	3	-1	0	-1	66	0	-3	30	-2	1	-2	-1	-2
3.03333	1	-2	4	-1	2	3	-2	0	0	66	0	-2	30	-1	1	-1	-1	0
3.04167	1	0	3	0	1	2	-3	0	-1	65	0	-1	30	-1	2	-1	-1	2
3.05	1	1	2	1	1	2	-3	0	-2	65	0	-2	30	-2	3	0	-1	3
3.05833	1	1	2	1	1	2	-2	-1	-2	66	-1	-1	29	-3	3	1	0	4
3.06667	0	1	2	0	2	3	-2	-1	-1	67	-1	-1	29	-5	3	0	0	4
3.075	1	1	2	-1	3	4	-3	-2	-1	68	-1	0	29	-6	3	-1	0	4
3.08333	2	1	3	-2	3	4	-4	-1	-1	68	-1	0	29	-6	2	-2	0	3
3.09167	2	1	4	-2	2	3	-4	1	-1	67	0	0	28	-5	1	-1	-1	1
3.1	2	1	5	-2	1	3	-4	2	-2	67	0	0	27	-5	1	-1	-2	0
3.10833	2	0	4	-2	1	2	-3	1	-3	67	0	0	27	-5	1	-1	-2	0
3.11667	1	-1	3	-2	0	1	-2	0	-3	67	1	0	27	-5	0	-2	-2	0
3.125	0	-1	2	-2	1	1	-2	-1	-3	68	0	-1	28	-4	0	-2	-2	1
3.13333	0	0	2	-1	1	1	-2	-1	-3	69	-1	-1	28	-4	0	-3	-1	1
3.14167	-1	0	2	0	2	1	-2	-1	-3	69	-2	-1	29	-3	-1	-2	0	1
3.15	-1	0	2	-1	2	0	-2	-1	-3	71	-2	-1	29	-3	-1	-2	0	1
3.15833	-1	-1	2	-2	2	-1	-1	-1	-3	72	-3	-2	29	-4	-1	-1	-1	2
3.16667	-2	-1	2	-2	1	-2	-1	-2	-3	71	-4	-3	29	-4	-1	0	-2	2
3.175	-1	-1	2	-2	1	-1	0	-2	-3	70	-3	-4	30	-5	-1	1	-3	1
3.18333	-1	-1	1	-3	1	-1	0	-2	-4	70	-3	-5	30	-4	-1	1	-3	0
3.19167	-1	-1	1	-3	1	-2	0	-1	-4	70	-4	-5	30	-3	-2	1	-3	-1
3.2	-1	-1	1	-2	1	-2	-1	-2	-4	71	-3	-4	31	-3	-3	1	-3	-1
3.20833	-1	-1	1	-2	1	-2	0	-2	-3	72	-3	-4	31	-4	-2	0	-2	0
3.21667	-1	-1	2	-1	0	-2	0	-2	-3	72	-3	-4	32	-5	-1	-1	-2	0
3.225	0	-1	2	-2	0	-1	0	-3	-2	71	-2	-4	31	-4	0	-1	-1	0
3.23333	1	1	1	-3	0	0	-1	-3	-2	70	-1	-5	30	-3	-1	-2	-2	1
3.24167	1	2	1	-4	0	1	-2	-4	-2	69	0	-5	30	-2	-1	-2	-3	1
3.25	1	2	1	-4	0	0	-4	-5	-2	68	1	-4	29	-2	-1	0	-4	1
3.25833	1	1	1	-4	0	-1	-4	-4	-2	68	1	-2	29	-3	0	1	-4	1
3.26667	1	0	1	-4	1	-2	-3	-3	-1	68	0	-2	29	-4	1	1	-4	1
3.275	1	-1	1	-3	1	-2	-3	-2	-1	69	-2	-1	30	-4	0	0	-2	1
3.28333	3	-1	1	-2	1	-2	-3	-1	-2	69	-2	-2	30	-5	0	0	-1	1
3.29167	3	-1	3	-1	1	-2	-2	-1	-2	69	-2	-1	31	-5	1	1	0	1
3.3	3	-1	3	0	1	-1	-1	-1	-3	69	-2	-1	32	-5	2	1	1	1
3.30833	3	-1	4	-1	2	-1	-1	-1	-3	70	-2	-2	33	-5	2	1	0	1
3.31667	3	0	5	-1	1	-1	-1	-1	-3	70	-2	-2	34	-4	1	0	0	2
3.325	3	1	4	-3	1	-1	0	0	-3	70	-3	-2	34	-4	0	1	-1	2
3.33333	2	1	4	-3	1	-1	0	1	-3	71	-4	-1	34	-3	-2	2	-1	2
3.34167	1	1	3	-3	1	0	0	0	-3	71	-4	-1	34	-3	-3	2	-1	2
3.35	0	0	1	-3	0	0	0	0	-3	72	-4	-2	33	-2	-2	1	-1	3
3.35833	0	-1	0	-3	0	1	0	0	-3	73	-3	-2	33	-3	-1	0	-1	3
3.36667	1	-2	-1	-2	0	1	0	-1	-4	74	-2	-2	32	-3	1	-1	-1	2
3.375	0	-1	0	-3	0	1	1	-2	-5	75	-2	-1	32	-3	1	-3	0	1
3.38333	-1	-1	1	-3	1	1	1	-2	-4	76	-2	0	32	-3	1	-4	-1	1
3.39167	-1	-1	1	-4	2	0	0	-1	-3	77	-2	0	33	-4	1	-4	-2	2
3.4	-2	-2	1	-3	2	0	-1	-1	-2	77	-3	1	33	-5	0	-4	-4	2
3.40833	-1	-2	0	-3	2	0	-2	-1	-2	76	-3	1	33	-6	0	-4	-5	2
3.41667	0	-2	-1	-2	2	0	-3	-1	-1	75	-3	0	33	-6	0	-3	-4	2
3.425	1	-2	-1	0	2	-1	-3	-1	-2	74	-4	-1	34	-6	0	-2	-3	2
3.43333	2	-2	-1	0	3	-2	-3	-1	-3	73	-4	-2	34	-5	-1	-1	-3	2
3.44167	1	-3	0	1	4	-1	-3	-2	-4	72	-5	-2	35	-4	-1	-1	-3	3
3.45	0	-2	1	0	4	0	-3	-2	-5	72	-4	-3	35	-3	-1	0	-3	2
3.45833	0	0	1	-2	3	0	-3	-3	-6	71	-4	-3	35	-2	0	0	-2	2
3.46667	0	0	1	-4	2	-1	-3	-2	-6	71	-4	-3	35	-2	1	-2	-1	3
3.475	-1	0	0	-4	1	-2	-4	-2	-6	72	-3	-3	35	-2	0	-3	-2	5
3.48333	-2	-1	-1	-5	1	-3	-4	-2	-6	73	-1	-3	36	-2	-1	-4	-3	5
3.49167	-1	-2	-2	-4	1	-3	-4	-2	-6	73	1	-2	36	-2	-1	-3	-4	4
3.5	0	-2	-1	-3	1	-2	-4	-1	-5	74	1	-2	35	-2	-2	-3	-4	4
3.50833	1	-2	0	-1	1	-2	-4	-1	-4	74	0	-1	35	-3	-1	-2	-5	3
3.51667	2	-2	2	-1	1	-1	-4	-1	-3	74	-1	0	35	-4	-1	-2	-5	2
3.525	1	-2	4	-3	1	1	-5	-2	-2	74	-3	1	36	-5	-1	-3	-5	1
3.53333	1	-1	5	-4	0	1	-5	-4	-2	74	-5	1	36	-6	-1	-3	-5	1
3.54167	2	0	4	-4	0	1	-4	-5	-1	73	-5	1	37	-7	-1	-3	-5	1
3.55	2	0	4	-4	0	1	-3	-5	-2	73	-4	1	36	-6	-2	-3	-5	1
3.55833	3	1	3	-4	1	1	-3	-4	-2	73	-3	1	36	-5	-2	-3	-5	1
3.56667	3	1	2	-4	2	2	-3	-4	-2	73	-2	1	36	-4	-2	-3	-6	1
3.575	4	0	3	-3	3	3	-3	-4	-3	74	-3	1	37	-3	-2	-2	-6	1
3.58333	3	-1	3	-1	4	2	-3	-5	-3	74	-3	1	37	-3	-2	-2	-5	1
3.59167	3	0	3	1	3	1	-2	-5	-3	74	-3	1	37	-4	-1	-2	-4	2
3.6	3	0	2	1	3	0	-2	-5	-2	74	-4	0	38	-5	0	-2	-3	2
3.60833	2	0	1	1	1	1	-2	-5	-3	73	-3	0	38	-5	1	-1	-3	3
3.61667	2	0	1	0	0	1	-3	-4	-3	72	-2	0	38	-5	1	0	-3	2
3.625	1	0	1	-2	1	1	-4	-4	-3	70	-2	-1	38	-5	0	1	-3	0
3.63333	0	0	0	-3	2	1	-4	-4	-3	68	-2	-1	37	-4	-1	1	-3	0
3.64167	0	-1	0	-4	3	-1	-4	-4	-3	67	-3	-1	36	-2	-2	0	-3	-1
3.65	0	-1	0	-4	2	-1	-4	-4	-3	67	-2	-1	36	-1	-1	-2	-4	0
3.65833	1	-1	0	-4	2	-1	-3	-4	-2	68	-2	0	35	0	-1	-3	-4	1
3.66667	1	0	1	-4	3	0	-2	-3	-2	69	-2	-1	36	0	-1	-3	-4	1
3.675	1	1	0	-3	3	0	-2	-2	-2	68	-2	-3	36	-1	-2	-3	-3	2
3.68333	2	1	0	-3	2	0	-1	-2	-1	68	-3	-3	37	-2	0	-2	-2	2
3.69167	2	1	0	-2	0	0	-2	-1	0	69	-3	-2	36	-3	2	-1	-1	2
3.7	3	0	1	-2	-1	0	-3	-1	-1	70	-2	-2	36	-3	2	0	-1	1
3.70833	2	-1	2	-2	-1	1	-3	0	-1	71	-2	-2	36	-2	1	0	0	0
3.71667	2	-1	2	-3	0	2	-3	0	-1	71	-1	0	37	-2	-1	0	1	0
3.725	2	0	3	-4	-1	2	-4	0	-2	71	-1	1	37	-3	-2	-1	1	0
3.73333	2	1	2	-5	-2	0	-4	0	-3	70	-2	1	38	-4	-2	-1	0	0
3.74167	3	-1	2	-5	-1	0	-4	-1	-3	69	-2	1	38	-4	-1	-2	-1	1
3.75	3	-2	1	-4	-1	-1	-2	-2	-3	69	-3	1	38	-4	1	-2	-2	1
3.75833	1	-2	0	-4	-1	-2	-1	-3	-4	69	-4	0	38	-4	2	-3	-2	1
3.76667	0	-2	-1	-5	-1	-3	0	-3	-5	68	-4	0	38	-4	1	-4	-2	1
3.775	-1	-2	-2	-5	0	-2	1	-3	-5	67	-3	-1	38	-3	0	-4	-2	1
3.78333	-1	-2	-2	-4	1	-1	1	-2	-4	66	-2	-1	37	-3	-1	-4	-2	1
3.79167	-1	-2	-2	-3	2	-1	1	-1	-3	66	-2	-2	37	-4	-1	-4	-3	1
3.8	-2	-1	-1	-3	2	-1	0	-1	-2	65	-1	-2	37	-4	-2	-4	-3	2
3.80833	-2	-1	0	-3	1	0	-2	-2	-1	65	-1	-2	38	-3	-3	-3	-1	2
3.81667	-1	-1	1	-3	1	-1	-2	-2	-1	64	-1	-2	39	-2	-2	-1	-1	3
3.825	-1	0	1	-3	3	-1	-3	-2	-1	63	-1	-3	39	-1	-1	1	-1	4
3.83333	-2	0	2	-4	3	0	-4	-1	-1	63	-1	-4	40	-2	-1	2	-1	4
3.84167	-3	0	3	-4	3	0	-5	0	-2	64	-1	-4	40	-3	-2	1	-2	4
3.85	-3	1	2	-4	2	0	-5	0	-3	64	0	-5	40	-4	-3	0	-3	4
3.85833	-3	1	1	-4	1	0	-4	0	-2	64	1	-5	41	-4	-3	-1	-4	4
3.86667	-2	1	1	-4	1	1	-4	0	-1	62	1	-4	41	-4	-3	-2	-3	5
3.875	-2	1	0	-3	2	1	-3	1	0	61	0	-4	40	-4	-3	-2	-2	5
3.88333	-2	1	0	-3	3	1	-2	2	0	61	-1	-4	40	-5	-3	-3	-1	5
3.89167	-1	1	1	-3	3	0	-1	3	-1	62	-2	-4	40	-6	-3	-3	0	5
3.9	0	0	0	-4	2	0	-2	3	-2	61	-2	-5	40	-5	-2	-3	1	5
3.90833	0	0	0	-5	1	0	-2	2	-2	59	-3	-4	40	-5	-1	-3	1	5
3.91667	-1	-1	1	-5	0	1	-3	1	-2	58	-2	-3	40	-5	-1	-3	1	5
3.925	-1	-2	2	-4	0	1	-5	0	-2	57	-2	-3	39	-5	-1	-2	0	4
3.93333	-1	-2	3	-4	1	1	-6	0	-2	56	-1	-4	38	-6	-2	-2	-1	3
3.94167	-1	-2	3	-4	0	2	-6	-1	-3	55	-2	-5	38	-6	-3	-2	-1	2
3.95	0	-2	2	-4	-1	2	-5	-2	-3	54	-2	-5	38	-6	-2	-1	-2	2
3.95833	1	-2	1	-4	-1	2	-5	-2	-3	54	-2	-4	37	-8	-1	-1	-3	2
3.96667	2	-2	0	-4	-1	1	-5	-2	-2	53	-2	-3	37	-10	-1	-2	-4	1
3.975	2	-1	-1	-3	-1	1	-5	-2	-1	53	-3	-2	37	-11	0	-3	-5	1
3.98333	2	1	-1	-3	-1	1	-4	-2	0	51	-3	-3	38	-10	2	-4	-5	0
3.99167	2	1	-1	-3	-1	0	-3	-2	0	51	-2	-3	38	-10	3	-4	-4	0
4	4	1	0	-3	-2	-1	-2	-3	1	51	-2	-3	38	-9	3	-3	-4	1
4.00833	4	1	0	-4	-3	-3	-2	-2	1	52	-2	-3	38	-9	3	-2	-4	1
4.01667	3	1	1	-4	-3	-3	-2	-1	0	53	-2	-3	38	-8	2	-1	-4	1
4.025	2	1	1	-4	-3	-2	-1	0	-1	54	-1	-4	38	-8	1	0	-4	1
4.03333	0	0	1	-3	-2	-1	-1	0	-1	53	-1	-5	38	-7	0	0	-4	1
4.04167	0	0	1	-3	-2	-1	0	-1	-1	51	-2	-5	38	-7	-2	-1	-4	2
4.05	0	0	0	-2	-1	-2	-1	-1	0	50	-2	-4	38	-7	-2	-2	-3	2
4.05833	1	1	1	-2	0	-2	-2	-2	-1	48	-2	-3	37	-6	-1	-2	-2	3
4.06667	1	1	0	-2	0	-2	-2	-4	-1	47	-2	-1	37	-6	-2	-2	-2	3
4.075	1	1	0	-2	0	-2	-2	-4	-1	46	-1	0	37	-5	-3	-2	-1	2
4.08333	1	2	1	-2	0	-2	-1	-4	-2	46	0	0	37	-5	-3	-2	0	1
4.09167	2	3	2	-4	0	-2	-1	-3	-2	45	0	-1	37	-5	-3	-3	-1	1
4.1	1	2	3	-5	1	-2	-1	-2	-2	44	1	-1	38	-6	-3	-3	-2	1
4.10833	0	2	3	-5	2	-1	-1	-1	-2	43	1	-1	40	-6	-2	-2	-2	1
4.11667	-1	0	3	-5	2	-1	-2	-1	-2	42	1	-2	41	-7	-1	-1	-2	1
4.125	-2	-1	3	-5	2	-1	-2	0	-3	41	1	-3	41	-7	-1	0	-2	1
4.13333	-2	-1	3	-5	3	-1	-2	0	-4	40	-1	-3	40	-6	-2	0	-3	0
4.14167	-2	-1	2	-5	3	-2	-2	-1	-4	38	-2	-2	40	-6	-2	-1	-3	-2
4.15	-1	-1	2	-5	2	-2	-1	-2	-3	39	-3	-2	40	-5	-1	-1	-2	-2
4.15833	-1	0	2	-5	1	-2	-1	-2	-2	40	-3	-2	40	-4	0	-1	-1	-3
4.16667	-1	0	3	-4	0	-2	-1	-3	-2	40	-2	-3	40	-4	0	-2	1	-4
4.175	-1	1	4	-5	0	-2	-1	-4	-3	40	-2	-5	40	-5	-1	-3	2	-4
4.18333	0	1	4	-5	1	-1	-2	-3	-3	40	-2	-5	39	-7	-2	-5	2	-3
4.19167	0	2	3	-5	2	-1	-3	-2	-4	40	-3	-5	39	-7	-2	-4	1	-2
4.2	0	2	3	-5	2	0	-4	-1	-3	40	-2	-4	39	-6	-3	-4	0	-1
4.20833	0	2	3	-5	1	0	-4	-1	-3	40	-2	-3	39	-6	-4	-4	0	-1
4.21667	-1	1	3	-3	-1	-1	-5	-1	-4	39	-2	-2	39	-5	-4	-3	-1	-2
4.225	0	1	2	-3	-2	-2	-5	-1	-4	39	-2	-2	38	-6	-3	-3	-1	-1
4.23333	1	1	1	-3	-3	-3	-4	-2	-5	38	-2	-2	38	-6	-3	-2	0	0
4.24167	2	1	0	-3	-2	-3	-3	-2	-5	36	-2	-3	38	-7	-2	-3	0	1
4.25	3	2	0	-3	-1	-2	-2	-2	-5	35	-2	-4	39	-7	-1	-3	0	2
4.25833	2	2	0	-2	0	-2	-3	-2	-4	34	-2	-5	40	-6	0	-4	0	2
4.26667	0	2	0	-2	1	-1	-3	-1	-4	34	-1	-5	40	-5	0	-4	-1	2
4.275	-2	1	0	-3	2	0	-2	0	-3	34	-1	-6	38	-4	0	-3	-2	1
4.28333	-3	1	1	-3	2	1	-1	0	-3	32	-1	-7	37	-3	0	-4	-3	2
4.29167	-3	1	1	-2	1	1	0	-1	-4	31	-1	-7	37	-3	-1	-4	-4	3
4.3	-3	1	1	-2	0	1	1	-1	-5	32	-2	-7	38	-2	-2	-5	-4	4
4.30833	-4	1	0	-3	0	0	0	0	-4	31	-2	-7	39	-2	-3	-5	-4	4
4.31667	-3	0	1	-3	1	-1	-1	2	-3	29	-2	-6	39	-3	-4	-5	-3	3
4.325	-1	0	1	-3	2	-1	-2	2	-2	27	-2	-5	39	-2	-4	-4	-3	3
4.33333	-1	0	1	-3	2	-1	-2	2	-1	27	-3	-4	39	-2	-4	-3	-3	3
4.34167	0	0	1	-3	2	-1	-2	2	-1	27	-3	-3	39	-3	-3	-3	-3	1
4.35	0	0	1	-4	3	0	-2	2	-1	27	-3	-4	39	-4	-4	-3	-3	0
4.35833	0	0	-1	-5	2	-1	-2	2	-1	26	-3	-5	39	-5	-3	-4	-3	0
4.36667	-1	-1	-2	-5	1	-1	-1	2	-2	26	-2	-5	39	-6	-3	-4	-3	1
4.375	-1	-1	-2	-6	1	-1	-1	1	-2	27	-2	-4	40	-6	-1	-3	-2	1
4.38333	-1	-2	-2	-7	2	-1	-2	0	-2	27	-2	-3	40	-5	-1	-3	-3	1
4.39167	-1	-2	-2	-7	2	-1	-4	-1	-1	27	-2	-2	40	-5	-1	-3	-3	0
4.4	-1	-1	-1	-6	2	-2	-4	-1	-1	26	-1	-1	40	-5	0	-4	-2	0
4.40833	0	0	1	-5	1	-2	-4	-2	-1	26	-1	-1	39	-6	0	-5	-2	0
4.41667	0	1	1	-3	0	-1	-4	-2	-1	26	-2	-2	37	-6	0	-5	-2	1
4.425	-1	0	1	-3	0	0	-4	-2	-1	25	-2	-2	37	-6	0	-4	-2	3
4.43333	0	1	1	-3	0	0	-4	-2	-2	25	-1	-1	37	-5	0	-3	-3	4
4.44167	1	1	0	-4	0	0	-3	-2	-3	24	-2	1	37	-4	0	-2	-4	5
4.45	1	2	0	-4	0	0	-3	-3	-5	23	-1	1	37	-5	0	-1	-3	5
4.45833	1	1	1	-5	-1	0	-3	-4	-5	21	-1	1	38	-7	0	-2	-3	5
4.46667	1	0	2	-6	-2	-1	-3	-5	-5	21	-2	0	39	-8	-1	-2	-2	5
4.475	0	0	2	-6	-2	-1	-3	-4	-5	20	-2	-1	39	-7	-2	-3	-2	5
4.48333	-1	1	2	-5	-1	-1	-3	-3	-5	21	-1	-1	38	-7	-3	-3	-2	4
4.49167	-1	2	2	-3	0	-1	-3	-2	-4	21	1	-2	38	-7	-3	-3	-1	4
4.5	-1	1	2	-3	0	0	-3	-1	-4	21	3	-4	37	-8	-1	-4	-1	5
4.50833	0	1	1	-4	0	-1	-2	-1	-3	21	3	-5	37	-8	0	-4	-1	6
4.51667	0	1	0	-5	0	-1	-2	-1	-4	20	3	-5	38	-8	0	-4	-1	6
4.525	0	1	-1	-5	-1	0	-2	-1	-4	20	2	-5	39	-7	-1	-3	-1	5
4.53333	1	2	-1	-6	-2	1	-2	-1	-4	20	0	-4	40	-6	-3	-3	-2	4
4.54167	2	2	1	-7	-1	2	-2	-1	-3	20	-1	-4	40	-6	-5	-2	-3	4
4.55	1	2	1	-7	-1	3	-2	-1	-3	19	-1	-3	40	-6	-5	-3	-4	3
4.55833	-1	1	1	-6	0	3	-2	-2	-2	18	-1	-3	39	-5	-4	-4	-4	2
4.56667	-2	0	0	-6	-1	3	-2	-3	-2	17	-1	-3	40	-5	-3	-5	-4	2
4.575	-1	-1	0	-6	-1	3	-1	-2	-3	17	0	-2	39	-6	-3	-5	-4	1
4.58333	1	-1	0	-5	-1	3	-1	-2	-3	18	0	-1	39	-6	-2	-4	-4	1
4.59167	2	-1	0	-5	0	2	-1	-1	-4	18	0	-1	39	-6	-2	-4	-3	1
4.6	1	0	-1	-5	1	1	-2	0	-3	17	-1	-2	40	-4	-2	-3	-2	1
4.60833	1	1	-1	-5	1	0	-3	1	-2	16	-2	-2	40	-3	-2	-2	-2	1
4.61667	0	2	-1	-5	0	0	-5	2	-1	14	-1	-2	39	-3	-2	-1	-1	1
4.625	0	2	-1	-5	0	1	-5	2	-1	14	-1	-3	39	-4	-2	-1	-1	1
4.63333	-1	2	-1	-5	-1	1	-3	1	-1	14	0	-3	40	-6	-3	-2	-1	1
4.64167	-1	1	0	-4	0	1	-2	-1	-1	13	-1	-4	39	-7	-3	-2	-1	2
4.65	-1	0	1	-3	1	0	-1	-2	-1	13	-1	-5	39	-7	-4	-3	-1	2
4.65833	0	-1	1	-4	0	-1	-1	-2	-1	13	-1	-5	39	-8	-4	-3	-2	1
4.66667	-1	-2	1	-5	0	-2	-1	-2	-1	13	-1	-5	39	-8	-3	-3	-2	1
4.675	-1	-2	1	-5	0	-2	0	-1	-1	14	-1	-4	39	-8	-1	-3	-2	2
4.68333	-1	-1	1	-5	-1	-3	0	-1	-1	15	-1	-3	39	-7	0	-4	-1	2
4.69167	-1	0	2	-5	0	-4	0	0	-1	15	-2	-2	39	-6	1	-3	0	2
4.7	-1	1	2	-4	1	-4	-1	0	-1	15	-2	-2	39	-6	1	-2	-1	1
4.70833	-2	0	1	-3	2	-4	-2	-1	-1	15	-2	-2	39	-5	0	-1	-2	0
4.71667	-2	0	1	-2	2	-4	-3	-2	-1	14	-2	-2	40	-5	-1	-1	-3	-1
4.725	-2	-1	1	-2	1	-4	-4	-4	-1	14	-3	-3	40	-5	-2	-1	-2	-2
4.73333	-1	-2	2	-3	1	-4	-5	-4	-1	13	-3	-3	40	-5	-4	-1	-2	-1
4.74167	-1	-1	2	-4	2	-3	-6	-4	-1	11	-2	-3	39	-5	-4	-2	-1	0
4.75	-2	-1	4	-4	2	-3	-6	-3	-1	11	-3	-4	38	-5	-3	-3	-1	1
4.75833	-1	-1	4	-4	2	-2	-4	-2	0	11	-3	-4	36	-4	-2	-4	-1	1
4.76667	0	-1	4	-3	1	-2	-3	-2	0	11	-4	-4	36	-4	-2	-5	0	2
4.775	1	-1	4	-3	1	-2	-3	-3	0	12	-4	-3	36	-4	-2	-6	-1	3
4.78333	2	-1	4	-3	1	-2	-3	-3	0	13	-4	-3	36	-5	-2	-5	-1	3
4.79167	1	-1	4	-3	1	-3	-3	-2	0	13	-3	-2	36	-6	-1	-4	-1	4
4.8	0	0	3	-2	1	-3	-4	-1	-1	13	-2	-1	37	-7	-1	-3	-1	3
4.80833	0	1	3	-2	1	-3	-4	-1	-3	14	-1	0	38	-8	-2	-2	0	3
4.81667	-1	1	1	-3	0	-3	-4	-2	-4	15	0	0	39	-9	-3	-2	-1	3
4.825	-2	1	0	-5	0	-3	-4	-2	-3	15	1	0	39	-9	-4	-2	-1	2
4.83333	-2	1	-1	-5	0	-3	-4	-2	-3	14	0	-2	39	-8	-5	-3	-1	2
4.84167	-1	2	-1	-4	0	-2	-4	-2	-2	12	-1	-3	39	-7	-6	-3	-1	2
4.85	-2	2	-2	-3	-1	-1	-3	-3	-2	11	-2	-3	38	-6	-5	-3	-1	4
4.85833	-2	2	-1	-4	-1	1	-1	-3	-1	9	-3	-3	37	-5	-4	-3	-2	5
4.86667	-1	1	0	-4	-1	1	-1	-2	0	10	-3	-4	36	-5	-4	-1	-2	6
4.875	-1	0	0	-4	-1	1	-1	-2	0	11	-2	-4	35	-5	-4	-1	-2	5
4.88333	-2	0	-1	-4	0	0	0	-1	0	12	-2	-4	36	-5	-5	-2	-3	3
4.89167	-2	-1	-1	-4	1	-1	0	-1	-1	12	-2	-3	36	-5	-6	-3	-3	1
4.9	-1	-1	0	-5	1	-1	0	-2	-1	12	-2	-2	37	-5	-6	-4	-3	1
4.90833	1	-1	1	-6	0	-1	-1	-4	-1	11	-3	-1	36	-5	-6	-4	-2	2
4.91667	2	0	1	-6	0	-1	-2	-6	-2	10	-3	-1	36	-4	-5	-4	-2	3
4.925	2	2	1	-6	0	-1	-1	-6	-2	9	-4	-1	36	-5	-4	-3	-2	5
4.93333	1	2	1	-6	0	-1	-1	-5	-2	8	-5	-1	35	-6	-3	-3	-3	5
4.94167	0	3	2	-5	0	-1	-1	-4	-2	8	-5	-1	36	-6	-1	-2	-3	5
4.95	0	2	2	-5	0	-2	-1	-3	-1	8	-3	-2	36	-6	-1	-2	-3	5
4.95833	0	2	2	-6	0	-2	-2	-4	-2	7	-2	-4	37	-7	-1	-3	-2	4
4.96667	0	2	1	-6	0	-2	-2	-5	-3	7	-1	-5	37	-7	-2	-4	-2	3
4.975	-1	3	1	-5	0	-1	-2	-5	-2	7	-1	-6	38	-8	-2	-4	-1	2
4.98333	0	4	0	-4	1	0	-3	-5	-2	7	-1	-5	38	-7	-2	-4	-1	2
4.99167	0	3	1	-4	1	0	-3	-5	-1	7	0	-5	38	-7	-2	-4	0	1
5	-1	1	1	-4	0	-1	-3	-5	-1	7	0	-5	38	-7	-2	-4	0	2
5.00833	-2	-1	2	-4	0	-2	-4	-5	-3	8	0	-4	37	-7	-2	-5	1	2
5.01667	-2	-2	2	-4	0	-2	-4	-3	-4	9	0	-4	37	-8	-2	-4	1	3
5.025	-3	-2	2	-4	-1	-1	-3	-2	-4	9	0	-4	36	-7	-1	-4	1	4
5.03333	-3	-1	3	-3	-1	0	-2	-1	-3	9	-1	-4	36	-7	0	-4	0	4
5.04167	-2	0	3	-3	-2	1	-1	-2	-2	8	-1	-3	35	-8	0	-4	0	2
5.05	-1	0	3	-3	-1	2	0	-3	-1	9	-1	-3	35	-8	0	-4	0	1
5.05833	-1	0	3	-3	-1	2	1	-4	-1	10	-1	-4	34	-8	0	-5	0	0
5.06667	0	1	3	-3	-1	0	2	-4	0	11	-1	-5	33	-9	-1	-5	-1	-1
5.075	0	2	2	-2	-1	-1	3	-4	0	11	-1	-4	34	-8	-1	-4	-2	0
5.08333	0	3	1	-2	-1	-1	3	-3	0	12	0	-4	35	-8	0	-3	-2	1
5.09167	0	2	1	-3	-2	-1	1	-3	-2	12	-1	-3	36	-8	1	-3	-2	2
5.1	1	1	1	-3	-2	0	0	-4	-2	12	-2	-3	36	-7	1	-3	-3	2
5.10833	1	0	1	-3	-1	1	0	-3	-3	11	-2	-3	36	-6	2	-3	-4	3
5.11667	0	0	1	-4	0	0	1	-3	-3	10	-1	-2	36	-6	2	-3	-5	3
5.125	-1	-1	1	-4	0	0	0	-3	-2	8	-1	-2	36	-7	2	-2	-5	3
5.13333	0	-3	1	-4	1	1	-1	-2	-1	7	-1	-2	35	-7	1	-3	-5	3
5.14167	1	-3	1	-3	1	2	-2	-2	-1	6	-2	-3	34	-7	-2	-4	-5	2
5.15	1	-2	1	-2	1	2	-1	-3	-2	6	-2	-3	34	-7	-3	-4	-5	3
5.15833	1	0	2	-3	1	1	-1	-3	-1	7	-1	-2	34	-8	-4	-3	-4	3
5.16667	2	1	1	-3	1	0	-1	-3	-1	8	0	-2	34	-8	-4	-3	-2	4
5.175	3	1	0	-3	0	-1	-1	-3	-1	9	1	-2	34	-8	-4	-3	-1	4
5.18333	3	2	0	-3	-1	-2	-2	-4	0	9	1	-1	34	-7	-3	-3	-1	5
5.19167	3	3	0	-4	-1	-2	-4	-4	0	9	1	-1	34	-6	-3	-2	-1	5
5.2	1	4	0	-4	-1	-1	-5	-4	1	9	1	-2	34	-5	-2	-1	-1	6
5.20833	0	4	1	-4	-3	-1	-5	-5	1	9	2	-3	34	-6	-1	0	-1	7
5.21667	1	3	1	-4	-4	-2	-4	-5	1	10	2	-3	35	-6	-2	0	-2	7
5.225	1	2	2	-3	-5	-2	-3	-5	1	9	1	-3	35	-6	-3	-1	-3	7
5.23333	1	2	2	-3	-4	-3	-3	-5	2	8	0	-3	33	-6	-4	-1	-3	7
5.24167	1	2	2	-3	-3	-3	-2	-4	1	8	-2	-3	32	-6	-4	-2	-3	5
5.25	1	2	3	-2	-3	-2	-2	-3	0	8	-2	-3	32	-7	-3	-2	-2	4
5.25833	1	2	3	-2	-3	-1	-2	-2	-1	7	-1	-4	33	-8	-2	-2	-3	3
5.26667	0	1	3	-1	-4	-1	-1	-1	-1	6	-1	-4	33	-8	-2	-1	-3	3
5.275	0	1	2	0	-4	0	-2	-1	0	6	-1	-4	32	-9	-2	-1	-4	3
5.28333	0	2	2	1	-4	0	-3	-1	-1	6	-1	-3	32	-9	-2	-2	-4	2
5.29167	0	2	2	1	-4	1	-4	-2	-2	7	0	-2	32	-9	-2	-3	-5	2
5.3	0	2	1	1	-4	1	-3	-3	-2	7	0	-2	32	-8	-2	-3	-5	1
5.30833	0	1	1	0	-3	1	-3	-4	-2	7	0	-2	32	-7	-1	-4	-5	1
5.31667	0	1	2	-1	-2	1	-1	-4	-1	6	0	-3	32	-7	-1	-3	-4	3
5.325	-1	2	2	-2	-2	-1	0	-3	0	6	-1	-3	31	-7	-2	-2	-5	5
5.33333	-3	1	2	-2	0	-2	1	-2	1	6	-1	-3	31	-8	-3	-1	-5	5
5.34167	-3	0	3	-2	1	-2	1	-2	2	7	-1	-3	31	-7	-3	-1	-4	5
5.35	-3	0	3	-1	1	-2	1	-2	2	7	-1	-4	32	-6	-2	-1	-4	6
5.35833	-3	0	3	-1	0	-2	0	-2	2	6	0	-4	32	-4	-1	-2	-3	6
5.36667	-3	0	2	0	0	-2	-1	-3	1	5	1	-3	31	-5	-2	-2	-2	5
5.375	-2	1	1	0	0	-1	-1	-3	0	4	1	-2	30	-6	-3	-2	-1	5
5.38333	-1	1	1	0	0	0	-2	-3	0	3	1	-1	30	-7	-3	-1	-1	4
5.39167	0	1	1	0	1	0	-2	-4	-1	4	0	-1	30	-7	-3	-1	-1	3
5.4	0	-1	1	-1	1	0	-1	-4	-2	5	0	-2	30	-7	-2	-2	-1	2
5.40833	0	-1	0	-3	0	-1	0	-2	-3	5	1	-3	30	-7	-2	-3	-2	1
5.41667	0	-1	-1	-4	-1	-1	0	-2	-3	5	1	-4	30	-6	-3	-4	-3	1
5.425	0	-1	-2	-5	-2	-1	-1	-2	-3	6	-1	-3	29	-6	-4	-5	-4	1
5.43333	0	-1	-2	-5	-2	0	-2	-2	-4	6	-2	-2	29	-6	-4	-6	-5	1
5.44167	-1	-1	-1	-4	-1	0	-2	-2	-3	6	-3	-1	29	-6	-3	-6	-6	1
5.45	0	-2	-1	-4	1	0	-1	-2	-2	6	-3	-2	29	-6	-3	-6	-5	2
5.45833	1	-1	0	-4	2	-1	-1	-2	-2	5	-1	-3	29	-6	-3	-6	-4	3
5.46667	1	-1	0	-4	2	-2	-2	-3	-2	4	0	-3	29	-6	-3	-5	-4	4
5.475	2	0	0	-4	1	-2	-4	-3	-2	5	0	-3	30	-7	-3	-5	-3	4
5.48333	2	0	-1	-4	0	-3	-5	-3	-1	6	-1	-3	29	-9	-3	-5	-4	4
5.49167	2	-1	-1	-5	0	-4	-4	-2	0	6	-1	-4	29	-9	-2	-4	-3	4
5.5	2	0	-1	-6	1	-4	-4	-1	0	6	0	-4	28	-8	-1	-3	-3	4
5.50833	1	0	0	-7	1	-3	-4	-1	1	6	0	-4	27	-7	-1	-2	-2	4
5.51667	1	0	0	-7	0	-3	-4	-1	0	5	0	-3	28	-6	-1	-1	-2	4
5.525	1	0	0	-7	-1	-2	-4	0	0	5	0	-2	28	-5	-2	-2	-2	4
5.53333	1	0	1	-7	0	-2	-4	0	-1	5	0	-2	28	-4	-2	-3	-3	4
5.54167	2	0	1	-8	0	-2	-4	-1	-1	6	0	-3	29	-4	-3	-4	-3	4
5.55	2	0	1	-8	-1	-2	-5	-2	-2	7	0	-3	29	-4	-4	-3	-3	4
5.55833	3	-1	0	-6	-3	-2	-5	-2	-3	8	0	-4	28	-4	-4	-3	-3	4
5.56667	3	-1	1	-5	-4	-1	-5	-2	-4	6	0	-3	27	-5	-4	-2	-3	4
5.575	3	-1	1	-4	-4	-2	-5	-3	-4	4	0	-2	27	-6	-5	-2	-3	4
5.58333	1	0	0	-5	-3	-2	-5	-3	-4	4	1	-3	27	-7	-5	-3	-2	3
5.59167	1	1	0	-5	-2	-1	-5	-3	-4	4	2	-3	27	-7	-4	-3	-2	2
5.6	1	1	-1	-5	0	-1	-5	-3	-4	4	3	-3	27	-7	-4	-4	-3	2
5.60833	1	2	-1	-4	0	-1	-5	-3	-4	3	3	-3	26	-7	-4	-5	-4	2
5.61667	2	2	-1	-3	0	-1	-5	-3	-4	2	3	-2	26	-7	-4	-6	-4	3
5.625	2	1	0	-2	0	-2	-4	-2	-4	2	2	-2	26	-7	-3	-6	-3	3
5.63333	2	0	0	-2	0	-3	-4	-1	-4	2	1	-1	25	-7	-3	-6	-3	3
5.64167	1	-1	1	-3	0	-3	-4	-1	-3	3	1	-1	25	-8	-3	-4	-3	3
5.65	1	-2	2	-3	1	-2	-3	-1	-2	5	1	-2	25	-8	-2	-3	-2	3
5.65833	1	-1	2	-2	1	-2	-3	-1	-1	6	0	-2	26	-7	-2	-2	-1	3
5.66667	1	-1	3	-2	2	-3	-3	-1	-1	7	0	-2	26	-6	-1	-2	0	2
5.675	1	-1	3	-1	1	-2	-3	-1	-1	8	1	-2	25	-5	-2	-2	0	1
5.68333	2	0	3	-1	0	-1	-3	-1	-2	8	1	-3	25	-6	-2	-3	-2	1
5.69167	2	1	3	-1	-1	0	-3	-1	-2	8	2	-4	25	-7	-3	-3	-4	1
5.7	2	2	3	-2	-2	0	-3	-1	-2	7	2	-4	25	-8	-2	-4	-5	1
5.70833	2	1	3	-4	-2	0	-3	-2	-2	6	2	-4	25	-9	-3	-4	-4	1
5.71667	2	0	3	-5	-2	-1	-3	-2	-2	6	2	-3	25	-10	-3	-3	-4	1
5.725	1	0	3	-5	-2	-2	-2	-1	-2	7	2	-3	25	-10	-2	-3	-4	1
5.73333	1	0	3	-4	-1	-2	-2	-2	-2	8	1	-2	25	-9	-1	-4	-5	2
5.74167	0	0	3	-4	1	-1	-2	-3	-2	7	1	-3	24	-8	0	-4	-5	3
5.75	1	0	2	-4	1	0	-2	-4	-2	6	2	-3	24	-7	-1	-4	-4	4
5.75833	1	-1	1	-4	0	0	-3	-5	-3	5	2	-4	24	-7	-2	-5	-3	5
5.76667	1	-3	1	-5	-1	1	-4	-5	-4	5	2	-4	23	-7	-2	-6	-3	5
5.775	1	-4	0	-5	-1	2	-4	-5	-4	4	1	-3	24	-8	-1	-7	-3	5
5.78333	0	-4	0	-5	-1	2	-5	-4	-3	4	0	-3	25	-8	-1	-8	-4	5
5.79167	-1	-3	0	-5	-2	2	-6	-3	-3	4	-1	-3	26	-8	-1	-8	-3	4
5.8	-1	-2	0	-5	-3	1	-6	-3	-3	5	-1	-3	26	-8	-1	-7	-3	2
5.80833	1	-1	0	-5	-2	0	-5	-3	-3	6	0	-3	26	-7	-1	-5	-2	2
5.81667	3	-1	-1	-4	-1	-1	-3	-2	-3	6	0	-3	26	-7	-2	-4	-3	2
5.825	3	-1	-2	-4	0	-2	-3	-2	-2	5	1	-3	25	-8	-2	-4	-3	2
5.83333	3	0	-2	-4	1	-2	-3	-2	-2	5	2	-2	25	-8	-2	-3	-3	2
5.84167	2	1	-3	-5	0	0	-3	-1	-2	5	4	-1	24	-9	-3	-2	-2	1
5.85	2	2	-2	-5	-1	1	-4	-2	-2	5	4	0	24	-10	-4	-2	-1	1
5.85833	3	1	-1	-4	-2	1	-4	-2	-2	5	4	0	23	-11	-3	-3	-2	1
5.86667	5	0	0	-3	-2	2	-5	-1	-3	5	3	-1	23	-10	-2	-2	-2	1
5.875	6	0	1	-2	-2	2	-4	1	-2	5	2	-2	23	-10	-1	-2	-3	1
5.88333	6	0	2	-2	-1	1	-4	2	-1	4	2	-3	24	-10	-1	-2	-3	2
5.89167	5	0	3	-3	0	-1	-3	3	-1	4	3	-3	24	-11	-2	-2	-3	3
5.9	4	0	2	-3	1	-2	-2	2	-2	4	3	-3	23	-11	-2	-2	-3	3
5.90833	2	-1	1	-3	1	-2	-1	1	-2	4	3	-1	23	-11	-2	-3	-2	1
5.91667	1	-2	0	-2	2	-2	-1	0	-2	5	3	0	23	-11	-2	-3	-3	0
5.925	0	-2	1	-1	2	-2	-1	0	-2	5	3	0	23	-10	-2	-3	-3	0
5.93333	1	-2	1	0	1	-2	-2	0	-2	5	2	0	23	-9	-3	-4	-4	1
5.94167	2	-2	1	-1	0	-2	-2	-1	-1	6	1	0	22	-8	-3	-4	-3	2
5.95	3	-2	1	-2	0	-3	-1	-2	-2	6	1	-1	22	-8	-3	-4	-3	3
5.95833	4	-1	0	-2	-1	-3	0	-1	-2	6	0	-1	22	-9	-3	-4	-4	2
5.96667	3	0	0	-1	-2	-2	-1	0	-1	6	0	-1	23	-9	-4	-3	-5	2
5.975	3	-1	0	0	-2	-1	-2	0	-1	6	1	-2	23	-9	-4	-2	-5	2
5.98333	3	-2	0	0	-1	0	-3	0	-2	6	1	-3	22	-10	-4	-1	-4	2
5.99167	3	-3	0	-1	0	0	-3	0	-3	5	1	-3	21	-11	-4	-2	-3	2
6	3	-3	-1	-2	0	0	-2	0	-5	4	1	-3	20	-10	-5	-3	-2	3
6.00833	3	-2	-1	-3	0	0	-2	1	-5	4	0	-3	20	-9	-6	-2	-2	3
6.01667	4	-1	0	-4	0	0	-2	1	-5	4	0	-3	20	-9	-6	-1	-2	4
6.025	5	0	0	-4	-1	0	-1	0	-5	4	0	-3	21	-8	-5	-1	-3	4
6.03333	5	0	1	-4	-1	1	0	-1	-4	4	0	-3	21	-8	-5	-1	-3	4
6.04167	5	0	2	-4	-2	0	0	-2	-4	4	0	-3	20	-8	-4	-2	-2	4
6.05	5	0	3	-5	-2	0	-1	-1	-4	4	1	-4	19	-9	-3	-2	-2	4
6.05833	3	-1	3	-6	-1	-1	-1	-1	-3	5	3	-3	19	-9	-3	-2	-3	3
6.06667	3	-1	3	-6	-1	0	-1	-2	-2	5	3	-3	18	-9	-2	-2	-2	2
6.075	2	-2	3	-6	0	0	-1	-3	-1	4	2	-3	17	-8	-3	-3	-2	2
6.08333	2	-2	2	-4	-1	0	-2	-3	0	4	1	-3	17	-8	-3	-3	-2	2
6.09167	2	-1	2	-3	-2	-1	-2	-3	1	3	0	-3	17	-8	-3	-3	-1	3
6.1	2	-1	2	-2	-2	-2	-2	-2	1	3	-1	-2	17	-9	-2	-3	-1	3
6.10833	2	0	2	-1	-1	-2	-2	-2	1	2	-1	-2	17	-11	-1	-3	-1	4
6.11667	2	0	1	0	0	-2	-3	-1	1	2	-1	-2	18	-11	-1	-2	0	3
6.125	2	-1	0	0	1	-1	-2	-1	0	2	0	-2	18	-12	-2	-2	0	3
6.13333	3	0	0	-1	0	-1	-2	-1	-1	2	0	-3	19	-12	-3	-3	-1	2
6.14167	4	1	0	-2	-1	0	-2	-1	-2	2	1	-2	19	-13	-4	-3	-3	3
6.15	5	2	0	-2	-2	0	-2	-2	-2	3	2	-2	19	-12	-4	-3	-4	3
6.15833	5	3	0	-3	-3	-1	-1	-3	-2	5	2	-1	19	-12	-4	-3	-4	3
6.16667	5	4	0	-4	-3	-2	0	-2	-3	6	2	-1	19	-11	-3	-4	-3	4
6.175	5	4	1	-4	-3	-3	0	0	-2	6	2	-1	18	-10	-3	-4	-2	4
6.18333	3	3	2	-5	-2	-3	0	1	-1	6	2	-1	18	-10	-3	-3	-2	5
6.19167	2	1	2	-4	-1	-3	0	1	-1	5	3	-2	18	-11	-3	-3	-4	5
6.2	1	1	3	-3	1	-3	0	1	0	5	3	-2	18	-11	-3	-4	-6	4
6.20833	1	1	3	-3	1	-3	-1	0	0	6	3	-2	18	-11	-3	-4	-7	4
6.21667	1	1	3	-3	1	-3	-2	-1	-1	7	3	-1	17	-11	-4	-5	-7	4
6.225	1	1	2	-4	0	-3	-2	-1	-1	8	2	-1	16	-11	-4	-5	-6	4
6.23333	2	1	2	-4	0	-3	-1	-1	-1	8	2	-1	15	-11	-3	-6	-5	4
6.24167	3	1	2	-4	-1	-4	1	-1	-1	9	2	-1	15	-10	-2	-5	-4	3
6.25	3	3	3	-6	-2	-3	3	-2	-1	8	2	-1	15	-10	-2	-4	-5	2
6.25833	3	4	3	-6	-3	-3	3	-3	-1	6	1	-1	15	-10	-3	-3	-6	1
6.26667	2	4	2	-6	-3	-3	3	-3	-2	5	0	0	15	-9	-3	-3	-7	1
6.275	1	3	2	-5	-4	-3	3	-2	-2	4	0	0	14	-8	-3	-4	-6	1
6.28333	0	3	2	-5	-3	-3	2	-1	-2	4	-1	1	14	-8	-3	-3	-4	1
6.29167	-1	2	1	-5	-2	-2	1	-1	-2	4	-1	1	14	-8	-3	-4	-3	2
6.3	0	2	0	-5	-1	-1	1	-1	-1	3	-3	2	15	-8	-4	-4	-3	3
6.30833	1	1	1	-4	0	-1	0	0	0	3	-3	2	15	-9	-4	-6	-3	4
6.31667	2	0	3	-3	-1	-2	-1	1	0	3	-2	2	15	-8	-5	-7	-4	4
6.325	3	-2	4	-3	-1	-2	0	2	0	2	-2	2	15	-8	-5	-8	-4	3
6.33333	3	-3	4	-4	-2	-3	0	3	-1	3	-2	2	14	-7	-5	-7	-4	2
6.34167	2	-4	4	-4	-3	-3	-1	2	-1	3	-1	1	14	-7	-5	-6	-4	2
6.35	1	-4	3	-2	-3	-2	-2	1	-2	2	-1	0	14	-7	-4	-6	-4	2
6.35833	1	-4	1	-2	-2	-2	-2	0	-1	2	-2	-1	15	-8	-4	-6	-4	2
6.36667	1	-3	1	-3	-2	-2	-2	-1	0	3	-2	-2	16	-9	-3	-6	-4	1
6.375	2	-1	1	-3	-1	-1	-1	-1	1	2	-3	-3	15	-9	-2	-6	-4	2
6.38333	2	0	1	-3	-1	-1	0	-1	2	2	-3	-3	15	-9	-3	-6	-4	3
6.39167	3	1	1	-2	-1	-1	0	-2	3	3	-3	-3	15	-9	-4	-5	-5	6
6.4	3	2	2	-2	-3	-1	0	-2	2	4	-4	-3	15	-9	-5	-5	-6	7
6.40833	3	2	2	-3	-3	-1	0	-1	2	5	-4	-3	15	-10	-5	-6	-6	6
6.41667	3	0	3	-5	-3	-1	0	0	0	5	-4	-4	14	-11	-5	-5	-6	4
6.425	4	-1	4	-5	-4	1	-1	1	-1	5	-5	-3	14	-10	-5	-4	-5	4
6.43333	4	-2	4	-3	-4	0	-2	1	-1	6	-5	-2	14	-10	-4	-4	-5	4
6.44167	3	-2	5	-2	-5	-1	-2	1	-2	6	-3	-2	14	-11	-4	-4	-5	4
6.45	2	-2	5	-1	-5	-3	-2	2	-3	5	-1	-2	14	-11	-4	-3	-5	4
6.45833	1	-2	5	-3	-4	-2	-2	2	-3	4	0	-2	14	-11	-4	-4	-6	4
6.46667	1	-2	4	-5	-4	-1	-1	2	-2	3	1	-2	14	-11	-4	-4	-6	4
6.475	2	-3	4	-6	-5	1	0	1	-1	3	1	-1	14	-11	-4	-4	-6	4
6.48333	2	-3	3	-5	-5	2	1	1	-1	3	2	-1	13	-11	-4	-3	-5	4
6.49167	2	-3	3	-4	-4	2	1	1	-1	4	2	-1	12	-10	-4	-3	-4	4
6.5	1	-3	2	-2	-2	2	1	1	-1	5	2	-2	12	-9	-3	-4	-3	3
6.50833	1	-3	1	-2	-1	2	0	0	0	6	2	-4	13	-10	-3	-4	-2	4
6.51667	2	-2	1	-2	-1	1	-1	-1	0	5	1	-4	14	-11	-4	-3	-1	6
6.525	3	0	1	-2	-2	0	-2	-1	0	4	1	-3	13	-11	-4	-3	-2	6
6.53333	3	2	1	-3	-3	-2	-2	-1	-1	3	1	-2	12	-11	-3	-3	-4	6
6.54167	1	3	2	-4	-2	-3	-1	-1	-1	2	0	-2	12	-10	-1	-3	-4	5
6.55	1	2	3	-6	-1	-4	-1	0	-1	2	0	-2	12	-9	0	-2	-4	4
6.55833	2	0	3	-7	0	-4	-2	0	-1	2	0	-1	11	-10	-1	-2	-4	3
6.56667	2	-1	3	-8	-2	-4	-4	0	0	2	0	-1	10	-9	-2	-1	-5	3
6.575	3	-1	3	-8	-2	-4	-4	-1	0	2	0	-1	10	-9	-3	-1	-5	2
6.58333	2	-1	4	-7	-2	-4	-4	-1	0	2	1	-1	10	-9	-3	0	-4	1
6.59167	1	-1	4	-6	-2	-3	-3	-2	0	2	1	-2	10	-9	-2	0	-3	1
6.6	1	0	3	-5	-3	-2	-2	-3	-1	2	1	-3	10	-9	0	0	-3	2
6.60833	2	0	3	-4	-4	-1	-1	-3	-2	1	0	-4	11	-9	1	-1	-3	2
6.61667	3	0	3	-5	-3	-2	0	-2	-4	0	-1	-4	11	-8	1	-1	-3	2
6.625	3	0	4	-6	-2	-2	0	0	-5	1	-1	-3	11	-8	0	-2	-4	2
6.63333	2	0	5	-6	-1	-3	-1	0	-5	1	-2	-3	10	-8	-1	-2	-4	2
6.64167	2	0	5	-6	-2	-3	-2	0	-5	1	-2	-3	10	-8	-1	-2	-4	3
6.65	2	-1	4	-5	-2	-3	-3	0	-4	1	-2	-2	9	-8	-1	-2	-3	4
6.65833	2	-1	4	-6	-1	-4	-2	-1	-3	1	-1	-2	9	-8	-2	-3	-3	4
6.66667	1	0	5	-6	-1	-5	-3	0	-2	0	0	-3	9	-10	-2	-3	-2	4
6.675	1	0	5	-6	-1	-5	-3	0	-3	0	1	-3	9	-10	-3	-3	-3	3
6.68333	1	0	5	-7	-2	-4	-4	0	-3	0	2	-3	10	-9	-4	-3	-3	1
6.69167	2	-1	4	-7	-3	-3	-2	1	-3	1	1	-2	10	-9	-5	-3	-4	0
6.7	3	-1	3	-6	-2	-2	0	0	-3	1	1	-2	10	-9	-4	-2	-5	-1
6.70833	3	-1	2	-6	-1	-1	0	-1	-2	3	1	-3	10	-9	-4	-3	-6	-1
6.71667	3	-1	3	-6	-3	-1	0	-2	-2	4	0	-4	10	-9	-5	-3	-6	0
6.725	3	-1	3	-4	-4	-1	0	-1	-2	4	0	-4	10	-8	-5	-4	-6	1
6.73333	3	0	3	-3	-4	-1	0	0	-2	4	-1	-4	10	-8	-6	-3	-6	2
6.74167	2	1	4	-3	-3	0	-1	0	-3	3	0	-4	10	-9	-6	-4	-6	2
6.75	1	2	5	-3	-1	0	-2	-1	-4	3	1	-3	10	-10	-6	-5	-5	3
6.75833	1	2	5	-3	0	1	-2	-1	-4	3	1	-3	9	-11	-5	-5	-5	3
6.76667	1	1	4	-4	1	0	-1	-2	-5	3	2	-3	8	-11	-5	-4	-5	4
6.775	0	0	4	-5	2	-1	0	-1	-5	4	2	-3	7	-11	-5	-3	-4	5
6.78333	0	0	4	-5	3	-1	1	-2	-5	4	2	-3	8	-11	-5	-3	-3	5
6.79167	0	0	4	-6	2	-1	2	-4	-4	3	2	-3	9	-11	-6	-4	-3	3
6.8	0	0	5	-6	0	-1	1	-5	-3	3	1	-3	9	-10	-5	-4	-3	2
6.80833	1	0	5	-5	-1	-2	0	-4	-2	4	-1	-2	8	-10	-3	-4	-3	2
6.81667	1	1	4	-3	-1	-3	-1	-2	-1	5	-1	0	7	-10	-1	-4	-3	2
6.825	1	2	4	-2	-1	-3	-1	-1	-2	5	0	-1	7	-10	0	-4	-4	4
6.83333	1	3	3	-1	-1	-3	0	0	-2	4	1	-3	8	-10	0	-4	-5	5
6.84167	1	2	3	-2	-1	-2	0	0	-3	4	2	-4	9	-10	-2	-3	-5	5
6.85	1	1	3	-2	-1	-2	1	0	-3	3	3	-5	9	-10	-4	-4	-5	4
6.85833	1	0	3	-2	-1	-2	1	0	-3	3	3	-5	8	-10	-5	-5	-6	2
6.86667	1	-1	4	-2	0	-3	1	-1	-3	4	4	-4	8	-11	-5	-5	-6	1
6.875	1	-1	5	-3	1	-3	0	0	-3	4	4	-3	7	-13	-5	-6	-5	1
6.88333	1	-1	5	-4	0	-3	0	1	-2	3	4	-1	7	-13	-5	-6	-4	0
6.89167	1	-1	4	-4	-1	-2	0	1	-2	1	3	1	7	-14	-4	-6	-3	1
6.9	2	0	3	-4	-1	-2	0	1	-3	1	2	1	8	-14	-2	-6	-2	2
6.90833	3	0	3	-3	-1	-2	0	2	-5	2	2	1	9	-13	-1	-7	-1	2
6.91667	3	1	3	-3	0	-3	1	2	-5	3	2	0	9	-12	0	-8	-1	2
6.925	3	1	3	-3	0	-3	1	2	-4	4	2	0	9	-11	0	-8	-1	3
6.93333	2	-1	4	-2	-1	-3	-1	1	-4	4	1	0	8	-11	0	-8	-3	2
6.94167	1	-2	3	-2	-2	-3	-3	-1	-5	4	-1	-1	8	-11	0	-7	-4	2
6.95	0	-3	3	-2	-4	-2	-4	-2	-5	4	-2	-1	8	-11	-1	-5	-6	1
6.95833	0	-2	3	-2	-4	-1	-3	-3	-4	3	-2	-1	8	-11	-1	-3	-6	0
6.96667	1	0	3	-1	-3	0	-2	-2	-3	3	-2	-1	7	-11	-2	-2	-6	0
6.975	1	1	2	-2	0	0	0	-1	-2	3	-2	0	7	-11	-2	-2	-6	0
6.98333	2	1	2	-2	2	0	0	-1	-1	2	-3	0	7	-11	-1	-2	-5	0
6.99167	2	2	3	-2	2	-1	-1	0	-1	1	-3	0	7	-11	-1	-3	-4	1
7	1	2	3	-3	0	-1	-2	0	-2	0	-2	0	7	-12	0	-3	-3	1
7.00833	1	3	4	-4	-1	-1	-3	1	-2	0	-1	-2	6	-12	0	-3	-3	1
7.01667	1	3	4	-4	-1	0	-3	2	-1	0	-1	-3	6	-13	0	-2	-2	1
7.025	1	2	3	-3	-2	0	-2	2	-1	2	-1	-3	7	-13	0	-3	-3	1
7.03333	1	2	2	-2	-2	0	-2	2	0	3	0	-2	6	-12	0	-3	-4	1
7.04167	2	2	2	-2	-2	0	-2	1	0	4	0	-2	6	-12	0	-2	-4	2
7.05	2	2	1	-2	-1	-1	-1	0	0	3	0	-2	6	-12	0	-2	-5	3
7.05833	1	2	1	-3	-1	-2	-1	0	-1	3	0	-2	7	-13	0	-1	-5	3
7.06667	1	2	1	-3	-1	-2	-1	0	-2	2	0	-2	7	-14	-1	-1	-4	4
7.075	1	3	1	-3	-1	-1	-2	-1	-3	2	1	-2	6	-13	-1	-2	-4	4
7.08333	1	3	1	-2	0	-1	-3	-3	-2	2	1	-3	5	-12	-2	-4	-4	4
7.09167	1	3	1	-1	0	-1	-2	-4	-2	2	2	-3	5	-12	-2	-5	-4	4
7.1	1	2	1	-1	0	-1	-2	-5	-2	1	2	-4	4	-12	-1	-6	-3	3
7.10833	1	1	1	-2	0	-1	-1	-4	-3	1	1	-4	4	-11	-1	-5	-2	2
7.11667	0	1	1	-3	1	-1	-1	-5	-4	2	0	-3	4	-11	-1	-5	-2	1
7.125	0	0	1	-4	2	-2	-1	-5	-4	2	0	-2	5	-11	-1	-5	-3	1
7.13333	0	-1	2	-4	2	-2	-1	-4	-3	3	-1	-2	5	-12	-2	-5	-3	1
7.14167	-1	-2	2	-4	3	-1	-1	-3	-3	2	-1	-2	4	-13	-4	-6	-4	2
7.15	-1	-1	2	-4	3	0	-1	-3	-3	2	-2	-3	4	-14	-5	-6	-5	2
7.15833	-1	-1	1	-4	3	0	0	-3	-4	1	-2	-3	4	-13	-6	-6	-5	2
7.16667	0	0	1	-5	3	-1	0	-3	-3	1	-1	-3	4	-13	-6	-5	-5	2
7.175	0	1	2	-5	2	-1	0	-3	-2	1	-1	-3	4	-12	-5	-5	-6	2
7.18333	1	0	3	-4	2	-1	-1	-3	-1	1	-1	-2	4	-11	-4	-5	-6	1
7.19167	2	0	4	-3	1	-1	-1	-4	-1	1	0	-2	4	-10	-3	-5	-6	1
7.2	3	-1	4	-3	0	-2	-1	-4	-1	1	0	-2	4	-11	-3	-5	-5	1
7.20833	4	-2	4	-4	0	-3	-2	-5	-2	1	-1	-2	3	-11	-3	-5	-5	1
7.21667	4	-3	3	-4	-1	-4	-3	-4	-2	1	-2	-3	2	-12	-3	-5	-6	1
7.225	4	-2	2	-4	-1	-4	-3	-3	-2	1	-2	-3	3	-12	-4	-4	-7	0
7.23333	3	0	1	-4	-1	-3	-3	-1	-3	2	-2	-3	3	-14	-5	-4	-8	-1
7.24167	2	1	1	-4	-1	-2	-2	-1	-3	4	-2	-2	3	-14	-5	-4	-8	-1
7.25	1	1	3	-4	-1	-2	-1	-1	-2	5	-3	-1	3	-15	-4	-3	-8	0
7.25833	2	0	4	-4	0	-3	0	-1	-1	6	-3	-1	3	-14	-2	-3	-7	1
7.26667	2	0	5	-3	-1	-4	0	-1	0	6	-3	-2	3	-13	-1	-3	-7	1
7.275	2	0	6	-3	-1	-4	-1	0	0	4	-2	-3	3	-13	-1	-3	-7	1
7.28333	2	0	5	-2	-2	-4	-1	0	0	2	-1	-4	3	-13	-1	-3	-7	0
7.29167	1	1	5	-3	-2	-4	-1	-1	-1	1	0	-4	3	-12	-2	-3	-6	1
7.3	1	1	4	-4	-2	-3	0	-1	-2	1	0	-3	4	-11	-2	-3	-6	2
7.30833	0	1	4	-4	-2	-2	1	-1	-3	1	0	-3	4	-11	-2	-3	-5	3
7.31667	1	0	4	-4	-1	-1	3	-1	-3	2	0	-2	4	-11	-1	-4	-5	2
7.325	2	0	5	-5	-1	0	3	-1	-3	2	0	-2	4	-12	-1	-4	-5	2
7.33333	3	0	5	-6	0	1	2	-2	-4	2	0	-2	4	-13	-2	-3	-6	3
7.34167	4	1	5	-6	0	2	0	-2	-4	2	0	-2	3	-14	-2	-3	-6	4
7.35	4	1	5	-6	1	1	-2	-2	-4	2	1	-2	4	-14	-3	-3	-6	4
7.35833	3	1	5	-6	0	0	-2	-1	-3	1	2	-2	4	-14	-3	-3	-6	4
7.36667	1	0	5	-6	-1	-1	-2	0	-3	1	2	-2	5	-13	-4	-3	-5	4
7.375	1	0	4	-6	-2	-3	-2	0	-4	1	2	-1	4	-12	-4	-3	-5	3
7.38333	1	1	4	-6	-2	-4	-2	0	-5	2	2	0	4	-12	-3	-3	-4	3
7.39167	1	1	4	-5	-1	-5	-2	0	-6	3	2	1	3	-11	-3	-3	-4	2
7.4	1	1	3	-4	0	-5	-1	-1	-5	4	3	1	3	-10	-3	-3	-5	2
7.40833	2	1	3	-3	1	-5	-1	-1	-4	4	4	0	3	-10	-3	-3	-6	2
7.41667	3	2	4	-4	1	-5	-1	-1	-3	4	3	0	3	-11	-4	-4	-7	1
7.425	4	3	4	-4	0	-4	-1	-1	-2	4	1	1	3	-12	-4	-5	-6	0
7.43333	4	3	4	-5	0	-4	-1	-1	-3	3	0	1	3	-13	-3	-6	-6	0
7.44167	3	3	3	-5	0	-4	-1	-1	-3	1	-1	1	2	-12	-3	-6	-7	1
7.45	2	2	2	-5	0	-4	-1	-1	-3	1	-2	1	2	-12	-2	-6	-7	2
7.45833	1	2	2	-4	-1	-3	-1	-3	-3	1	-2	0	2	-11	-1	-5	-7	1
7.46667	2	2	2	-4	-1	-3	-2	-4	-3	2	-3	-2	2	-11	-1	-5	-6	1
7.475	2	2	2	-4	-2	-3	-2	-5	-3	3	-3	-3	2	-11	-2	-4	-5	0
7.48333	3	2	3	-4	-2	-4	-2	-4	-2	3	-3	-4	2	-11	-3	-3	-5	-1
7.49167	4	1	4	-4	-2	-5	-1	-4	-3	3	-2	-4	2	-11	-4	-2	-4	-1
7.5	4	2	4	-5	-2	-4	0	-3	-3	3	-1	-4	2	-11	-5	-1	-4	0
7.50833	4	3	3	-5	-2	-4	0	-2	-4	2	-1	-3	1	-12	-5	-1	-4	0
7.51667	4	3	2	-5	-1	-5	0	-2	-3	1	-1	-3	1	-12	-5	-2	-3	0
7.525	3	3	1	-5	-1	-6	0	-2	-3	0	-2	-3	0	-12	-4	-4	-3	0
7.53333	3	3	1	-4	-1	-5	0	-2	-1	0	-2	-3	0	-12	-2	-4	-3	0
7.54167	2	3	1	-4	-2	-3	1	-1	1	0	-2	-3	0	-11	-2	-4	-3	2
7.55	2	4	3	-3	-1	-2	1	-2	2	1	-1	-3	0	-11	-3	-3	-3	3
7.55833	2	4	4	-2	-1	-1	2	-3	3	1	0	-2	0	-10	-3	-4	-4	3
7.56667	3	4	4	-2	-1	0	2	-3	3	0	0	-2	0	-10	-3	-4	-4	3
7.575	4	4	4	-3	-2	0	2	-2	2	-1	0	-1	-1	-9	-4	-4	-5	3
7.58333	4	3	3	-3	-2	-1	2	0	1	-1	0	-1	-1	-10	-4	-4	-5	3
7.59167	4	1	2	-3	-1	-2	1	0	1	0	0	-2	-1	-10	-5	-4	-4	3
7.6	3	0	2	-4	0	-1	1	-1	2	1	-1	-4	0	-9	-5	-5	-2	2
7.60833	3	-1	2	-5	1	1	0	-1	1	1	-1	-4	0	-8	-6	-4	-2	2
7.61667	2	0	2	-5	1	2	-2	0	1	2	-1	-3	-1	-7	-5	-3	-3	1
7.625	1	0	3	-4	1	2	-3	1	0	3	-1	-1	-3	-8	-5	-3	-3	2
7.63333	0	-1	3	-2	0	0	-3	3	1	4	-1	0	-4	-8	-5	-4	-2	3
7.64167	0	-2	3	-3	-2	-2	-3	3	0	4	0	0	-4	-9	-4	-4	0	5
7.65	-1	-1	3	-4	-4	-3	-2	2	-1	4	0	0	-3	-9	-4	-4	1	5
7.65833	0	0	4	-4	-6	-3	-1	1	-2	4	0	0	-1	-9	-3	-4	1	4
7.66667	0	1	5	-4	-6	-4	0	0	-1	5	1	0	-1	-8	-4	-3	0	3
7.675	0	1	5	-3	-6	-4	-1	0	0	5	0	0	-1	-8	-4	-2	-2	2
7.68333	0	1	5	-2	-6	-3	-1	0	-1	5	-1	0	-1	-8	-3	-2	-3	1
7.69167	1	0	4	-2	-4	-2	-1	1	-2	5	0	0	-1	-8	-3	-2	-4	1
7.7	1	0	3	-3	-2	-2	-1	1	-3	5	0	0	-1	-9	-2	-3	-5	1
7.70833	1	0	2	-3	0	-3	-2	0	-3	5	1	-1	-1	-9	-2	-4	-6	2
7.71667	2	1	1	-3	1	-3	-3	-1	-2	5	1	-3	-1	-9	-2	-5	-6	2
7.725	3	1	1	-3	0	-3	-2	-1	-2	4	1	-4	-2	-9	-3	-4	-4	1
7.73333	3	1	1	-2	0	-2	-2	-1	-2	2	2	-6	-2	-8	-4	-4	-3	2
7.74167	3	1	1	-1	-1	-2	-2	-1	-1	2	2	-6	-3	-9	-4	-3	-2	3
7.75	4	1	2	0	-1	-2	-2	-2	0	2	2	-6	-2	-9	-4	-2	-3	3
7.75833	4	2	2	-1	-1	-2	-1	-2	0	3	1	-5	-2	-9	-5	-2	-4	4
7.76667	4	2	2	-1	0	-2	0	-2	0	3	1	-4	-2	-9	-5	-2	-5	3
7.775	4	3	2	-1	0	-2	1	-1	0	2	1	-2	-2	-9	-5	-2	-6	4
7.78333	3	3	2	-1	0	-3	1	-1	-1	2	2	0	-2	-11	-4	-4	-6	3
7.79167	3	2	2	-2	0	-4	1	-1	-1	2	2	0	-2	-12	-3	-5	-5	3
7.8	2	2	1	-2	0	-5	1	-1	-2	2	2	0	-2	-13	-2	-5	-4	3
7.80833	2	2	2	-2	0	-5	0	-1	-3	2	2	-1	-3	-12	-2	-5	-3	2
7.81667	2	2	3	-3	0	-5	0	-1	-3	3	2	0	-3	-10	-3	-4	-2	1
7.825	3	1	4	-3	0	-4	0	-1	-2	4	1	0	-3	-8	-3	-4	-2	1
7.83333	2	0	5	-3	0	-4	0	-2	-1	3	0	0	-3	-8	-3	-4	-3	1
7.84167	3	-1	6	-3	-1	-3	-1	-2	0	3	0	0	-3	-8	-1	-3	-3	1
7.85	3	-1	6	-3	-1	-2	-1	-2	0	4	0	-1	-3	-10	-1	-2	-2	1
7.85833	4	-1	6	-5	0	-1	0	-3	-1	4	0	-2	-2	-11	-1	-2	-3	1
7.86667	3	0	6	-6	-1	0	0	-4	-2	4	1	-2	-1	-11	-2	-2	-3	1
7.875	4	1	5	-5	-1	0	0	-4	-3	5	1	-1	-1	-11	-2	-3	-2	2
7.88333	4	2	4	-4	0	0	0	-3	-3	5	0	0	-1	-10	-2	-3	-3	3
7.89167	5	3	4	-3	0	0	-1	-2	-4	5	0	1	-1	-9	-2	-2	-3	3
7.9	6	2	5	-1	0	0	-1	-1	-4	6	0	1	-2	-8	-2	-2	-3	2
7.90833	5	2	5	-1	-1	0	-2	-1	-4	5	2	0	-3	-8	-2	-1	-3	1
7.91667	4	2	4	-2	-2	-1	-2	0	-4	4	2	-2	-4	-7	-3	-2	-3	0
7.925	3	2	3	-3	-2	0	-2	0	-4	3	2	-3	-5	-8	-3	-2	-4	-1
7.93333	4	1	3	-4	-1	1	-1	0	-3	3	2	-3	-6	-9	-3	-3	-4	-2
7.94167	4	-1	2	-5	0	2	0	0	-3	3	3	-3	-5	-10	-2	-3	-4	-2
7.95	4	-2	2	-6	-1	2	1	1	-4	4	3	-2	-3	-9	-1	-3	-4	-1
7.95833	4	-2	2	-6	-2	1	2	0	-5	4	3	-2	-3	-9	-1	-3	-5	-1
7.96667	4	-1	1	-5	-2	0	1	0	-5	4	3	-2	-2	-9	-1	-5	-5	-1
7.975	3	1	1	-4	-1	-2	0	-1	-5	5	3	-2	-2	-9	-2	-5	-4	-2
7.98333	4	2	1	-3	-1	-3	-1	0	-5	5	3	-2	-3	-9	-3	-5	-4	-1
7.99167	5	2	2	-3	-1	-3	0	1	-5	6	3	-2	-3	-9	-3	-4	-3	0
8	5	2	3	-4	0	-4	0	1	-3	6	1	-2	-3	-9	-2	-4	-3	1
8.00833	5	2	2	-5	0	-4	0	1	-3	6	0	-2	-4	-10	-3	-3	-2	0
8.01667	4	1	2	-6	0	-4	0	-1	-3	6	-1	-2	-4	-10	-4	-3	-3	0
8.025	4	1	1	-5	0	-3	-1	-2	-3	6	-1	-3	-4	-9	-4	-4	-4	1
8.03333	4	1	0	-5	-1	-3	-1	-3	-4	5	-1	-3	-4	-10	-4	-4	-4	0
8.04167	3	0	1	-5	-2	-2	-1	-3	-4	4	-1	-3	-3	-10	-4	-5	-3	-1
8.05	3	1	2	-5	-2	-2	-1	-2	-3	2	-1	-3	-3	-9	-4	-5	-3	-2
8.05833	4	1	3	-4	-2	-2	-1	-1	-2	2	-2	-4	-2	-9	-4	-5	-3	-1
8.06667	4	2	3	-4	-2	-2	0	0	-1	3	-2	-4	-3	-8	-3	-5	-3	0
8.075	4	2	3	-4	-2	-2	0	0	-2	4	-1	-5	-5	-8	-2	-4	-2	1
8.08333	4	2	4	-5	-2	-3	0	1	-3	4	1	-5	-6	-8	-3	-4	-2	0
8.09167	4	2	5	-6	-1	-4	1	-1	-4	3	1	-4	-6	-9	-4	-4	-3	0
8.1	3	2	5	-7	-1	-4	1	-2	-5	3	1	-4	-6	-10	-5	-3	-4	1
8.10833	2	2	5	-7	-1	-4	2	-4	-4	3	1	-3	-5	-12	-5	-4	-5	1
8.11667	1	2	3	-7	-1	-5	2	-5	-3	4	2	-2	-4	-12	-4	-4	-6	1
8.125	1	3	2	-7	-1	-5	3	-5	-2	4	3	-2	-4	-12	-4	-4	-6	2
8.13333	0	4	1	-7	-1	-5	2	-4	-2	4	3	-1	-4	-12	-3	-3	-6	3
8.14167	1	5	0	-6	-2	-4	2	-3	-3	2	3	-1	-5	-12	-3	-2	-5	4
8.15	1	5	1	-5	-2	-4	0	-2	-4	2	2	-1	-5	-11	-4	-2	-5	4
8.15833	1	5	1	-4	-2	-4	-1	-2	-5	2	2	-2	-5	-11	-5	-1	-5	4
8.16667	2	3	0	-4	-2	-4	-2	-3	-5	2	2	-2	-6	-11	-5	-2	-5	3
8.175	1	3	-1	-3	-3	-4	-2	-4	-5	1	1	-1	-6	-11	-5	-4	-5	3
8.18333	1	2	0	-3	-4	-4	-1	-4	-5	0	0	-1	-6	-12	-4	-5	-5	2
8.19167	1	2	1	-3	-4	-4	-1	-4	-5	0	0	-1	-7	-11	-3	-6	-4	2
8.2	0	1	1	-2	-5	-4	-1	-5	-4	0	0	-2	-6	-10	-2	-6	-4	2
8.20833	0	2	0	-2	-5	-3	-2	-5	-4	0	0	-2	-5	-10	-2	-5	-4	1
8.21667	-1	3	-1	-3	-4	-2	-1	-5	-4	0	1	-2	-4	-10	-3	-5	-5	0
8.225	-1	3	-1	-4	-4	-1	0	-4	-4	0	1	-3	-4	-10	-3	-5	-4	-2
8.23333	0	3	-1	-5	-4	-1	0	-4	-5	-1	-1	-4	-5	-9	-3	-5	-4	-3
8.24167	2	3	0	-5	-3	-2	0	-4	-5	-1	-2	-4	-6	-8	-4	-5	-3	-4
8.25	2	2	1	-4	-2	-3	1	-4	-5	-1	-2	-4	-6	-8	-5	-5	-2	-4
8.25833	3	0	2	-3	-1	-4	0	-3	-4	-1	-2	-5	-6	-9	-5	-4	-2	-3
8.26667	2	-1	3	-3	-2	-5	0	-3	-4	0	-1	-5	-6	-9	-4	-4	-1	-1
8.275	2	0	3	-3	-2	-5	0	-2	-5	1	1	-4	-6	-10	-4	-3	-1	1
8.28333	2	1	4	-4	-2	-4	0	-2	-6	2	1	-3	-6	-10	-4	-4	-1	1
8.29167	2	0	3	-5	-2	-1	1	-1	-7	4	2	-3	-6	-10	-5	-4	-1	2
8.3	3	-1	2	-6	-2	1	2	-1	-7	4	2	-3	-6	-9	-6	-5	-2	3
8.30833	4	0	1	-6	-1	1	3	0	-6	4	1	-2	-6	-9	-6	-6	-1	4
8.31667	4	0	0	-5	0	0	3	1	-5	3	1	-2	-7	-10	-5	-5	-1	4
8.325	4	0	0	-5	-1	-1	3	1	-4	3	1	-2	-7	-11	-4	-5	-1	3
8.33333	3	1	1	-4	-2	-2	3	0	-3	2	2	-2	-7	-11	-3	-5	-2	2
8.34167	2	1	2	-2	-3	-3	2	-2	-2	2	2	-3	-7	-10	-3	-5	-2	1
8.35	3	1	2	-1	-1	-3	1	-2	-2	2	2	-3	-6	-9	-3	-6	-2	0
8.35833	3	1	2	-1	0	-3	1	-2	-1	2	2	-4	-6	-8	-3	-6	-2	0
8.36667	3	0	2	-3	1	-3	0	-2	-1	1	1	-4	-6	-8	-3	-5	-3	0
8.375	3	0	3	-4	2	-2	-2	-2	-1	1	1	-4	-6	-10	-2	-4	-4	1
8.38333	3	-1	4	-6	1	-2	-2	-2	-1	2	1	-4	-7	-11	-2	-3	-4	1
8.39167	3	-2	3	-6	2	-3	-2	-2	-2	2	1	-3	-7	-12	-3	-2	-4	0
8.4	4	-1	2	-6	2	-3	-1	-2	-1	2	0	-3	-8	-13	-5	-2	-4	0
8.40833	4	0	1	-4	1	-4	-1	-2	0	2	-1	-2	-8	-13	-6	-3	-5	0
8.41667	4	0	0	-4	0	-4	-1	-2	1	3	-1	-2	-8	-12	-7	-3	-6	0
8.425	4	2	0	-4	-1	-3	-1	-2	0	3	0	-1	-8	-11	-6	-4	-6	0
8.43333	3	3	0	-4	-2	-3	-2	-2	-1	2	1	-1	-8	-10	-6	-3	-5	0
8.44167	3	3	0	-4	-1	-3	-2	-1	-3	1	2	0	-9	-10	-6	-1	-5	1
8.45	3	2	1	-4	-1	-3	-2	0	-4	-1	1	0	-10	-10	-6	1	-5	2
8.45833	3	2	2	-4	-1	-4	-1	1	-4	-1	1	0	-10	-11	-6	1	-4	1
8.46667	4	1	2	-5	-1	-4	0	1	-3	1	1	0	-9	-11	-5	0	-4	0
8.475	5	1	2	-5	-1	-4	1	0	-3	2	0	0	-9	-11	-5	-2	-3	0
8.48333	5	1	2	-5	-1	-4	1	0	-4	3	0	-1	-8	-11	-5	-3	-2	-1
8.49167	5	2	3	-6	-2	-4	0	0	-4	4	-1	-2	-8	-10	-5	-3	-3	-1
8.5	4	3	3	-6	-2	-3	0	0	-4	5	-2	-3	-9	-10	-4	-3	-4	-1
8.50833	3	3	3	-5	-2	-4	1	0	-4	5	-2	-4	-9	-10	-4	-2	-5	0
8.51667	3	3	3	-4	-2	-4	1	0	-4	4	-1	-4	-10	-11	-4	-2	-4	0
8.525	3	4	1	-4	-2	-3	2	0	-4	3	-1	-4	-10	-12	-3	-3	-4	0
8.53333	5	3	0	-5	-1	-2	3	0	-4	2	0	-4	-9	-12	-3	-4	-4	1
8.54167	6	2	1	-5	-1	-2	4	0	-4	2	1	-5	-8	-12	-3	-5	-4	1
8.55	6	1	1	-6	-1	-2	4	-1	-4	2	1	-6	-8	-13	-2	-6	-3	0
8.55833	5	0	1	-6	-1	-3	4	-1	-2	3	1	-7	-7	-14	-1	-6	-2	0
8.56667	5	1	1	-7	-2	-3	4	-1	-1	4	2	-6	-7	-14	-1	-6	-2	1
8.575	3	3	1	-7	-1	-2	2	0	-1	4	3	-6	-7	-13	-1	-5	-1	1
8.58333	2	2	1	-8	-1	-2	1	0	-1	4	4	-5	-8	-12	-3	-5	-1	0
8.59167	2	2	1	-8	-1	-2	-1	1	-1	3	4	-4	-8	-11	-3	-3	-1	0
8.6	3	2	1	-9	-3	-1	-1	1	-2	3	3	-4	-9	-10	-3	-3	-3	0
8.60833	4	3	1	-8	-3	-1	-1	1	-4	2	2	-3	-10	-10	-4	-2	-5	0
8.61667	5	3	2	-7	-3	-2	0	0	-4	2	2	-3	-10	-10	-5	-2	-5	0
8.625	4	2	2	-5	-2	-2	0	-2	-5	2	1	-3	-9	-10	-6	-2	-3	0
8.63333	4	1	1	-5	-3	-1	0	-2	-4	2	1	-2	-8	-9	-6	-1	-3	1
8.64167	3	1	1	-5	-4	-1	0	-3	-4	3	2	-1	-8	-9	-7	-1	-3	1
8.65	1	1	1	-6	-4	-2	1	-3	-3	4	2	-1	-8	-9	-7	-1	-3	1
8.65833	0	2	2	-6	-3	-3	1	-3	-3	3	2	-1	-8	-10	-6	-2	-2	0
8.66667	0	2	2	-5	-2	-4	0	-2	-3	3	1	-1	-9	-9	-6	-2	-1	0
8.675	1	3	2	-4	0	-4	-1	-1	-3	1	0	-1	-9	-9	-6	-3	-1	1
8.68333	2	3	2	-4	0	-3	-1	-1	-3	0	0	-2	-10	-10	-6	-3	-1	1
8.69167	3	4	2	-4	-1	-3	0	-1	-3	-2	-1	-2	-9	-10	-6	-2	-2	0
8.7	4	4	2	-5	-1	-3	0	-1	-3	-2	-1	-1	-9	-10	-5	-1	-2	0
8.70833	5	5	2	-6	0	-3	1	-2	-5	-1	0	-1	-9	-10	-5	-1	-3	1
8.71667	5	5	2	-6	1	-2	2	-2	-5	0	0	-1	-9	-10	-4	-1	-3	2
8.725	5	4	3	-5	1	-1	2	-3	-5	1	1	-1	-8	-9	-3	-2	-2	1
8.73333	5	3	3	-5	0	-1	2	-2	-4	0	1	-1	-7	-9	-3	-3	-1	0
8.74167	4	3	3	-4	-1	-3	1	-1	-4	0	2	-1	-8	-9	-4	-2	-2	1
8.75	4	4	3	-3	-2	-4	1	0	-4	1	3	-1	-8	-8	-5	-2	-3	1
8.75833	4	4	2	-3	-2	-3	1	-1	-4	1	3	-1	-9	-8	-6	-2	-3	2
8.76667	5	4	1	-4	-2	-2	1	-2	-2	2	3	-1	-9	-9	-7	-2	-3	3
8.775	5	3	1	-4	-2	-2	1	-2	-1	3	3	-1	-9	-10	-7	-2	-3	2
8.78333	5	2	2	-5	-1	-1	3	-2	-2	4	3	-1	-9	-10	-6	-3	-2	1
8.79167	5	1	2	-4	0	-1	4	-2	-3	3	2	-3	-9	-9	-5	-4	-1	0
8.8	5	1	1	-4	1	0	4	-1	-4	3	1	-4	-9	-9	-5	-4	0	-2
8.80833	5	2	1	-3	1	0	3	-1	-4	3	1	-5	-8	-10	-6	-5	0	-2
8.81667	5	2	0	-2	1	0	2	-1	-3	3	1	-5	-7	-10	-6	-6	0	-1
8.825	5	3	0	-2	1	0	1	-1	-2	2	1	-5	-7	-11	-6	-7	-1	0
8.83333	5	3	1	-2	0	-1	1	-2	-1	2	0	-4	-7	-11	-6	-7	-2	0
8.84167	6	3	1	-3	-1	-1	1	-2	-1	2	-2	-4	-9	-11	-7	-6	-2	0
8.85	6	3	2	-4	0	-2	1	-2	-1	2	-2	-5	-10	-10	-8	-5	-3	-1
8.85833	5	4	2	-5	1	-2	0	-2	-1	2	-2	-6	-10	-9	-9	-3	-3	-1
8.86667	4	4	2	-5	1	-2	0	-3	-2	1	-2	-7	-9	-9	-8	-3	-2	-1
8.875	3	3	0	-4	1	-3	0	-4	-3	0	-2	-7	-9	-9	-8	-4	-1	-1
8.88333	3	2	-1	-3	0	-4	0	-4	-4	-1	-2	-7	-9	-9	-8	-3	-1	0
8.89167	4	2	-1	-4	-2	-4	0	-3	-5	-1	-2	-6	-9	-10	-8	-2	-2	0
8.9	4	2	0	-5	-3	-5	1	-2	-5	-1	-2	-5	-8	-10	-8	-1	-2	0
8.90833	3	1	2	-6	-3	-4	1	-1	-5	0	-1	-5	-8	-10	-8	-1	-2	0
8.91667	1	1	3	-6	-4	-4	2	-1	-5	0	-1	-5	-8	-10	-9	-3	-1	1
8.925	1	1	4	-4	-4	-2	2	-1	-4	1	-1	-5	-8	-10	-10	-4	0	1
8.93333	1	0	4	-4	-4	-1	2	-1	-3	2	-1	-5	-7	-10	-9	-6	0	1
8.94167	1	-1	3	-4	-4	0	3	-1	-3	3	-1	-4	-7	-10	-9	-7	1	2
8.95	1	1	2	-4	-3	-1	3	-2	-3	4	-1	-4	-7	-10	-8	-6	1	3
8.95833	2	1	2	-5	-3	-2	3	-2	-4	3	-1	-4	-7	-10	-7	-5	0	4
8.96667	4	0	1	-5	-2	-2	2	-2	-4	1	-2	-4	-7	-10	-6	-4	-1	4
8.975	4	0	1	-6	-2	-2	2	-2	-3	0	-3	-4	-8	-9	-5	-4	-1	3
8.98333	4	0	1	-7	-1	-2	2	-2	-4	0	-3	-4	-8	-8	-5	-4	-1	3
8.99167	4	0	2	-7	-1	-2	1	-1	-4	1	-2	-4	-8	-8	-5	-4	0	3
9	4	0	2	-7	0	-2	1	-1	-4	1	0	-4	-9	-9	-5	-5	-1	3
9.00833	5	0	2	-6	-1	-3	1	0	-3	2	2	-4	-9	-10	-4	-5	-2	4
9.01667	5	0	1	-6	-2	-5	1	-1	-3	3	2	-5	-9	-11	-4	-5	-3	4
9.025	4	0	1	-6	-2	-6	0	-1	-2	4	3	-5	-9	-11	-4	-6	-3	4
9.03333	5	0	1	-7	-2	-6	-2	-2	-2	3	3	-4	-10	-11	-3	-6	-4	4
9.04167	5	0	2	-6	-2	-6	-3	-1	-2	2	3	-3	-10	-9	-3	-6	-4	3
9.05	4	0	2	-6	-2	-4	-3	-1	-3	0	3	-3	-10	-8	-3	-5	-4	2
9.05833	3	0	2	-6	-2	-4	-3	-2	-3	0	2	-2	-11	-8	-4	-5	-4	2
9.06667	2	0	2	-5	-2	-4	-2	-2	-3	-1	3	-3	-11	-9	-5	-4	-3	2
9.075	1	0	2	-5	-3	-5	-1	-1	-3	-1	3	-4	-11	-10	-5	-4	-2	2
9.08333	0	1	3	-4	-4	-5	0	-1	-3	-2	2	-4	-10	-9	-6	-4	-1	2
9.09167	0	1	3	-4	-5	-5	1	-1	-4	-2	2	-4	-9	-9	-6	-3	-1	1
9.1	1	2	2	-4	-5	-5	1	-1	-4	-2	1	-4	-8	-8	-6	-3	0	0
9.10833	2	1	1	-4	-4	-5	1	-2	-3	-2	0	-4	-9	-8	-6	-2	0	0
9.11667	3	2	0	-4	-3	-4	-1	-3	-2	-2	0	-4	-10	-7	-5	-3	-1	0
9.125	3	3	-1	-3	-2	-4	-1	-3	-2	-2	1	-5	-11	-7	-5	-3	-1	0
9.13333	3	4	-1	-3	-2	-4	-1	-4	-2	-2	2	-6	-11	-8	-4	-4	-2	-1
9.14167	4	3	0	-3	-2	-3	0	-4	-3	-1	4	-6	-11	-8	-4	-4	-1	0
9.15	5	2	0	-3	-2	-3	0	-4	-3	-1	5	-5	-10	-7	-3	-4	0	1
9.15833	5	1	1	-4	-3	-2	0	-4	-2	-1	5	-6	-11	-7	-3	-3	0	2
9.16667	5	1	2	-5	-4	-2	1	-4	-1	-1	5	-6	-11	-8	-3	-4	0	2
9.175	5	0	2	-5	-3	-2	1	-4	-1	0	5	-6	-11	-9	-3	-5	0	0
9.18333	5	0	3	-5	-2	-2	1	-3	-1	0	5	-6	-10	-9	-4	-5	-1	0
9.19167	4	1	3	-5	0	-3	1	-1	-1	1	6	-4	-9	-9	-3	-5	-2	1
9.2	4	2	3	-3	1	-4	0	0	-1	0	6	-3	-9	-9	-2	-5	-2	2
9.20833	4	1	3	-2	0	-4	0	0	-2	0	6	-3	-9	-9	-1	-5	-1	4
9.21667	4	0	3	-2	0	-4	0	0	-3	0	5	-3	-9	-8	-1	-6	-1	3
9.225	3	0	2	-2	0	-3	0	1	-4	0	5	-4	-9	-8	-2	-7	-2	2
9.23333	2	0	3	-1	0	-2	-1	0	-6	1	4	-5	-8	-7	-2	-8	-1	1
9.24167	1	1	3	-1	0	-3	-1	-1	-6	1	3	-5	-9	-8	-2	-8	-1	0
9.25	1	1	3	-2	0	-4	0	-1	-6	1	1	-5	-9	-9	-3	-7	-1	-1
9.25833	1	0	4	-4	0	-4	0	-2	-6	2	1	-5	-10	-10	-3	-6	-2	-1
9.26667	1	-1	4	-4	0	-5	1	-3	-5	3	0	-5	-10	-10	-3	-6	-3	-1
9.275	0	-2	5	-4	0	-5	1	-3	-5	3	0	-4	-10	-10	-3	-5	-3	-1
9.28333	0	-2	5	-3	-1	-5	1	-4	-6	3	1	-3	-9	-10	-4	-4	-3	-1
9.29167	-1	-2	4	-4	-1	-4	0	-5	-7	4	1	-4	-9	-9	-5	-4	-2	-1
9.3	0	-1	4	-5	-1	-3	0	-5	-7	4	1	-4	-10	-10	-6	-5	-2	-1
9.30833	0	0	3	-4	0	-2	-1	-4	-5	3	2	-4	-10	-10	-7	-5	-1	-2
9.31667	0	0	2	-4	0	-1	-2	-2	-3	3	3	-3	-10	-11	-7	-5	-1	-2
9.325	-1	0	1	-3	0	-1	-2	0	-2	2	3	-2	-10	-12	-8	-4	-2	-1
9.33333	-1	1	1	-3	0	-1	0	2	-2	1	2	-2	-9	-12	-8	-4	-2	0
9.34167	0	1	2	-3	-1	-2	1	1	-2	1	0	-3	-9	-11	-7	-5	-3	0
9.35	0	2	2	-4	-3	-3	0	1	-3	2	0	-4	-9	-11	-6	-5	-4	0
9.35833	0	1	2	-5	-4	-4	0	1	-4	3	0	-5	-9	-10	-5	-5	-4	0
9.36667	1	0	2	-5	-4	-4	1	1	-5	5	1	-5	-8	-9	-5	-4	-5	0
9.375	2	-1	2	-5	-2	-2	2	2	-5	5	1	-5	-8	-8	-4	-4	-4	0
9.38333	3	0	2	-5	-1	-1	2	2	-4	4	1	-5	-8	-8	-3	-5	-3	1
9.39167	3	0	2	-5	-2	-1	1	2	-4	2	1	-3	-7	-8	-3	-5	-2	1
9.4	2	-1	2	-4	-3	-1	2	1	-4	1	0	-3	-7	-9	-3	-5	-2	2
9.40833	2	-1	2	-4	-3	0	2	1	-4	-1	-1	-3	-7	-9	-4	-5	-3	2
9.41667	2	-2	2	-4	-2	0	2	0	-3	-1	-1	-2	-7	-9	-4	-5	-4	3
9.425	1	-1	2	-4	-1	0	1	-2	-4	-1	-1	-1	-7	-8	-4	-5	-4	4
9.43333	0	-1	1	-5	0	-1	1	-2	-4	-1	0	-2	-9	-8	-5	-5	-4	2
9.44167	0	0	1	-5	-1	-2	1	-2	-5	-1	1	-4	-10	-8	-5	-6	-4	0
9.45	0	1	1	-5	-1	-3	2	-2	-4	0	2	-6	-10	-9	-6	-5	-4	-1
9.45833	-1	2	1	-4	0	-4	1	-3	-4	0	2	-6	-10	-8	-7	-5	-4	0
9.46667	-2	2	1	-4	1	-4	1	-4	-5	1	0	-7	-10	-8	-7	-6	-4	0
9.475	-3	2	1	-5	0	-3	-1	-4	-4	1	-1	-7	-11	-9	-7	-6	-5	1
9.48333	-3	2	2	-5	-1	-3	-3	-4	-4	2	-1	-6	-11	-9	-6	-7	-5	2
9.49167	-3	3	1	-6	-1	-2	-4	-3	-5	2	1	-6	-11	-9	-6	-7	-5	2
9.5	-3	3	1	-6	-1	-1	-3	-1	-6	1	2	-5	-11	-8	-6	-7	-5	2
9.50833	-3	3	1	-6	-1	-2	-2	-1	-6	0	3	-5	-11	-8	-6	-7	-4	3
9.51667	-3	2	2	-7	-1	-2	-1	-2	-7	-1	3	-5	-11	-7	-5	-6	-3	3
9.525	-2	1	3	-7	-1	-2	-1	-3	-6	-2	2	-4	-11	-7	-4	-6	-3	2
9.53333	-2	0	3	-7	-2	-1	0	-3	-6	-2	2	-3	-10	-8	-5	-5	-3	2
9.54167	-2	0	4	-6	-2	-1	0	-2	-5	-2	2	-3	-10	-8	-5	-5	-5	1
9.55	-2	1	4	-6	-3	-1	1	-2	-5	-2	1	-3	-10	-9	-6	-4	-5	1
9.55833	-1	2	4	-5	-2	-1	1	-1	-6	-3	0	-3	-9	-9	-6	-4	-5	1
9.56667	0	2	2	-5	-1	0	2	-1	-6	-3	1	-3	-10	-10	-6	-4	-4	0
9.575	1	1	1	-4	0	-1	4	0	-6	-2	1	-4	-10	-10	-5	-3	-4	0
9.58333	1	0	-1	-4	1	-2	5	0	-6	-2	1	-5	-11	-10	-5	-4	-4	0
9.59167	1	-1	-2	-3	0	-2	5	0	-6	-2	1	-6	-10	-9	-5	-3	-4	1
9.6	1	-2	-3	-3	-1	-3	3	1	-6	-2	1	-6	-10	-8	-6	-3	-5	1
9.60833	1	-2	-3	-4	-2	-3	3	2	-6	-2	2	-5	-11	-8	-7	-3	-6	1
9.61667	1	-2	-2	-4	-4	-3	2	2	-5	-2	3	-5	-11	-8	-8	-4	-5	1
9.625	1	-1	0	-4	-4	-3	2	2	-4	-1	3	-4	-11	-8	-8	-4	-4	2
9.63333	1	-1	1	-4	-4	-3	1	1	-3	-1	2	-4	-11	-9	-8	-4	-3	2
9.64167	1	0	2	-4	-5	-3	1	0	-4	-1	1	-4	-11	-10	-7	-5	-2	2
9.65	1	1	2	-5	-5	-4	1	0	-4	-1	1	-3	-12	-10	-7	-7	-3	3
9.65833	1	2	1	-5	-5	-5	1	0	-5	-1	1	-3	-12	-10	-7	-8	-2	3
9.66667	2	2	0	-5	-5	-5	0	0	-5	0	2	-2	-12	-9	-7	-8	-2	4
9.675	2	3	1	-5	-4	-5	0	-1	-5	1	2	-2	-12	-8	-6	-6	-3	4
9.68333	3	2	1	-5	-3	-3	-1	-1	-4	1	1	-2	-12	-7	-5	-4	-4	3
9.69167	2	2	1	-5	-2	-2	-2	-2	-4	1	1	-1	-11	-7	-5	-4	-4	2
9.7	1	2	0	-5	0	-2	-2	-3	-4	0	2	-1	-11	-7	-5	-4	-4	1
9.70833	0	2	0	-5	1	-1	-3	-4	-4	-1	2	-1	-12	-8	-5	-4	-4	1
9.71667	-1	2	0	-6	1	-1	-4	-4	-3	-1	1	-2	-13	-8	-5	-4	-2	1
9.725	-1	1	-1	-6	0	-1	-4	-3	-4	0	0	-2	-14	-8	-5	-4	-1	2
9.73333	-1	1	-1	-7	-1	-2	-3	-3	-4	1	-1	-3	-14	-9	-5	-4	0	3
9.74167	-1	1	-2	-8	-1	-3	-1	-3	-4	2	-1	-4	-13	-9	-6	-4	1	3
9.75	0	1	-3	-9	-1	-4	-1	-4	-4	2	-1	-4	-12	-9	-6	-4	0	2
9.75833	0	1	-3	-8	-2	-5	0	-4	-4	1	0	-5	-12	-10	-7	-4	-2	1
9.76667	0	1	-3	-7	-2	-5	0	-4	-3	1	1	-6	-12	-11	-7	-4	-3	0
9.775	0	1	-3	-5	-2	-4	0	-4	-3	1	1	-7	-12	-11	-7	-4	-3	0
9.78333	1	1	-1	-4	-1	-3	0	-4	-3	1	1	-7	-13	-10	-7	-4	-2	-1
9.79167	2	1	0	-4	0	-2	-1	-3	-4	1	1	-6	-13	-7	-6	-4	-1	-2
9.8	3	1	0	-3	1	-2	-2	-2	-4	1	1	-6	-13	-6	-5	-4	-1	-2
9.80833	3	2	0	-4	2	-3	-2	-2	-6	1	1	-5	-12	-6	-5	-4	-2	-1
9.81667	3	2	0	-5	2	-3	-3	-3	-6	1	0	-6	-12	-7	-5	-5	-3	1
9.825	3	2	1	-6	1	-3	-2	-2	-6	1	-2	-7	-13	-8	-6	-4	-5	2
9.83333	4	3	1	-6	0	-3	-2	-2	-5	2	-2	-6	-13	-8	-7	-4	-6	3
9.84167	3	4	1	-4	0	-2	-1	-2	-4	2	-3	-5	-13	-9	-7	-3	-5	2
9.85	2	4	0	-3	1	-1	-1	-3	-3	2	-3	-5	-13	-10	-6	-3	-5	2
9.85833	2	3	1	-3	2	0	0	-5	-2	2	-3	-5	-13	-10	-6	-4	-5	1
9.86667	1	3	2	-3	2	0	1	-6	-2	1	-2	-5	-13	-11	-7	-5	-5	0
9.875	2	3	2	-3	0	-1	1	-6	-2	1	-2	-5	-13	-11	-7	-5	-5	1
9.88333	3	3	1	-3	-3	0	0	-6	-3	0	-2	-5	-12	-11	-7	-6	-5	2
9.89167	4	4	0	-3	-5	1	0	-5	-2	0	-3	-4	-12	-11	-6	-6	-4	3
9.9	3	5	-2	-4	-5	1	0	-5	-2	0	-4	-3	-11	-10	-5	-6	-3	3
9.90833	3	5	-1	-4	-3	1	1	-5	-3	1	-3	-3	-12	-10	-5	-6	-3	4
9.91667	3	4	0	-5	-3	0	1	-5	-3	0	-2	-4	-13	-8	-7	-6	-3	4
9.925	3	3	1	-5	-2	-1	1	-6	-4	0	-1	-5	-12	-8	-7	-5	-3	4
9.93333	4	3	1	-5	-1	-1	1	-6	-5	0	1	-6	-11	-8	-7	-4	-3	3
9.94167	4	2	1	-5	0	-1	1	-4	-6	0	0	-6	-10	-9	-6	-2	-4	3
9.95	4	2	1	-5	-1	-1	1	-2	-6	-1	-1	-5	-11	-10	-5	-1	-4	1
9.95833	3	2	1	-5	-1	-2	0	-1	-5	-2	-2	-4	-11	-10	-4	-1	-5	0
9.96667	2	2	1	-6	0	-3	-1	-1	-4	-2	-1	-4	-12	-11	-4	-1	-6	0
9.975	2	1	1	-6	0	-3	0	-2	-3	-2	0	-3	-12	-11	-5	-2	-6	1
9.98333	3	-1	1	-6	0	-5	1	-3	-3	-1	2	-4	-12	-11	-5	-4	-5	1
9.99167	4	0	2	-6	0	-6	2	-3	-2	-1	2	-4	-11	-11	-5	-5	-4	1
10	5	0	3	-5	1	-5	2	-2	-1	-1	1	-4	-11	-11	-5	-5	-3	1
10.0083	5	0	2	-5	1	-4	1	-1	0	-1	1	-5	-11	-9	-3	-5	-2	0
10.0167	4	1	1	-5	0	-4	1	-2	0	-1	0	-5	-12	-8	-2	-5	-2	0
10.025	3	1	0	-6	-1	-3	-1	-3	-1	-1	0	-5	-12	-7	-2	-5	-2	0
10.0333	3	2	-1	-6	-2	-2	-2	-4	-2	-1	1	-5	-11	-8	-3	-4	-2	0
10.0417	3	2	0	-6	-3	-1	-2	-4	-2	0	2	-4	-11	-9	-3	-4	-2	2
10.05	4	3	1	-5	-2	0	-2	-3	-3	0	2	-3	-11	-10	-4	-5	-3	2
10.0583	3	3	1	-5	-2	1	-2	-2	-3	0	3	-2	-12	-11	-4	-5	-4	1
10.0667	3	3	1	-4	-2	0	-1	-1	-4	0	4	-2	-13	-11	-4	-5	-4	0
10.075	2	3	0	-4	-1	0	-1	-1	-5	0	5	-3	-14	-10	-4	-5	-4	0
10.0833	1	2	0	-3	-1	-1	0	-1	-6	0	5	-3	-14	-10	-4	-4	-4	0
10.0917	0	0	0	-3	-1	-1	0	-1	-6	0	4	-3	-14	-10	-4	-4	-4	0
10.1	0	0	-1	-3	-2	-1	0	-2	-6	-1	3	-2	-14	-10	-4	-4	-4	1
10.1083	0	0	-1	-3	-1	-1	0	-3	-5	-1	1	-2	-13	-10	-4	-4	-4	2
10.1167	-1	0	0	-4	-1	-2	-1	-4	-5	0	0	-2	-13	-9	-4	-4	-2	2
10.125	-2	1	1	-5	0	-2	-1	-4	-5	1	-1	-3	-13	-9	-4	-4	-1	2
10.1333	-2	2	2	-6	1	-2	-2	-5	-6	2	-1	-2	-14	-8	-4	-4	-1	3
10.1417	-1	3	2	-7	2	-2	-3	-6	-5	2	-1	-1	-13	-8	-5	-4	-1	3
10.15	0	3	2	-6	1	-1	-3	-6	-5	2	0	0	-13	-8	-6	-3	-2	2
10.1583	0	3	2	-6	1	0	-3	-6	-5	1	1	1	-13	-8	-5	-2	-3	3
10.1667	1	3	1	-7	0	1	-2	-5	-5	1	1	1	-12	-9	-4	-3	-4	4
10.175	1	3	0	-8	-1	1	-1	-4	-5	0	2	1	-12	-8	-4	-4	-4	4
10.1833	1	2	0	-8	-2	0	1	-3	-5	-1	2	1	-11	-7	-4	-4	-4	4
10.1917	2	0	0	-9	-2	-1	2	-3	-4	-1	3	1	-11	-6	-4	-5	-4	2
10.2	1	-1	1	-9	-1	-1	2	-4	-4	-1	3	1	-11	-7	-3	-6	-5	0
10.2083	0	0	1	-7	0	-2	1	-4	-4	-1	2	1	-10	-8	-3	-8	-5	0
10.2167	0	1	1	-7	0	-2	1	-5	-3	-1	2	1	-10	-9	-4	-8	-5	1
10.225	2	2	1	-6	-1	-1	1	-4	-2	-1	2	0	-10	-10	-5	-8	-6	1
10.2333	3	2	1	-6	-1	0	1	-3	-2	-1	3	-1	-11	-10	-5	-7	-7	2
10.2417	3	1	2	-6	-2	1	2	-1	-2	0	3	-1	-11	-10	-5	-6	-6	3
10.25	3	1	1	-6	-3	1	2	-1	-1	0	2	-1	-11	-10	-4	-4	-6	3
10.2583	3	1	0	-5	-2	1	2	-1	0	0	1	-1	-11	-11	-4	-3	-6	3
10.2667	3	1	-1	-4	0	1	1	-2	-1	0	-1	-1	-12	-10	-4	-4	-5	2
10.275	3	1	-2	-4	2	0	1	-2	-1	0	-3	-2	-13	-9	-4	-4	-4	2
10.2833	3	1	-2	-5	3	1	0	-1	-2	-1	-2	-2	-13	-8	-5	-4	-4	3
10.2917	3	1	-1	-6	3	1	0	-1	-3	0	-1	-3	-12	-8	-5	-5	-3	3
10.3	3	2	-1	-6	2	1	1	-1	-2	0	-1	-3	-12	-9	-5	-6	-3	3
10.3083	3	2	-2	-6	0	1	1	-1	-2	1	0	-4	-13	-9	-4	-6	-3	2
10.3167	3	2	-3	-5	-1	1	0	-1	-2	1	0	-3	-14	-9	-4	-5	-4	1
10.325	3	1	-4	-5	-3	1	0	-1	-3	1	0	-3	-14	-8	-3	-5	-4	1
10.3333	3	0	-3	-5	-2	1	-1	-1	-5	1	1	-2	-13	-8	-4	-5	-3	1
10.3417	2	1	-1	-5	-1	1	-1	-1	-5	1	2	-1	-13	-8	-5	-5	-3	2
10.35	1	2	1	-5	0	1	-1	-1	-4	1	2	-1	-12	-9	-7	-4	-2	1
10.3583	1	2	3	-5	0	0	-1	-2	-3	1	1	-1	-12	-10	-8	-3	-3	1
10.3667	1	2	3	-4	-1	0	-1	-2	-1	1	2	-1	-12	-10	-8	-3	-3	1
10.375	1	2	4	-3	-2	-1	0	-2	-1	1	2	-2	-13	-10	-8	-5	-3	0
10.3833	2	2	3	-2	-2	-2	0	-2	-2	1	2	-2	-14	-9	-8	-5	-4	0
10.3917	3	2	2	-2	-3	-2	1	-3	-3	2	1	-2	-15	-9	-8	-4	-4	1
10.4	3	2	1	-3	-2	-2	2	-3	-2	2	2	-2	-16	-9	-8	-5	-4	1
10.4083	2	2	1	-3	-2	-2	2	-4	-1	3	3	-3	-14	-11	-7	-5	-4	1
10.4167	2	3	0	-4	-1	-1	3	-4	-1	2	3	-4	-13	-11	-5	-5	-4	1
10.425	2	3	0	-5	0	-1	2	-4	-2	0	3	-5	-12	-11	-4	-4	-5	2
10.4333	2	2	1	-5	0	-1	2	-3	-3	-1	3	-5	-12	-11	-5	-4	-4	3
10.4417	2	1	0	-5	0	-1	2	-2	-3	-1	2	-4	-13	-11	-5	-3	-3	4
10.45	0	0	0	-6	0	-2	2	-1	-3	-2	1	-3	-13	-10	-6	-2	-3	3
10.4583	0	0	-1	-7	0	-2	3	0	-3	-1	1	-3	-13	-9	-5	-3	-3	2
10.4667	0	0	-1	-8	1	-1	3	0	-1	0	1	-3	-14	-8	-5	-3	-3	2
10.475	0	1	-1	-8	2	-1	3	0	0	0	1	-4	-14	-8	-6	-4	-3	1
10.4833	0	1	0	-6	1	-1	3	-1	0	-1	2	-5	-14	-8	-6	-3	-3	0
10.4917	0	2	-1	-4	0	-1	3	-2	-1	-1	4	-6	-14	-8	-6	-3	-4	0
10.5	1	2	-1	-4	-1	-1	2	-2	-2	-1	5	-6	-14	-9	-6	-3	-4	1
10.5083	1	2	-1	-5	-3	0	1	-2	-3	-1	5	-6	-13	-9	-6	-4	-4	2
10.5167	1	0	-1	-5	-3	0	1	-1	-4	0	5	-5	-12	-9	-5	-5	-4	2
10.525	1	-1	-2	-6	-3	-1	1	-1	-4	1	4	-3	-11	-10	-4	-4	-4	2
10.5333	1	-2	-2	-6	-2	-1	1	-1	-4	1	3	-2	-11	-10	-5	-4	-5	2
10.5417	0	-1	-1	-5	-2	-1	1	0	-4	0	3	-1	-12	-10	-6	-3	-6	3
10.55	-1	1	0	-4	-2	-1	2	-1	-4	-1	3	0	-13	-9	-7	-3	-6	2
10.5583	-1	2	0	-3	-2	-1	2	-1	-4	-2	2	0	-14	-8	-8	-3	-7	2
10.5667	-1	3	1	-4	-2	-1	1	-2	-4	-2	1	-1	-13	-8	-8	-4	-7	1
10.575	0	4	1	-5	-1	-1	-1	-3	-2	-2	1	-1	-12	-7	-9	-5	-6	0
10.5833	0	5	1	-5	-1	-1	-2	-4	0	-1	1	-1	-12	-7	-9	-6	-5	0
10.5917	0	5	1	-5	0	0	-2	-3	1	0	1	-1	-13	-7	-8	-7	-5	1
10.6	-1	4	1	-5	0	0	-1	-3	1	2	1	-1	-14	-7	-7	-8	-5	2
10.6083	-2	3	1	-5	0	0	-1	-3	1	4	1	-2	-14	-7	-7	-7	-5	3
10.6167	-2	2	1	-7	0	0	-2	-4	1	5	2	-3	-13	-8	-6	-5	-4	4
10.625	-1	2	0	-7	-1	0	-2	-4	0	4	1	-4	-12	-8	-6	-4	-4	4
10.6333	0	2	0	-7	-1	0	-1	-4	-2	3	1	-4	-11	-8	-6	-3	-4	4
10.6417	1	2	1	-7	-2	-1	0	-3	-3	2	1	-5	-11	-7	-5	-3	-4	4
10.65	2	1	2	-6	-3	-2	0	-2	-4	1	1	-6	-11	-7	-5	-3	-3	2
10.6583	2	1	2	-4	-3	-2	0	-2	-5	1	1	-6	-11	-7	-4	-3	-2	0
10.6667	2	1	2	-4	-3	-2	-1	-2	-4	0	2	-6	-12	-8	-4	-3	-1	-1
10.675	2	1	1	-4	-3	-2	-1	-1	-4	0	2	-6	-12	-9	-4	-4	-2	-2
10.6833	3	1	1	-5	-3	-3	0	0	-4	0	1	-6	-12	-9	-3	-4	-3	-2
10.6917	3	2	0	-5	-3	-2	1	1	-4	0	0	-5	-12	-8	-4	-4	-3	-1
10.7	2	2	0	-5	-3	-3	1	0	-4	0	0	-5	-12	-8	-5	-3	-3	0
10.7083	1	2	0	-6	-3	-3	2	-1	-4	0	0	-4	-12	-8	-6	-3	-4	0
10.7167	-1	2	-1	-6	-4	-4	3	-2	-4	0	0	-4	-12	-8	-7	-3	-4	0
10.725	-1	2	-1	-6	-4	-4	3	-1	-3	-1	0	-4	-12	-9	-6	-3	-5	1
10.7333	-1	2	-1	-6	-4	-4	3	-1	-2	-2	1	-5	-12	-10	-6	-4	-4	0
10.7417	-1	2	0	-7	-5	-3	2	0	-3	-2	2	-5	-11	-11	-5	-5	-4	0
10.75	-1	2	0	-8	-5	-3	1	0	-3	-3	3	-5	-11	-11	-5	-6	-5	0
10.7583	0	2	0	-9	-5	-3	1	1	-2	-3	3	-4	-12	-11	-5	-5	-5	0
10.7667	1	2	-1	-9	-4	-4	2	1	-2	-3	2	-2	-13	-10	-7	-4	-4	0
10.775	2	2	-2	-7	-2	-4	2	0	-1	-3	1	-2	-14	-9	-7	-4	-4	0
10.7833	2	2	-3	-6	-2	-3	2	-1	-1	-2	0	-1	-15	-9	-7	-4	-4	1
10.7917	2	2	-2	-5	-2	-1	2	-3	-2	-2	0	-1	-16	-8	-6	-4	-3	1
10.8	2	2	-1	-6	-2	0	2	-4	-2	-1	0	-1	-16	-9	-6	-5	-2	2
10.8083	2	1	0	-6	-3	1	3	-4	-2	-2	1	0	-16	-10	-6	-6	-1	2
10.8167	1	0	-1	-5	-3	1	3	-4	-3	-2	3	0	-16	-10	-6	-6	-2	2
10.825	1	0	-2	-5	-3	0	3	-4	-4	-2	3	-1	-16	-10	-6	-5	-2	1
10.8333	2	-1	-1	-6	-2	-1	2	-5	-5	-2	1	-2	-16	-10	-7	-5	-2	0
10.8417	2	-1	0	-6	-3	-1	1	-5	-4	-1	0	-3	-16	-10	-7	-4	-3	0
10.85	2	-1	1	-7	-3	-2	0	-5	-3	-1	0	-4	-15	-10	-6	-2	-3	1
10.8583	2	-1	1	-7	-4	-2	-1	-4	-2	-1	0	-4	-14	-11	-5	-1	-4	2
10.8667	1	-1	1	-7	-5	-1	-1	-3	-2	0	0	-5	-13	-11	-4	-1	-5	2
10.875	0	-1	1	-8	-6	-1	0	-2	-2	0	-1	-5	-14	-11	-4	-1	-6	1
10.8833	-1	-2	0	-7	-7	-1	1	-2	-2	-1	-1	-4	-14	-12	-4	-2	-6	0
10.8917	-2	-2	-1	-6	-7	-1	2	-2	-2	-2	-1	-4	-15	-14	-3	-3	-5	-1
10.9	-2	-1	0	-6	-6	-2	3	-1	-3	-2	-1	-4	-16	-14	-2	-3	-4	-1
10.9083	-1	-1	0	-6	-6	-3	3	0	-3	-2	-1	-4	-16	-13	-3	-3	-3	-1
10.9167	-1	-1	1	-7	-4	-2	2	0	-3	-1	-1	-5	-16	-13	-3	-3	-2	-1
10.925	0	-2	2	-6	-3	-1	1	-1	-3	-1	-2	-5	-16	-12	-4	-3	-2	0
10.9333	1	-1	2	-6	-1	-1	0	-2	-3	-1	-2	-4	-16	-11	-5	-3	-1	0
10.9417	1	-1	3	-7	0	-2	0	-3	-3	0	-2	-4	-16	-10	-6	-3	-2	1
10.95	0	0	3	-8	0	-3	0	-5	-3	-1	-1	-4	-16	-9	-5	-3	-2	1
10.9583	0	0	2	-9	-1	-4	1	-5	-3	-2	-1	-4	-16	-10	-4	-3	-3	0
10.9667	0	0	2	-9	-2	-5	2	-4	-3	-2	-1	-4	-16	-11	-4	-2	-4	0
10.975	0	0	1	-9	-3	-6	3	-3	-2	-2	-1	-4	-16	-11	-4	-2	-4	0
10.9833	-1	0	1	-9	-3	-6	2	-1	-1	-2	0	-5	-15	-10	-4	-2	-3	-1
10.9917	-1	0	1	-8	-2	-4	1	-1	-1	-1	0	-5	-15	-11	-5	-1	-2	-1
11	0	0	1	-7	-1	-3	0	-1	-2	-1	0	-6	-15	-11	-5	-1	-2	-1
11.0083	1	-1	1	-7	-1	-2	-1	-1	-2	0	-1	-7	-14	-10	-5	-1	-3	1
11.0167	0	-2	0	-6	-1	-2	-1	-1	-2	0	-1	-6	-13	-9	-4	-2	-4	2
11.025	-1	-2	1	-5	-1	-3	-2	-1	-2	-1	0	-5	-13	-8	-4	-3	-5	3
11.0333	-1	-2	2	-7	-1	-2	-2	-1	-2	-2	1	-4	-13	-8	-4	-3	-5	3
11.0417	-1	-1	2	-7	-1	-2	-3	-1	-3	-3	1	-3	-13	-8	-4	-3	-5	3
11.05	0	1	2	-6	-1	-2	-4	-2	-3	-4	2	-3	-14	-8	-5	-2	-4	3
11.0583	0	4	2	-6	-1	-2	-4	-3	-3	-4	2	-3	-15	-9	-6	-2	-4	2
11.0667	0	5	2	-5	-1	-3	-3	-2	-2	-4	1	-3	-16	-10	-6	-3	-5	2
11.075	0	4	2	-5	0	-5	-2	-2	-1	-4	0	-3	-16	-12	-6	-3	-5	2
11.0833	0	2	1	-6	0	-5	-1	-1	0	-3	-1	-4	-16	-13	-5	-3	-4	2
11.0917	0	1	1	-5	1	-4	0	-1	0	-3	0	-4	-17	-13	-5	-3	-3	1
11.1	0	1	1	-5	1	-4	0	-2	0	-3	1	-4	-17	-12	-6	-4	-4	0
11.1083	0	0	1	-6	0	-4	0	-4	-1	-2	2	-5	-17	-11	-6	-4	-4	0
11.1167	0	0	2	-7	-1	-4	0	-4	-2	-1	3	-5	-16	-10	-5	-4	-4	0
11.125	0	0	2	-7	-2	-4	-1	-4	-4	-1	4	-5	-15	-9	-5	-3	-4	1
11.1333	0	1	3	-7	-2	-4	-1	-3	-5	0	4	-5	-16	-10	-5	-3	-4	1
11.1417	0	1	3	-7	-2	-4	-1	-3	-5	-1	3	-5	-17	-10	-6	-4	-4	1
11.15	0	1	2	-6	-1	-4	0	-3	-4	-1	2	-5	-18	-11	-7	-5	-3	1
11.1583	0	1	1	-6	-1	-4	0	-4	-3	-3	2	-5	-19	-13	-7	-5	-2	0
11.1667	-1	0	1	-4	-2	-5	0	-4	-3	-3	3	-4	-19	-13	-8	-5	-2	0
11.175	-1	0	1	-4	-2	-6	0	-4	-3	-2	3	-4	-18	-12	-9	-5	-1	0
11.1833	0	-1	1	-5	-2	-5	1	-3	-3	-1	3	-4	-17	-12	-9	-5	0	-1
11.1917	1	-1	1	-6	-2	-3	1	-3	-2	0	4	-4	-16	-12	-9	-5	-1	-2
11.2	1	1	1	-6	-2	-2	2	-4	-2	-1	5	-3	-15	-12	-9	-5	-3	-2
11.2083	1	3	0	-6	-1	-1	2	-4	-3	-1	4	-3	-16	-12	-7	-5	-4	-2
11.2167	1	4	0	-5	-2	-1	2	-4	-3	-2	4	-3	-17	-12	-6	-5	-4	-1
11.225	1	4	0	-5	-2	-1	2	-3	-2	-3	4	-3	-17	-12	-6	-5	-4	-1
11.2333	1	4	1	-5	-2	-2	3	-3	0	-3	3	-4	-18	-12	-6	-5	-4	-1
11.2417	1	5	2	-4	-2	-3	3	-3	0	-4	1	-5	-18	-12	-6	-6	-3	0
11.25	0	6	2	-4	-2	-4	4	-3	-1	-4	0	-5	-18	-12	-6	-6	-2	2
11.2583	-1	6	2	-5	-3	-4	4	-5	-2	-4	-1	-5	-18	-12	-5	-6	-1	3
11.2667	-2	5	2	-7	-3	-4	3	-5	-2	-4	-2	-4	-18	-11	-6	-6	-2	3
11.275	-2	4	2	-9	-2	-4	3	-6	-2	-4	-2	-4	-18	-11	-6	-6	-3	2
11.2833	-2	3	3	-9	0	-4	2	-6	-1	-5	-3	-4	-18	-10	-6	-7	-4	1
11.2917	-2	4	4	-9	2	-3	1	-6	1	-5	-3	-2	-19	-10	-6	-6	-3	0
11.3	-1	5	5	-9	2	-2	0	-6	1	-4	-3	-1	-20	-10	-6	-7	-4	-1
11.3083	0	5	5	-8	1	-2	0	-6	0	-4	-3	0	-20	-11	-6	-6	-3	-1
11.3167	1	6	5	-8	0	-2	-1	-6	-1	-4	-2	0	-20	-11	-6	-5	-2	-1
11.325	1	5	5	-8	-1	-2	-2	-7	-3	-4	-1	0	-19	-10	-6	-4	-3	-1
11.3333	1	4	4	-8	-1	-3	-3	-8	-4	-3	-1	-1	-18	-9	-5	-4	-3	0
11.3417	0	4	3	-8	-1	-3	-4	-8	-5	-3	-1	-2	-17	-9	-4	-4	-3	1
11.35	0	4	2	-8	-1	-3	-4	-7	-5	-2	0	-4	-17	-10	-3	-5	-3	1
11.3583	1	4	1	-7	-2	-3	-3	-5	-5	-1	0	-5	-17	-11	-3	-5	-2	-1
11.3667	1	4	0	-6	-2	-4	-2	-4	-3	0	1	-5	-17	-11	-3	-5	-2	-2
11.375	1	3	0	-6	-3	-4	-1	-4	-2	0	2	-5	-16	-11	-4	-5	-2	-3
11.3833	0	2	0	-6	-3	-4	-2	-4	-2	0	2	-5	-16	-12	-5	-5	-3	-3
11.3917	-1	2	1	-6	-3	-5	-2	-5	-2	-1	2	-5	-17	-12	-6	-6	-3	-2
11.4	-1	2	2	-6	-2	-5	-1	-5	-2	-1	1	-5	-16	-12	-7	-6	-4	-1
11.4083	-1	3	2	-5	-3	-5	-1	-5	-2	-1	0	-5	-16	-12	-6	-6	-4	-1
11.4167	0	5	2	-5	-3	-6	-1	-4	-3	-1	-1	-5	-17	-13	-4	-5	-4	-1
11.425	1	6	3	-6	-3	-5	-1	-3	-5	-2	0	-5	-18	-13	-3	-5	-4	-2
11.4333	1	7	4	-6	-3	-5	-1	-3	-5	-3	2	-5	-19	-14	-3	-4	-4	-3
11.4417	0	6	4	-5	-4	-5	-1	-2	-5	-3	2	-5	-20	-13	-4	-4	-4	-4
11.45	0	4	3	-5	-4	-5	-1	-3	-5	-3	2	-5	-19	-13	-4	-6	-4	-3
11.4583	0	3	2	-6	-4	-4	0	-3	-4	-4	2	-6	-19	-11	-5	-7	-3	-3
11.4667	1	2	2	-7	-4	-3	1	-4	-4	-4	0	-6	-19	-10	-5	-7	-3	-2
11.475	3	1	2	-7	-2	-4	1	-5	-4	-4	0	-6	-18	-10	-5	-6	-3	-2
11.4833	3	0	1	-6	-1	-5	0	-6	-5	-3	1	-6	-18	-10	-4	-5	-3	-3
11.4917	2	0	0	-5	-1	-6	0	-6	-6	-2	2	-5	-18	-10	-5	-3	-4	-3
11.5	1	-1	-1	-4	-2	-6	1	-4	-6	-1	4	-5	-18	-11	-5	-3	-4	-3
11.5083	1	0	-1	-3	-2	-4	1	-2	-5	-1	6	-4	-18	-13	-6	-3	-4	-3
11.5167	0	1	-1	-3	-2	-4	2	0	-5	-2	6	-2	-17	-13	-7	-3	-4	-3
11.525	0	1	0	-3	-2	-4	2	0	-6	-2	5	-1	-16	-13	-6	-4	-4	-2
11.5333	-1	1	1	-4	-1	-4	1	-1	-6	-2	4	0	-15	-13	-5	-5	-4	-2
11.5417	0	1	2	-5	-1	-4	1	-1	-6	-3	2	-1	-16	-14	-5	-5	-4	-1
11.55	1	0	1	-6	-1	-4	1	-2	-6	-4	1	-2	-16	-14	-4	-5	-4	-1
11.5583	2	0	1	-7	-3	-4	2	-2	-6	-4	0	-2	-17	-13	-4	-6	-4	-1
11.5667	3	0	1	-8	-3	-3	3	-3	-6	-3	1	-3	-18	-12	-4	-5	-4	-2
11.575	2	-1	2	-7	-3	-3	3	-3	-5	-3	1	-3	-18	-11	-3	-4	-5	-2
11.5833	2	-2	2	-7	-2	-2	3	-3	-5	-4	2	-4	-19	-11	-2	-4	-5	-2
11.5917	2	-2	1	-7	-1	-3	3	-3	-5	-4	2	-5	-19	-11	-3	-3	-4	-2
11.6	3	-1	0	-6	-2	-5	4	-2	-4	-4	1	-6	-19	-10	-4	-2	-2	-2
11.6083	3	0	-1	-6	-3	-5	4	-1	-5	-2	0	-7	-19	-10	-5	-1	-1	-2
11.6167	3	1	-1	-5	-2	-5	4	-1	-6	-1	0	-7	-19	-10	-6	-1	-1	-1
11.625	1	2	0	-5	-1	-4	3	-2	-7	0	0	-6	-18	-11	-6	-1	-1	-1
11.6333	0	2	2	-5	0	-4	1	-2	-7	1	0	-6	-18	-11	-6	0	-2	-1
11.6417	-1	3	3	-5	0	-4	0	-2	-6	1	1	-5	-17	-11	-6	0	-3	0
11.65	-1	3	3	-6	0	-5	0	-2	-6	0	2	-5	-18	-10	-7	-1	-3	0
11.6583	-1	2	2	-6	1	-6	1	-1	-6	1	2	-5	-18	-9	-7	-2	-3	0
11.6667	-1	2	1	-6	1	-6	1	-1	-6	1	1	-5	-18	-9	-7	-3	-3	-1
11.675	-1	1	1	-6	0	-7	1	-2	-5	-1	0	-6	-18	-9	-7	-3	-4	-2
11.6833	0	1	0	-5	-1	-7	1	-3	-4	-2	0	-6	-18	-8	-7	-3	-5	-3
11.6917	1	1	-1	-5	-1	-6	0	-3	-4	-3	1	-5	-18	-9	-6	-3	-5	-4
11.7	2	1	-1	-5	-1	-5	1	-3	-5	-4	1	-4	-17	-10	-5	-3	-5	-3
11.7083	2	1	-1	-4	-1	-5	1	-3	-5	-5	0	-5	-18	-11	-3	-2	-5	-2
11.7167	2	1	-1	-3	-1	-4	1	-3	-6	-5	-1	-6	-18	-12	-3	-2	-5	-1
11.725	2	0	-1	-2	-2	-4	1	-4	-5	-4	-2	-7	-18	-12	-4	-2	-4	-1
11.7333	2	1	-1	-2	-2	-3	1	-3	-4	-3	-1	-7	-18	-12	-6	-3	-4	0
11.7417	1	2	0	-3	-2	-4	2	-3	-4	-2	1	-8	-18	-12	-6	-5	-3	1
11.75	0	3	1	-4	-3	-4	2	-4	-3	-1	3	-7	-18	-11	-6	-5	-4	1
11.7583	0	4	1	-5	-3	-4	2	-4	-3	0	5	-6	-18	-11	-7	-5	-3	0
11.7667	0	4	0	-4	-2	-4	2	-3	-3	0	5	-5	-18	-11	-7	-3	-3	-1
11.775	1	4	0	-4	-1	-4	2	-3	-3	0	5	-3	-17	-11	-7	-2	-3	-2
11.7833	1	3	1	-4	-1	-6	2	-2	-4	0	3	-2	-17	-10	-8	-3	-3	-2
11.7917	2	1	1	-3	0	-6	1	-3	-4	0	0	-1	-17	-10	-8	-4	-3	-3
11.8	2	0	0	-4	1	-6	1	-3	-4	1	-2	-1	-18	-10	-9	-5	-4	-3
11.8083	1	0	0	-4	2	-5	2	-3	-4	0	-2	0	-18	-10	-9	-6	-3	-3
11.8167	1	1	-1	-5	2	-4	3	-3	-5	0	-1	0	-18	-11	-9	-7	-3	-3
11.825	1	0	0	-5	0	-3	4	-3	-5	0	0	0	-18	-11	-8	-7	-3	-3
11.8333	1	-1	0	-4	-1	-2	4	-3	-4	0	0	0	-17	-10	-8	-6	-4	-3
11.8417	1	0	-1	-3	-1	-2	4	-3	-5	0	0	0	-17	-9	-7	-5	-5	-3
11.85	2	1	-2	-4	0	-2	5	-3	-6	0	1	-1	-17	-8	-6	-5	-4	-2
11.8583	2	0	-3	-5	1	-3	4	-4	-6	0	1	-2	-17	-9	-5	-5	-4	0
11.8667	2	-1	-3	-5	0	-4	3	-4	-6	-1	1	-2	-18	-10	-5	-5	-4	0
11.875	1	0	-4	-5	-1	-4	3	-4	-5	-1	1	-3	-19	-11	-5	-6	-4	-1
11.8833	1	1	-4	-4	-1	-4	3	-3	-4	-1	1	-3	-18	-10	-5	-5	-4	-1
11.8917	1	2	-4	-4	-1	-4	3	-2	-5	-1	0	-3	-18	-9	-5	-4	-6	-1
11.9	1	2	-4	-4	-1	-4	3	-2	-5	0	0	-2	-18	-10	-6	-3	-6	-2
11.9083	1	2	-4	-4	-2	-5	3	-2	-6	0	0	-1	-19	-11	-6	-3	-5	-2
11.9167	2	1	-4	-5	-4	-6	3	-2	-6	1	1	-1	-18	-12	-6	-3	-5	-1
11.925	2	0	-3	-5	-4	-6	3	-3	-5	0	0	-2	-17	-11	-6	-4	-4	0
11.9333	2	-1	-2	-5	-3	-5	3	-4	-5	0	0	-3	-17	-9	-6	-4	-4	0
11.9417	2	-2	-2	-5	-2	-4	3	-4	-4	-1	0	-3	-17	-9	-6	-5	-3	0
11.95	1	-1	-3	-6	-1	-3	4	-4	-4	-1	-1	-3	-18	-9	-5	-5	-3	0
11.9583	1	0	-3	-6	-1	-3	4	-4	-4	-1	-1	-3	-19	-9	-5	-4	-3	1
11.9667	1	2	-3	-6	-3	-3	4	-3	-4	-2	-1	-3	-19	-9	-5	-4	-3	1
11.975	0	2	-2	-5	-4	-4	4	-2	-6	-2	-1	-4	-19	-10	-5	-4	-4	2
11.9833	0	1	-2	-5	-4	-4	4	-2	-6	-2	-1	-3	-19	-11	-5	-5	-4	2
11.9917	1	1	-3	-5	-4	-4	5	-3	-5	-2	-1	-3	-18	-11	-6	-5	-4	2
12	1	1	-3	-4	-3	-5	4	-5	-4	-1	-1	-3	-18	-12	-6	-5	-3	1
12.0083	2	0	-2	-3	-3	-6	3	-6	-3	-1	-1	-4	-19	-13	-7	-6	-3	0
12.0167	3	-1	-1	-2	-3	-6	3	-6	-2	-1	0	-5	-19	-13	-8	-6	-2	-1
12.025	3	-1	-1	-2	-3	-5	3	-5	-2	-2	1	-5	-19	-12	-10	-6	-2	-1
12.0333	1	-1	-1	-3	-3	-4	2	-4	-2	-1	2	-5	-19	-12	-11	-7	-3	-1
12.0417	0	-1	-1	-4	-2	-3	2	-3	-2	1	2	-5	-18	-12	-10	-7	-4	-1
12.05	0	-1	-1	-5	-1	-2	1	-4	-2	2	2	-5	-18	-12	-9	-6	-5	-2
12.0583	1	-1	-1	-5	-1	-1	1	-3	-2	2	2	-6	-17	-13	-9	-5	-6	-3
12.0667	0	-1	-1	-4	-1	-1	0	-3	-2	1	2	-6	-17	-13	-10	-5	-6	-3
12.075	-1	-1	-1	-5	-2	-1	0	-3	-3	1	2	-5	-17	-13	-10	-6	-6	-3
12.0833	-1	-1	-2	-6	-4	-1	0	-4	-4	1	2	-4	-17	-13	-9	-6	-5	-4
12.0917	-2	-1	-3	-6	-6	0	0	-4	-4	2	2	-2	-17	-12	-8	-5	-3	-4
12.1	-1	0	-2	-6	-6	-1	1	-5	-4	2	1	-2	-17	-12	-8	-4	-3	-4
12.1083	0	1	-2	-6	-4	-3	1	-5	-3	1	0	-3	-18	-12	-8	-4	-4	-3
12.1167	1	2	-2	-6	-2	-4	0	-5	-3	0	-1	-4	-19	-12	-7	-4	-4	-3
12.125	2	2	-2	-4	-1	-5	-1	-5	-4	1	-1	-4	-20	-12	-5	-5	-5	-4
12.1333	2	1	-2	-5	-1	-5	-1	-5	-4	1	1	-4	-20	-12	-6	-6	-4	-4
12.1417	1	0	-2	-6	-1	-5	-1	-6	-4	0	3	-4	-19	-12	-6	-7	-3	-3
12.15	0	0	-2	-8	-2	-5	0	-6	-4	-1	4	-3	-19	-11	-6	-7	-1	-3
12.1583	-1	0	-2	-8	-4	-5	0	-6	-4	-2	4	-2	-19	-11	-6	-6	0	-4
12.1667	-2	1	-2	-7	-4	-4	0	-5	-3	-3	3	-2	-20	-10	-7	-5	0	-4
12.175	-2	1	0	-6	-4	-3	-1	-4	-3	-3	1	-3	-20	-10	-8	-4	0	-3
12.1833	-1	2	0	-4	-3	-3	-2	-4	-3	-4	1	-4	-20	-10	-9	-4	0	-2
12.1917	0	3	0	-3	-2	-3	-2	-5	-3	-3	1	-6	-19	-11	-8	-4	0	-1
12.2	1	3	0	-3	-1	-4	-2	-6	-2	-3	2	-7	-18	-12	-6	-4	0	-1
12.2083	1	3	0	-3	0	-4	-2	-5	-1	-2	2	-7	-18	-12	-6	-4	0	-1
12.2167	1	2	0	-3	0	-4	-1	-4	-1	-2	3	-7	-18	-12	-6	-3	1	-1
12.225	0	1	0	-3	0	-3	-1	-3	-1	-1	2	-7	-19	-12	-7	-2	0	-1
12.2333	1	0	-1	-3	-1	-2	0	-4	-2	-1	1	-6	-20	-12	-7	-2	-1	0
12.2417	1	-2	-2	-3	-1	-2	0	-4	-3	-1	1	-6	-21	-11	-7	-1	-2	2
12.25	1	-2	-1	-3	-2	-2	1	-5	-5	0	2	-6	-21	-11	-8	-1	-2	3
12.2583	0	-2	-1	-2	-3	-2	0	-5	-6	0	3	-5	-21	-11	-8	-1	-2	3
12.2667	0	-1	-1	-2	-4	-2	0	-4	-6	1	3	-3	-20	-10	-9	-1	-2	3
12.275	1	0	0	-2	-3	-2	-1	-4	-6	1	3	-2	-20	-10	-9	-2	-4	3
12.2833	0	-1	0	-4	-2	-3	-1	-5	-5	0	3	-2	-20	-11	-10	-2	-4	2
12.2917	0	-1	0	-4	0	-3	-1	-5	-4	-2	2	-2	-21	-10	-11	-4	-4	1
12.3	0	-1	-1	-4	1	-3	-1	-4	-5	-3	1	-2	-20	-10	-12	-5	-4	1
12.3083	-1	-1	-1	-3	0	-3	-1	-4	-5	-3	0	-2	-19	-11	-11	-6	-4	2
12.3167	0	-1	-2	-3	-1	-2	-1	-4	-7	-3	-1	-3	-19	-11	-10	-6	-4	1
12.325	0	-2	-2	-2	-1	-1	0	-5	-8	-3	-1	-3	-20	-10	-8	-5	-4	0
12.3333	0	-2	-2	-2	-1	-1	1	-5	-8	-3	-1	-3	-21	-9	-7	-5	-4	-2
12.3417	0	-2	-2	-1	-1	-1	2	-5	-8	-3	0	-2	-22	-10	-7	-4	-4	-3
12.35	1	-1	-2	-1	-2	-2	3	-6	-8	-2	1	-2	-22	-10	-6	-4	-4	-3
12.3583	0	-1	-2	-1	-3	-2	2	-6	-6	-2	1	-2	-21	-10	-6	-4	-3	-2
12.3667	-1	-1	-2	0	-3	-2	2	-6	-6	-2	0	-2	-20	-11	-6	-4	-2	-1
12.375	-1	0	-1	-1	-2	-2	0	-5	-6	-2	-1	-1	-20	-11	-6	-4	-2	0
12.3833	-1	0	-1	-2	-1	-3	-1	-5	-6	-1	-1	-2	-20	-11	-5	-5	-2	1
12.3917	0	1	-2	-3	-1	-4	-2	-5	-6	-1	-1	-3	-19	-10	-5	-5	-3	1
12.4	1	2	-3	-4	-2	-5	-1	-6	-6	-1	-2	-3	-19	-10	-6	-5	-4	0
12.4083	1	1	-3	-4	-3	-5	-1	-6	-6	0	-2	-4	-19	-11	-6	-6	-4	1
12.4167	1	1	-2	-5	-3	-4	0	-6	-7	0	-2	-4	-20	-12	-6	-6	-5	2
12.425	0	1	-1	-4	-3	-2	0	-5	-7	0	-2	-4	-20	-12	-7	-6	-5	2
12.4333	1	1	-2	-3	-2	-1	0	-4	-7	-1	-2	-5	-20	-10	-7	-6	-5	3
12.4417	2	1	-3	-2	-1	0	0	-3	-6	-3	-1	-5	-19	-9	-6	-5	-4	2
12.45	3	0	-3	-2	0	0	0	-4	-6	-3	-1	-5	-18	-8	-6	-4	-4	2
12.4583	4	0	-2	-3	0	-1	1	-5	-5	-3	-1	-4	-18	-9	-7	-4	-4	1
12.4667	3	0	-3	-4	-1	-1	2	-5	-6	-2	0	-3	-18	-11	-7	-4	-4	0
12.475	2	0	-3	-4	-3	-1	3	-5	-7	-2	-1	-3	-20	-12	-7	-4	-4	0
12.4833	1	-1	-3	-5	-3	-1	4	-5	-9	-2	-1	-3	-21	-12	-6	-4	-3	-1
12.4917	0	-1	-3	-4	-2	-1	4	-5	-9	-1	0	-3	-21	-12	-6	-4	-2	-2
12.5	0	-1	-3	-4	-2	-2	4	-4	-8	-1	1	-4	-20	-12	-6	-4	-2	-2
12.5083	0	-2	-3	-2	-1	-3	4	-3	-7	-1	1	-4	-19	-11	-5	-4	-2	-1
12.5167	1	-2	-4	-1	0	-3	4	-2	-7	0	1	-4	-19	-10	-5	-4	-2	0
12.525	1	-2	-4	-1	0	-3	4	-2	-8	-1	1	-4	-19	-10	-6	-5	-2	1
12.5333	1	-3	-4	-2	-1	-3	4	-3	-9	-2	2	-4	-19	-10	-6	-6	-3	1
12.5417	2	-3	-3	-3	-2	-2	3	-3	-9	-2	3	-4	-19	-10	-6	-7	-3	2
12.55	2	-2	-3	-4	-2	-1	2	-3	-9	-2	3	-4	-18	-10	-6	-6	-3	2
12.5583	1	-2	-3	-4	-2	1	1	-3	-8	-1	3	-4	-18	-11	-6	-5	-2	3
12.5667	2	-1	-3	-4	-1	2	0	-4	-6	-1	2	-4	-18	-12	-7	-5	-1	3
12.575	2	-1	-3	-4	-1	2	0	-5	-6	-2	2	-4	-18	-12	-7	-5	-1	3
12.5833	2	-1	-2	-4	-2	1	0	-6	-6	-2	2	-2	-19	-12	-7	-5	-1	1
12.5917	1	0	-1	-4	-2	1	1	-6	-6	-1	1	-1	-19	-11	-8	-5	-1	-1
12.6	0	1	0	-4	-1	1	1	-6	-6	0	1	-1	-20	-10	-8	-4	-1	-3
12.6083	-1	1	2	-5	-1	1	1	-6	-6	0	1	-2	-20	-10	-7	-4	-1	-2
12.6167	-1	0	2	-6	-2	0	1	-6	-6	0	1	-2	-20	-11	-7	-5	-2	-1
12.625	-1	0	0	-6	-2	0	2	-5	-5	-1	1	-3	-20	-12	-9	-5	-2	-1
12.6333	0	-1	-2	-6	-2	-1	1	-4	-4	-1	1	-3	-19	-13	-10	-4	-2	-1
12.6417	1	-1	-3	-5	-1	-2	0	-3	-4	-1	1	-3	-19	-13	-9	-4	-2	-1
12.65	1	0	-4	-5	-2	-1	0	-3	-5	-1	2	-3	-20	-13	-9	-5	-3	-1
12.6583	1	1	-3	-5	-3	-1	0	-3	-6	-2	4	-3	-21	-13	-9	-5	-3	-1
12.6667	0	1	-3	-5	-3	-1	0	-4	-6	-2	5	-2	-22	-13	-10	-6	-3	0
12.675	-1	1	-2	-6	-4	-1	1	-4	-5	-2	4	-2	-23	-12	-11	-6	-3	0
12.6833	-2	0	-2	-5	-4	-2	2	-5	-4	-2	3	-1	-24	-11	-10	-5	-3	0
12.6917	-2	0	-3	-3	-4	-3	4	-5	-4	-2	2	-2	-23	-10	-9	-4	-2	0
12.7	-2	0	-4	-2	-4	-4	5	-5	-4	-2	2	-4	-22	-10	-8	-5	-2	1
12.7083	-1	-1	-5	-1	-4	-5	6	-4	-5	-2	1	-6	-21	-11	-7	-6	-2	1
12.7167	1	-1	-6	-2	-4	-6	6	-3	-6	-2	2	-6	-21	-12	-6	-5	-2	0
12.725	1	0	-5	-2	-3	-6	5	-2	-6	-2	3	-4	-20	-12	-7	-4	-2	0
12.7333	2	1	-5	-3	-2	-5	4	-2	-6	-3	3	-2	-20	-12	-8	-4	-2	0
12.7417	2	1	-4	-4	-1	-3	4	-2	-5	-3	2	-1	-20	-12	-8	-4	-3	-1
12.75	2	1	-3	-5	-1	-1	4	-3	-6	-3	1	-1	-20	-12	-7	-4	-4	-2
12.7583	1	1	-3	-5	0	0	3	-3	-7	-2	0	-2	-20	-11	-6	-4	-5	-3
12.7667	1	1	-2	-5	2	0	2	-3	-8	1	0	-2	-20	-12	-6	-3	-6	-2
12.775	1	1	-2	-5	2	-2	3	-2	-8	3	-1	-3	-19	-12	-6	-3	-6	-2
12.7833	1	1	-2	-5	0	-3	2	-2	-7	3	-1	-4	-19	-12	-7	-2	-6	-1
12.7917	2	1	-3	-3	-2	-2	2	-4	-7	3	-1	-4	-18	-11	-7	-3	-6	0
12.8	2	0	-4	-2	-3	-2	1	-5	-7	2	0	-4	-18	-11	-8	-4	-6	0
12.8083	2	-1	-3	-2	-4	-3	0	-6	-7	1	1	-4	-19	-11	-9	-4	-6	0
12.8167	1	-1	-3	-2	-4	-4	0	-5	-7	0	2	-3	-20	-11	-9	-4	-6	-1
12.825	1	-1	-4	-2	-4	-6	-1	-3	-6	-2	2	-2	-21	-12	-8	-4	-5	-1
12.8333	1	-1	-5	-2	-4	-6	0	-1	-5	-2	1	-3	-20	-12	-8	-4	-4	-1
12.8417	0	0	-6	-2	-3	-6	0	0	-6	-1	1	-3	-20	-12	-8	-5	-3	-1
12.85	1	0	-6	-3	-2	-6	0	0	-7	0	1	-3	-21	-12	-9	-6	-1	-1
12.8583	2	0	-7	-5	-1	-5	1	-2	-7	1	1	-4	-22	-11	-8	-6	1	-2
12.8667	3	0	-7	-6	-1	-3	1	-4	-7	1	1	-3	-22	-11	-6	-5	0	-3
12.875	2	1	-6	-6	-1	-2	1	-5	-7	1	0	-2	-22	-11	-6	-4	-2	-2
12.8833	1	1	-5	-5	-1	-2	1	-4	-8	1	0	-2	-22	-10	-7	-5	-2	-2
12.8917	1	1	-4	-4	-1	-4	2	-4	-8	1	1	-2	-21	-9	-8	-5	-2	-1
12.9	1	0	-3	-2	-2	-5	3	-3	-8	0	1	-2	-21	-9	-8	-4	-2	-1
12.9083	0	0	-3	-2	-1	-4	4	-3	-6	0	0	-2	-21	-9	-7	-3	-2	0
12.9167	0	0	-4	-3	-1	-4	4	-4	-5	0	-1	-1	-20	-10	-7	-2	-2	1
12.925	1	1	-4	-4	-3	-4	3	-5	-4	1	0	0	-20	-10	-7	-2	-3	2
12.9333	0	1	-5	-5	-5	-4	2	-6	-4	1	1	0	-19	-11	-8	-2	-3	1
12.9417	0	1	-6	-4	-5	-4	2	-7	-5	1	1	-1	-19	-11	-9	-3	-3	1
12.95	0	0	-5	-3	-4	-3	3	-6	-5	1	1	-2	-19	-12	-9	-4	-3	0
12.9583	-1	0	-5	-1	-2	-2	3	-5	-6	0	0	-2	-19	-13	-8	-4	-3	0
12.9667	-3	0	-5	-1	-1	-2	1	-4	-7	0	0	-3	-20	-13	-8	-2	-3	-1
12.975	-4	1	-5	-2	0	-3	1	-4	-6	0	1	-3	-21	-13	-7	-2	-3	-2
12.9833	-4	0	-4	-3	0	-4	0	-4	-6	0	1	-3	-21	-13	-7	-2	-4	-2
12.9917	-3	0	-4	-3	-2	-4	0	-5	-7	0	2	-4	-22	-13	-8	-3	-5	-2
13	-3	0	-4	-4	-3	-5	1	-5	-7	-1	2	-4	-22	-14	-9	-3	-6	-2
13.0083	-2	0	-3	-4	-4	-5	1	-4	-6	-2	1	-4	-22	-13	-10	-3	-5	-3
13.0167	-1	0	-2	-3	-4	-5	0	-3	-6	-4	1	-4	-22	-12	-10	-3	-4	-4
13.025	-1	0	-1	-3	-4	-5	0	-3	-5	-4	0	-4	-22	-12	-9	-3	-4	-4
13.0333	-1	0	-1	-4	-4	-5	0	-2	-6	-4	-1	-3	-21	-13	-6	-3	-4	-4
13.0417	-2	0	-1	-4	-4	-6	2	-2	-7	-3	-2	-2	-20	-13	-4	-4	-4	-4
13.05	-1	0	-1	-3	-3	-6	2	-2	-6	-3	-3	-2	-21	-13	-4	-5	-4	-4
13.0583	1	0	-2	-2	-3	-6	1	-2	-6	-3	-2	-1	-22	-13	-4	-6	-3	-4
13.0667	2	1	-3	-1	-3	-7	1	-3	-7	-3	-2	-1	-23	-12	-5	-6	-4	-4
13.075	2	2	-3	-1	-4	-6	1	-5	-7	-3	-1	0	-23	-13	-6	-5	-4	-4
13.0833	1	2	-3	-1	-4	-4	0	-6	-7	-4	0	0	-22	-13	-6	-4	-5	-3
13.0917	0	1	-3	-2	-2	-2	-1	-6	-6	-3	1	-1	-22	-12	-5	-4	-5	-2
13.1	0	1	-3	-3	-1	-2	-1	-5	-6	-2	1	-2	-22	-11	-5	-4	-4	-1
13.1083	-1	2	-4	-4	0	-3	0	-4	-6	-2	1	-2	-22	-10	-6	-4	-3	0
13.1167	-1	2	-4	-4	1	-4	2	-3	-7	-3	0	-2	-23	-10	-7	-4	-2	1
13.125	-1	2	-3	-4	1	-4	2	-2	-6	-3	-1	-2	-24	-10	-7	-5	-2	2
13.1333	0	1	-1	-4	0	-4	1	-1	-5	-3	-1	-1	-24	-10	-6	-7	-2	2
13.1417	1	0	0	-4	0	-4	1	-1	-5	-3	-1	-1	-25	-10	-5	-8	-2	1
13.15	2	-1	1	-5	1	-4	1	-2	-5	-2	0	-1	-25	-11	-5	-8	-2	0
13.1583	3	-1	1	-6	2	-4	1	-4	-5	-1	0	-3	-25	-11	-6	-8	-3	-1
13.1667	3	0	0	-7	1	-3	2	-4	-4	0	1	-3	-26	-11	-6	-8	-3	-1
13.175	3	1	-1	-7	0	-1	2	-5	-4	-1	1	-3	-26	-11	-6	-7	-3	-2
13.1833	2	2	-2	-7	-2	-2	3	-5	-5	-2	1	-3	-25	-10	-5	-7	-3	-1
13.1917	1	2	-2	-6	-3	-3	2	-5	-5	-3	0	-2	-24	-11	-5	-6	-2	-1
13.2	1	1	-2	-6	-3	-3	0	-5	-5	-4	-1	-1	-22	-11	-6	-5	-2	0
13.2083	1	1	-1	-4	-3	-3	-2	-6	-5	-4	-2	0	-21	-11	-5	-3	-1	1
13.2167	1	2	0	-4	-3	-3	-2	-5	-5	-4	-2	0	-21	-10	-5	-3	-2	3
13.225	0	2	1	-5	-3	-3	-1	-4	-5	-4	-1	-1	-22	-9	-5	-3	-2	3
13.2333	-1	0	1	-6	-3	-3	1	-3	-4	-3	-1	-1	-23	-10	-5	-3	-2	3
13.2417	-1	-1	1	-7	-3	-3	2	-2	-5	-3	-1	-2	-23	-10	-5	-3	-2	3
13.25	1	-1	0	-7	-3	-3	2	-3	-6	-3	-1	-2	-23	-10	-5	-4	-2	2
13.2583	3	-1	-1	-7	-3	-3	2	-3	-6	-2	-1	-2	-23	-11	-5	-4	-2	2
13.2667	4	-1	-3	-5	-3	-3	2	-3	-6	-2	-1	-3	-23	-12	-5	-4	-2	2
13.275	4	0	-4	-4	-4	-3	2	-4	-7	-2	-1	-3	-23	-12	-6	-4	-2	1
13.2833	3	2	-4	-4	-4	-3	3	-3	-7	-3	-2	-3	-22	-11	-7	-5	-3	0
13.2917	3	3	-3	-4	-3	-4	4	-2	-8	-3	-2	-4	-21	-10	-7	-5	-3	-1
13.3	3	2	-2	-5	-2	-4	4	-1	-8	-4	-2	-5	-20	-11	-7	-4	-3	0
13.3083	2	1	-1	-5	-2	-3	3	-1	-8	-3	-2	-5	-21	-11	-6	-5	-4	0
13.3167	1	-1	0	-4	-1	-2	3	-3	-8	-3	-2	-6	-21	-11	-5	-6	-4	-1
13.325	-1	-2	0	-4	-2	-3	2	-4	-7	-2	-2	-5	-22	-11	-5	-6	-5	-1
13.3333	-2	-2	1	-5	-2	-3	2	-4	-7	0	-2	-4	-22	-11	-5	-5	-5	-1
13.3417	-1	0	1	-5	-3	-3	1	-3	-7	0	-2	-4	-23	-12	-5	-4	-5	0
13.35	-1	1	1	-6	-4	-3	0	-4	-7	0	-1	-5	-22	-12	-5	-4	-5	0
13.3583	0	2	2	-7	-3	-4	0	-5	-6	0	-1	-5	-21	-12	-5	-5	-5	0
13.3667	1	3	2	-7	-2	-4	0	-5	-6	-1	-1	-5	-21	-12	-5	-5	-3	0
13.375	2	3	2	-5	-1	-4	0	-4	-5	-1	-2	-4	-21	-11	-6	-5	-2	0
13.3833	2	2	1	-4	-1	-4	1	-4	-6	-1	-3	-3	-22	-10	-6	-5	-2	0
13.3917	2	1	1	-3	-2	-5	1	-4	-7	-1	-3	-1	-22	-10	-7	-4	-3	0
13.4	2	1	-1	-3	-2	-5	2	-5	-7	-1	-3	-1	-22	-9	-7	-4	-2	1
13.4083	1	1	-2	-3	-3	-5	2	-5	-7	-2	-3	-1	-23	-9	-6	-3	-1	1
13.4167	0	1	-3	-3	-3	-5	2	-5	-8	-2	-3	0	-24	-9	-5	-4	-1	0
13.425	0	1	-4	-3	-3	-5	2	-5	-8	-3	-2	0	-25	-10	-5	-4	-2	-1
13.4333	0	2	-3	-4	-2	-5	2	-5	-8	-3	-3	-1	-24	-11	-4	-5	-2	-2
13.4417	1	2	-3	-5	-2	-5	3	-4	-8	-3	-3	-2	-24	-12	-4	-6	-2	-2
13.45	1	2	-3	-5	-1	-5	4	-4	-7	-2	-3	-4	-23	-12	-5	-5	-1	-2
13.4583	1	2	-4	-5	-2	-3	4	-3	-7	0	-2	-4	-22	-12	-5	-5	0	-1
13.4667	1	2	-4	-4	-2	-2	3	-3	-7	0	-2	-4	-22	-11	-6	-4	1	0
13.475	1	2	-4	-5	-2	-1	3	-4	-6	0	-2	-4	-22	-12	-5	-4	0	0
13.4833	1	2	-3	-6	-2	-1	3	-4	-6	-1	-2	-3	-22	-11	-3	-3	0	1
13.4917	1	3	-3	-7	-1	0	4	-3	-6	-1	-2	-3	-22	-11	-3	-4	-1	1
13.5	1	2	-3	-8	-1	0	4	-3	-5	-1	-1	-3	-23	-11	-5	-4	-1	1
13.5083	2	1	-2	-7	-2	-1	5	-4	-5	0	-1	-3	-23	-11	-6	-4	-2	-1
13.5167	2	1	-2	-6	-3	-2	5	-5	-4	0	-1	-2	-23	-10	-6	-4	-3	-1
13.525	2	1	-1	-6	-3	-2	4	-4	-4	0	-1	-2	-22	-10	-6	-4	-2	-1
13.5333	1	0	-1	-6	-3	-2	3	-4	-4	1	-2	-3	-22	-11	-7	-4	-1	-1
13.5417	-1	-1	-1	-6	-1	-4	1	-4	-5	2	-3	-2	-23	-12	-6	-5	0	-1
13.55	-2	-1	-2	-4	0	-5	0	-4	-5	4	-3	-2	-24	-13	-7	-5	-1	-2
13.5583	-2	-2	-2	-4	0	-5	0	-4	-4	4	-2	-2	-24	-13	-8	-5	-2	-2
13.5667	-1	-1	-2	-4	-1	-4	1	-3	-4	3	0	-2	-24	-13	-9	-5	-2	-2
13.575	0	0	-2	-5	-1	-4	1	-4	-3	2	1	-2	-24	-13	-10	-5	-3	-1
13.5833	0	1	-2	-5	-2	-5	0	-5	-2	2	2	-3	-23	-13	-10	-6	-3	0
13.5917	-1	3	-2	-5	-3	-6	0	-4	-1	2	2	-4	-22	-13	-9	-6	-3	0
13.6	-1	3	-1	-4	-4	-6	-1	-3	-1	1	1	-4	-22	-14	-7	-6	-4	0
13.6083	-2	2	-1	-4	-4	-6	-2	-3	-1	0	0	-3	-22	-13	-7	-6	-4	0
13.6167	-2	1	-1	-4	-3	-5	-3	-3	-2	-2	-1	-3	-22	-13	-7	-6	-3	1
13.625	-1	1	-1	-4	-2	-4	-2	-4	-3	-2	-2	-2	-22	-13	-8	-6	-3	0
13.6333	-1	1	-2	-5	-2	-3	-1	-4	-4	-3	-3	-2	-23	-13	-8	-6	-3	0
13.6417	0	2	-3	-5	-2	-3	0	-4	-4	-3	-4	-1	-23	-13	-7	-6	-2	-1
13.65	-1	2	-4	-4	-2	-2	1	-4	-4	-2	-4	-1	-23	-11	-7	-6	-1	-1
13.6583	-2	2	-4	-4	-1	-2	1	-4	-3	-1	-4	-2	-23	-11	-6	-5	-1	0
13.6667	-2	1	-4	-4	-1	-2	0	-4	-3	0	-2	-3	-23	-12	-6	-3	-1	1
13.675	-2	1	-4	-4	-2	-2	0	-4	-3	0	-1	-3	-23	-14	-6	-2	-1	2
13.6833	-1	1	-4	-4	-1	-2	-1	-5	-2	-1	0	-2	-23	-13	-6	-3	-3	2
13.6917	0	2	-3	-3	-1	-2	-1	-5	-3	-1	1	-2	-24	-12	-6	-5	-3	1
13.7	1	2	-3	-4	0	-3	-1	-5	-4	-2	1	-3	-24	-11	-6	-6	-4	-1
13.7083	2	2	-2	-5	0	-4	0	-5	-4	-2	0	-4	-23	-12	-6	-7	-4	-2
13.7167	1	1	-2	-7	0	-3	0	-5	-3	-2	0	-4	-23	-13	-6	-7	-4	-2
13.725	1	-1	-3	-7	0	-2	1	-4	-3	-3	0	-4	-22	-13	-7	-7	-4	-1
13.7333	0	-2	-3	-7	0	-2	1	-3	-4	-2	1	-4	-22	-13	-7	-6	-3	-1
13.7417	0	-2	-4	-5	-1	-3	1	-1	-5	-1	1	-4	-23	-13	-7	-5	-2	-1
13.75	1	-2	-5	-5	-1	-3	1	0	-5	-1	0	-4	-23	-13	-7	-5	-2	-1
13.7583	1	-1	-5	-5	0	-4	1	0	-5	-1	-1	-4	-24	-13	-7	-5	-2	-1
13.7667	0	0	-4	-6	0	-5	2	0	-6	0	-1	-3	-25	-13	-7	-5	-3	-2
13.775	-1	0	-3	-7	-1	-5	2	-1	-6	1	-1	-2	-24	-14	-7	-5	-3	-2
13.7833	-1	0	-2	-8	-2	-5	2	0	-5	1	0	-3	-23	-15	-7	-5	-4	-2
13.7917	0	1	-1	-7	-1	-5	2	0	-5	1	0	-4	-23	-16	-6	-5	-4	-2
13.8	1	3	-1	-6	-1	-5	2	0	-5	0	-1	-4	-22	-17	-7	-4	-5	-3
13.8083	2	3	-2	-5	-2	-4	1	0	-4	1	-2	-3	-22	-17	-7	-3	-5	-2
13.8167	2	4	-3	-5	-2	-4	0	0	-5	1	-3	-4	-22	-18	-7	-4	-6	-1
13.825	2	4	-3	-6	-3	-3	0	0	-6	2	-3	-4	-22	-17	-6	-4	-6	-1
13.8333	2	4	-2	-6	-4	-2	0	-1	-7	3	-3	-4	-23	-16	-7	-4	-6	-1
13.8417	2	3	-2	-6	-4	-2	1	-2	-8	3	-4	-4	-23	-15	-9	-4	-5	-2
13.85	2	1	-3	-5	-3	-3	1	-3	-7	2	-4	-4	-24	-14	-10	-5	-4	-2
13.8583	2	0	-4	-5	-2	-3	2	-3	-5	0	-4	-4	-24	-15	-9	-5	-3	-2
13.8667	1	1	-4	-4	-1	-2	3	-2	-4	-1	-3	-4	-23	-15	-8	-6	-3	-2
13.875	0	2	-4	-4	-1	-2	3	-2	-4	-1	-2	-4	-22	-15	-6	-7	-4	-2
13.8833	-1	3	-3	-4	-1	-2	3	-1	-4	-1	-1	-4	-21	-16	-5	-7	-4	0
13.8917	-1	3	-4	-4	-1	-3	3	0	-3	-2	-2	-3	-20	-16	-6	-6	-3	1
13.9	0	2	-4	-5	-2	-3	2	1	-3	-3	-2	-2	-20	-16	-7	-5	-4	1
13.9083	1	2	-4	-7	-2	-3	2	2	-2	-3	-2	-1	-21	-16	-7	-5	-4	1
13.9167	1	1	-4	-7	-1	-2	2	2	-2	-1	-2	-2	-21	-16	-7	-6	-5	1
13.925	1	0	-3	-6	-1	-1	2	2	-2	0	-1	-2	-21	-15	-6	-7	-5	0
13.9333	0	-1	-3	-5	-1	0	2	1	-2	-1	-1	-2	-21	-14	-6	-6	-5	0
13.9417	-1	-1	-2	-5	-1	-1	3	0	-3	-1	-2	-2	-22	-15	-7	-5	-4	1
13.95	-1	-1	-2	-6	0	-2	3	0	-5	-1	-2	-2	-22	-15	-8	-5	-3	0
13.9583	-2	-1	-2	-6	1	-2	2	-1	-6	0	-2	-2	-22	-14	-8	-5	-2	-1
13.9667	-2	-1	-3	-6	2	-2	1	0	-6	1	-1	-2	-22	-14	-9	-5	-2	-3
13.975	-1	0	-2	-6	1	-2	0	0	-5	0	0	-3	-22	-14	-9	-5	-3	-3
13.9833	-1	0	-1	-6	0	-2	-1	0	-4	0	0	-3	-22	-14	-8	-5	-5	-2
13.9917	0	0	-1	-7	0	-3	-2	0	-3	0	0	-3	-21	-14	-8	-6	-5	-1
14	0	0	0	-8	0	-3	-1	0	-3	-1	0	-2	-22	-14	-8	-6	-4	-1
14.0083	-1	1	-1	-8	-1	-4	0	0	-3	-1	0	-3	-22	-13	-9	-6	-2	-1
14.0167	-2	1	-2	-8	-2	-3	1	1	-3	0	0	-3	-23	-13	-9	-6	-1	-1
14.025	-3	1	-2	-9	-3	-1	2	2	-4	1	1	-3	-23	-13	-9	-6	-1	-1
14.0333	-3	0	-2	-10	-3	-1	2	2	-5	1	1	-2	-24	-14	-9	-6	-2	0
14.0417	-3	-1	-1	-10	-3	-1	2	2	-6	-1	0	-2	-24	-14	-9	-6	-3	0
14.05	-2	-2	-2	-9	-2	-1	1	1	-7	-2	0	-1	-24	-13	-8	-6	-4	1
14.0583	0	0	-2	-8	0	-1	2	1	-7	-2	0	-1	-23	-13	-7	-5	-4	1
14.0667	1	2	-3	-9	1	0	2	0	-7	-2	-1	-1	-23	-14	-7	-5	-3	0
14.075	0	3	-3	-9	1	0	3	0	-6	-1	-1	-1	-23	-14	-7	-5	-1	0
14.0833	0	3	-3	-10	1	-1	3	0	-6	0	-1	-2	-23	-14	-7	-5	0	1
14.0917	0	3	-3	-11	0	-2	2	0	-5	1	0	-2	-23	-14	-7	-6	0	1
14.1	1	2	-2	-11	0	-2	1	-1	-5	0	0	-3	-23	-13	-6	-6	-1	0
14.1083	1	1	-2	-9	1	-1	1	-1	-5	-1	1	-3	-22	-13	-5	-6	-2	0
14.1167	1	1	-3	-8	1	0	2	-2	-5	-1	2	-3	-22	-13	-5	-5	-3	0
14.125	1	0	-3	-7	0	0	2	-3	-6	-1	1	-4	-21	-12	-6	-5	-4	0
14.1333	2	1	-3	-6	-1	0	2	-3	-7	0	0	-4	-21	-13	-7	-4	-5	1
14.1417	2	1	-3	-6	-1	-1	1	-3	-7	0	-1	-4	-22	-14	-7	-3	-5	1
14.15	2	1	-4	-7	-1	-2	1	-3	-8	1	-1	-3	-23	-15	-8	-3	-5	1
14.1583	2	1	-3	-8	-1	-2	1	-4	-8	2	-2	-3	-23	-15	-8	-3	-5	2
14.1667	2	0	-3	-9	-1	-1	1	-4	-7	2	-2	-4	-24	-14	-8	-4	-4	1
14.175	1	0	-2	-9	-1	-1	1	-5	-6	1	-2	-4	-24	-13	-7	-5	-3	1
14.1833	0	0	-1	-8	-1	-2	1	-5	-5	1	-2	-3	-24	-13	-6	-6	-2	1
14.1917	0	0	-2	-7	0	-3	1	-5	-4	1	-2	-2	-23	-14	-6	-6	-1	2
14.2	0	0	-2	-7	1	-3	0	-5	-3	1	-1	-1	-23	-15	-7	-6	-2	2
14.2083	2	-1	-1	-8	1	-3	-1	-5	-3	2	0	-1	-24	-14	-7	-6	-2	2
14.2167	2	-1	-1	-8	1	-2	-1	-3	-3	2	1	-2	-24	-13	-6	-6	-2	2
14.225	2	-1	-1	-8	0	-2	0	-1	-3	1	1	-4	-24	-13	-6	-5	-3	2
14.2333	2	0	-1	-7	0	-3	1	0	-3	0	1	-5	-24	-13	-6	-4	-4	3
14.2417	3	0	-1	-7	-1	-2	1	-1	-4	-1	1	-5	-23	-13	-6	-4	-5	4
14.25	3	1	-2	-7	-1	-1	1	-2	-5	-2	1	-5	-23	-13	-5	-4	-5	4
14.2583	3	1	-3	-7	0	0	1	-2	-6	-1	1	-4	-23	-12	-5	-6	-5	2
14.2667	3	2	-4	-7	0	0	1	-2	-6	-1	2	-3	-22	-12	-5	-6	-6	2
14.275	2	3	-3	-7	0	-1	2	-2	-7	-1	2	-3	-21	-13	-6	-6	-7	3
14.2833	2	3	-2	-7	-1	-1	2	-2	-6	-2	2	-3	-22	-14	-6	-5	-8	3
14.2917	3	2	-1	-7	-2	-2	2	-3	-5	-2	2	-3	-23	-16	-7	-5	-9	2
14.3	3	2	0	-8	-2	-2	2	-4	-3	-2	2	-3	-23	-16	-6	-5	-8	2
14.3083	3	2	0	-8	-2	-3	1	-4	-3	-1	2	-3	-24	-16	-6	-5	-7	1
14.3167	1	2	-1	-8	0	-2	1	-3	-3	-1	0	-3	-23	-15	-5	-5	-5	1
14.325	-1	1	-1	-8	1	-3	1	-3	-3	-1	-1	-4	-23	-15	-4	-6	-4	0
14.3333	-2	1	-1	-9	2	-3	2	-3	-4	-2	-2	-4	-23	-16	-4	-6	-4	-1
14.3417	-4	0	-1	-9	2	-3	2	-3	-5	-2	-2	-4	-23	-16	-5	-6	-4	-1
14.35	-4	-1	-2	-8	2	-3	1	-2	-5	-2	-1	-4	-23	-16	-4	-6	-4	0
14.3583	-4	-2	-3	-7	0	-3	0	-1	-4	-2	0	-4	-22	-15	-3	-6	-3	0
14.3667	-3	-1	-3	-6	-1	-3	0	-1	-4	-3	0	-3	-22	-14	-2	-6	-3	0
14.375	-1	0	-5	-5	-2	-3	0	-2	-5	-4	-1	-3	-21	-13	-3	-6	-3	1
14.3833	-1	1	-5	-6	-2	-3	1	-3	-5	-4	0	-3	-21	-13	-4	-6	-4	1
14.3917	-1	3	-5	-7	-3	-3	1	-3	-5	-4	0	-4	-22	-14	-5	-6	-5	2
14.4	-1	3	-4	-8	-2	-3	1	-3	-4	-4	1	-5	-22	-14	-6	-6	-6	2
14.4083	-1	3	-2	-9	-1	-3	0	-4	-5	-3	2	-5	-22	-15	-7	-6	-7	2
14.4167	0	2	-2	-8	0	-3	-1	-5	-5	-1	2	-5	-23	-14	-8	-5	-6	1
14.425	1	1	-2	-8	1	-2	-1	-5	-6	-1	3	-4	-23	-14	-9	-4	-6	0
14.4333	2	0	-2	-7	1	-1	-1	-4	-6	-1	3	-4	-23	-14	-9	-3	-5	0
14.4417	2	0	-2	-6	1	-1	-1	-5	-6	-1	3	-4	-23	-15	-9	-5	-4	1
14.45	2	0	-3	-5	0	-1	-1	-5	-7	-1	2	-3	-23	-16	-8	-6	-2	1
14.4583	2	-1	-4	-4	0	-1	-1	-4	-7	-1	1	-2	-23	-16	-8	-7	-2	1
14.4667	2	-1	-3	-3	0	-1	-1	-4	-5	-1	0	-2	-22	-15	-7	-6	-2	1
14.475	3	-1	-2	-2	0	-1	0	-4	-4	-2	-1	-3	-21	-15	-7	-6	-2	1
14.4833	3	0	-1	-2	0	-2	1	-4	-3	-2	-1	-3	-20	-14	-6	-6	-3	2
14.4917	2	0	-1	-3	0	-3	1	-3	-3	-2	1	-4	-20	-13	-5	-6	-3	2
14.5	1	1	-1	-4	0	-3	0	-2	-2	-1	2	-4	-21	-13	-5	-6	-3	2
14.5083	1	2	0	-5	-1	-3	0	-1	-2	-1	1	-4	-22	-13	-6	-5	-3	3
14.5167	0	2	1	-6	-1	-3	0	-1	-3	0	0	-4	-22	-13	-5	-5	-3	3
14.525	0	2	1	-6	-1	-3	0	-1	-4	1	-1	-5	-21	-13	-5	-5	-3	4
14.5333	0	0	0	-6	0	-3	-1	-2	-4	1	-1	-6	-21	-14	-5	-4	-3	3
14.5417	1	0	-1	-7	0	-2	-1	-2	-3	0	-2	-5	-22	-13	-5	-3	-4	3
14.55	2	1	-1	-7	0	-2	-1	-2	-2	-1	-2	-5	-22	-13	-5	-2	-3	2
14.5583	1	2	0	-8	0	-2	0	-2	-2	-1	-1	-5	-22	-13	-5	-2	-2	1
14.5667	0	2	0	-9	0	-2	1	-2	-3	-2	0	-5	-22	-14	-6	-3	-1	1
14.575	0	2	0	-9	0	-2	0	-2	-4	-2	1	-5	-22	-14	-6	-3	0	2
14.5833	0	2	0	-9	1	-2	0	-2	-4	-2	1	-4	-22	-15	-7	-3	-1	3
14.5917	0	2	0	-8	1	-1	-1	-2	-4	-1	1	-5	-22	-15	-7	-4	-2	2
14.6	0	2	-1	-7	1	-1	-1	-3	-4	-1	1	-6	-22	-15	-7	-4	-2	1
14.6083	0	2	-2	-7	0	0	-1	-3	-4	-3	0	-6	-22	-16	-6	-5	-3	1
14.6167	1	1	-1	-6	0	0	0	-3	-5	-3	-1	-5	-23	-16	-6	-6	-4	0
14.625	1	0	0	-6	-1	0	-1	-2	-5	-3	-1	-3	-23	-15	-6	-6	-5	0
14.6333	2	-1	0	-7	-2	-1	-2	-2	-4	-2	-1	-2	-23	-14	-6	-5	-5	0
14.6417	2	0	0	-8	-3	-3	-3	-2	-3	-1	-1	-2	-23	-14	-6	-5	-5	0
14.65	1	1	0	-8	-3	-3	-2	-2	-3	0	-1	-2	-22	-14	-6	-6	-5	0
14.6583	1	2	1	-9	-1	-4	-1	-2	-2	2	0	-2	-21	-14	-6	-5	-5	0
14.6667	1	2	1	-10	0	-4	1	-2	-1	3	-1	-3	-21	-14	-6	-4	-5	0
14.675	1	3	0	-10	1	-4	1	-2	-1	3	-1	-4	-20	-14	-6	-4	-5	0
14.6833	0	3	-1	-10	1	-3	0	-3	-1	3	-1	-4	-21	-14	-6	-4	-5	0
14.6917	0	3	-2	-9	1	-2	-1	-3	-2	2	0	-3	-21	-13	-8	-4	-5	0
14.7	1	3	-2	-9	1	-2	-1	-3	-3	1	1	-3	-21	-13	-9	-4	-6	0
14.7083	1	3	-1	-9	1	-1	-2	-2	-4	1	2	-2	-21	-12	-9	-5	-7	0
14.7167	2	3	0	-8	0	-1	-2	-2	-4	0	2	-1	-21	-11	-10	-5	-6	0
14.725	1	3	1	-7	-1	-1	-2	-1	-3	0	3	-2	-21	-10	-10	-6	-5	0
14.7333	1	3	1	-6	-1	-1	-2	-1	-3	0	3	-4	-21	-11	-9	-7	-5	0
14.7417	1	2	1	-6	-1	-1	-2	-1	-3	1	4	-5	-23	-12	-8	-7	-4	0
14.75	2	1	0	-6	-1	-1	-3	-1	-3	1	4	-5	-24	-14	-7	-7	-4	0
14.7583	1	1	-1	-6	-1	0	-3	-1	-5	2	3	-4	-24	-14	-8	-7	-3	0
14.7667	0	0	-1	-7	-2	1	-3	-1	-5	1	2	-3	-24	-14	-8	-7	-1	0
14.775	0	-1	-1	-7	-2	1	-3	-2	-6	0	1	-3	-24	-13	-9	-6	0	0
14.7833	-1	-1	-1	-6	-1	0	-2	-3	-6	0	1	-3	-24	-13	-9	-5	0	0
14.7917	-1	-2	-1	-6	0	-1	-1	-2	-4	0	0	-4	-24	-13	-8	-2	0	0
14.8	0	-2	-1	-5	1	-1	-1	-2	-4	0	0	-5	-23	-13	-7	0	0	-1
14.8083	1	-2	0	-5	0	0	0	-3	-4	1	0	-5	-22	-13	-7	1	-1	-1
14.8167	1	-3	0	-5	0	0	0	-3	-4	1	1	-5	-21	-12	-6	1	-2	0
14.825	0	-2	0	-4	1	0	0	-2	-4	2	2	-5	-21	-11	-5	1	-1	0
14.8333	0	-1	-1	-5	0	0	0	-2	-4	3	1	-6	-21	-11	-4	0	-1	1
14.8417	1	0	-2	-6	0	0	1	-2	-4	3	1	-5	-22	-11	-3	0	-1	3
14.85	2	0	-3	-6	1	0	2	-2	-5	2	1	-5	-22	-11	-3	-1	-2	4
14.8583	3	0	-2	-6	1	0	2	-2	-5	1	1	-5	-22	-11	-3	-2	-2	5
14.8667	2	0	-2	-7	1	-1	3	-3	-6	0	1	-5	-21	-12	-3	-2	-3	5
14.875	3	1	-2	-7	1	-2	4	-3	-5	0	0	-4	-20	-12	-2	-3	-2	5
14.8833	4	1	-2	-7	0	-3	4	-4	-5	1	-1	-3	-20	-11	-2	-3	-2	4
14.8917	5	2	-3	-6	0	-3	4	-3	-5	3	-1	-3	-19	-12	-3	-3	-2	2
14.9	5	2	-3	-5	0	-2	4	-2	-5	3	0	-2	-18	-13	-5	-2	-2	1
14.9083	5	1	-2	-3	-1	-1	3	-1	-5	2	1	-2	-18	-13	-6	-2	-2	0
14.9167	5	0	-1	-2	-1	0	3	0	-5	1	2	-1	-18	-13	-6	-2	-1	0
14.925	4	-1	0	-3	-1	0	3	1	-4	2	2	-1	-18	-12	-6	-1	0	1
14.9333	4	-1	0	-3	-1	0	2	1	-2	2	2	-2	-18	-11	-6	-1	1	1
14.9417	3	-1	0	-4	0	0	2	1	-1	3	2	-3	-18	-11	-5	-1	0	2
14.95	1	-1	-1	-4	1	1	1	1	-1	2	1	-3	-17	-11	-5	-1	-1	2
14.9583	2	-1	-2	-4	1	2	1	2	-2	2	2	-4	-17	-11	-4	0	-1	2
14.9667	2	0	-2	-4	2	3	2	3	-3	2	4	-4	-18	-12	-5	0	-1	2
14.975	3	1	-1	-4	2	3	3	3	-3	2	4	-3	-19	-13	-4	0	-1	2
14.9833	3	2	-1	-4	2	2	4	2	-3	3	3	-3	-19	-14	-4	-1	-1	3
14.9917	4	3	-1	-3	3	2	4	1	-3	4	2	-3	-19	-16	-2	-1	0	4
15	4	2	0	-2	4	4	5	0	-2	3	2	-4	-18	-17	-1	-1	1	6
15.0083	5	1	0	-1	4	5	5	-1	-1	2	2	-4	-18	-17	0	-1	2	7
15.0167	5	1	0	-1	4	5	5	0	0	1	2	-4	-18	-16	0	-1	2	7
15.025	5	0	0	-1	3	5	5	1	0	2	3	-4	-18	-14	-1	-1	2	7
15.0333	6	0	1	-1	3	5	5	2	-1	3	3	-3	-19	-12	-2	1	2	8
15.0417	6	0	2	-2	4	4	5	4	-1	4	3	-4	-19	-11	-2	2	2	8
15.05	6	0	3	-1	4	4	6	4	0	4	3	-3	-19	-11	-1	2	3	9
15.0583	5	2	3	0	4	3	5	3	1	3	3	-3	-20	-11	0	4	2	9
15.0667	5	3	2	1	3	2	5	3	1	3	3	-1	-20	-11	0	4	2	8
15.075	4	4	1	1	3	3	6	3	2	3	3	1	-20	-11	1	4	2	7
15.0833	2	3	1	1	2	4	8	3	2	4	3	2	-20	-10	2	4	1	5
15.0917	1	4	1	1	1	4	8	4	3	4	3	1	-19	-11	2	4	2	4
15.1	2	4	1	1	2	5	7	4	3	3	3	-1	-19	-12	2	5	2	5
15.1083	3	3	1	0	2	5	6	4	2	3	4	-1	-20	-13	2	5	3	6
15.1167	5	2	2	0	2	4	7	4	2	3	4	-1	-19	-13	2	6	3	7
15.125	6	1	2	0	2	3	8	3	3	4	5	1	-20	-11	1	6	3	7
15.1333	7	1	2	0	3	4	8	3	4	5	5	1	-19	-10	0	5	3	8
15.1417	8	1	2	0	4	5	8	4	4	5	5	1	-19	-9	-1	5	4	10
15.15	8	2	3	1	4	5	9	4	4	5	5	-1	-18	-9	-1	4	5	10
15.1583	8	2	4	2	4	4	9	3	3	5	6	-2	-18	-10	0	3	4	9
15.1667	6	3	4	3	6	4	9	3	3	5	6	-3	-18	-11	0	3	4	7
15.175	6	3	5	4	7	5	10	3	2	6	6	-3	-16	-10	0	4	3	6
15.1833	6	3	5	4	7	6	10	3	3	6	4	-2	-15	-9	1	4	3	5
15.1917	7	3	4	3	6	7	10	3	4	6	3	-1	-14	-9	1	3	4	5
15.2	8	2	4	3	6	9	10	3	4	6	3	-1	-14	-8	1	3	5	6
15.2083	8	2	3	4	6	10	10	3	4	4	3	-1	-14	-8	2	4	6	7
15.2167	9	3	3	5	7	10	10	3	2	4	3	0	-14	-7	4	6	6	9
15.225	8	4	2	6	8	10	10	4	1	4	3	1	-14	-7	5	7	5	11
15.2333	8	5	2	4	9	10	11	4	2	4	3	2	-15	-7	5	6	5	12
15.2417	8	6	1	3	10	9	12	5	2	4	3	3	-15	-7	6	6	5	11
15.25	8	6	1	2	9	8	12	5	3	5	4	4	-15	-8	6	6	5	11
15.2583	8	6	1	2	8	8	13	5	4	6	5	4	-15	-9	5	7	6	10
15.2667	7	6	2	3	8	9	13	4	4	7	6	4	-16	-10	3	8	6	9
15.275	7	5	3	3	8	10	13	4	4	8	7	4	-16	-9	3	10	6	10
15.2833	7	4	3	3	8	10	13	4	5	9	7	4	-16	-9	3	10	6	10
15.2917	7	4	3	3	7	10	14	3	5	9	7	3	-16	-8	3	9	6	11
15.3	8	4	2	4	6	9	14	3	5	9	7	3	-15	-7	3	7	7	11
15.3083	9	4	2	4	6	8	14	4	4	7	7	3	-14	-6	3	6	6	11
15.3167	9	5	2	4	7	7	15	5	3	7	8	4	-14	-5	3	5	5	11
15.325	8	5	2	4	7	8	15	6	3	7	8	5	-15	-6	4	6	4	10
15.3333	7	5	2	4	7	8	15	6	3	7	8	4	-16	-7	4	5	4	8
15.3417	7	5	3	3	8	7	15	6	3	7	7	4	-16	-7	5	5	4	8
15.35	7	4	5	3	8	7	15	6	3	7	7	3	-16	-8	5	4	4	8
15.3583	8	5	6	2	8	7	16	7	4	7	7	4	-16	-8	4	4	5	9
15.3667	8	6	6	1	8	8	17	6	5	8	8	5	-15	-8	2	5	5	10
15.375	8	7	6	1	9	9	17	6	6	8	7	5	-14	-7	2	5	5	10
15.3833	9	8	5	2	9	10	16	6	7	7	6	6	-15	-7	3	5	6	10
15.3917	10	9	5	2	9	12	16	7	6	7	6	6	-15	-6	4	5	6	10
15.4	11	10	4	3	10	12	15	7	6	7	6	7	-15	-5	5	6	6	10
15.4083	12	10	4	4	12	12	15	8	5	8	6	6	-14	-5	5	6	7	10
15.4167	12	10	5	5	12	12	15	8	4	9	6	5	-14	-6	4	7	6	10
15.425	12	8	6	5	11	11	15	7	4	8	6	4	-14	-6	4	7	5	12
15.4333	12	8	6	5	10	11	15	7	4	8	6	4	-15	-6	4	7	5	13
15.4417	12	9	6	5	12	11	15	8	4	7	6	4	-15	-6	4	6	5	13
15.45	11	9	6	5	14	12	16	10	4	8	7	4	-15	-5	4	6	7	12
15.4583	10	10	6	4	15	11	17	10	4	8	7	4	-15	-4	3	6	8	12
15.4667	10	9	7	4	15	11	18	9	5	8	7	4	-16	-4	2	6	8	11
15.475	10	9	8	4	13	10	18	8	5	8	8	4	-17	-5	2	6	7	10
15.4833	10	8	8	4	11	9	19	7	5	8	8	5	-17	-6	4	5	6	11
15.4917	10	8	8	4	9	8	19	7	6	9	9	5	-16	-6	5	5	7	11
15.5	10	8	8	3	9	8	20	7	6	10	9	6	-14	-5	5	6	8	11
15.5083	10	9	8	3	10	7	19	8	6	10	8	6	-13	-4	5	7	8	10
15.5167	9	9	9	3	11	8	18	8	7	11	7	7	-13	-4	5	8	8	9
15.525	9	9	9	3	11	8	17	8	7	10	6	7	-13	-3	5	9	9	9
15.5333	9	9	9	4	11	9	17	7	6	8	6	7	-14	-4	6	11	10	9
15.5417	9	9	10	4	11	10	16	7	6	8	5	7	-15	-4	7	11	10	10
15.55	9	9	10	5	12	11	15	8	5	9	5	7	-15	-5	7	11	10	10
15.5583	9	9	10	5	13	12	15	8	4	9	5	8	-15	-6	7	11	11	9
15.5667	9	9	10	6	14	12	15	8	3	10	5	8	-15	-6	6	11	11	9
15.575	9	9	10	7	15	12	14	6	3	11	5	8	-14	-6	6	11	11	10
15.5833	9	10	10	8	15	12	15	6	4	12	6	7	-14	-6	5	11	9	11
15.5917	9	9	10	8	14	13	16	6	5	12	7	7	-14	-5	4	12	8	12
15.6	9	9	10	8	14	13	17	7	5	12	9	7	-14	-5	4	12	9	13
15.6083	9	10	11	7	14	14	20	8	6	11	10	7	-15	-6	4	13	10	13
15.6167	10	11	12	7	15	15	22	9	7	10	10	7	-15	-7	4	13	11	13
15.625	10	11	12	7	16	15	23	9	8	10	10	7	-15	-7	6	13	12	13
15.6333	10	10	12	6	16	14	22	9	9	9	10	9	-14	-6	6	12	13	13
15.6417	9	10	12	6	16	13	21	9	7	9	10	9	-13	-5	6	11	12	14
15.65	9	11	12	7	15	13	21	10	6	9	10	10	-13	-5	6	11	12	14
15.6583	9	11	13	7	14	14	22	11	5	10	10	11	-14	-5	6	11	10	14
15.6667	10	11	13	8	14	14	23	11	6	10	9	11	-14	-5	7	11	9	14
15.675	11	10	13	8	14	14	23	10	6	9	10	11	-14	-5	6	11	9	14
15.6833	12	10	13	7	14	14	23	10	7	9	10	10	-14	-5	6	12	10	14
15.6917	14	10	11	6	15	16	23	10	8	9	10	9	-14	-5	6	13	9	14
15.7	15	11	10	6	15	17	23	10	9	10	9	9	-14	-5	6	12	9	14
15.7083	15	11	10	7	15	17	23	10	9	10	9	9	-14	-6	8	11	9	15
15.7167	16	12	10	8	15	16	23	10	10	11	10	9	-14	-7	9	10	9	17
15.725	16	12	10	9	15	16	23	10	9	11	12	10	-15	-6	10	9	9	17
15.7333	15	13	10	9	15	17	22	10	9	11	14	10	-15	-5	9	8	10	17
15.7417	14	14	11	8	16	17	22	10	9	11	15	11	-15	-6	8	9	11	15
15.75	13	13	12	9	16	17	22	11	9	12	14	12	-14	-5	8	9	11	15
15.7583	13	12	13	10	16	16	23	11	8	13	14	11	-13	-4	8	10	10	15
15.7667	12	11	14	10	16	16	23	12	8	14	14	10	-12	-3	9	12	10	16
15.775	13	10	13	9	16	17	22	10	8	15	15	10	-11	-2	8	13	10	16
15.7833	15	10	13	9	15	17	21	9	9	15	15	10	-12	-2	8	14	11	15
15.7917	15	11	12	9	15	17	22	9	9	15	16	10	-12	-2	8	13	12	14
15.8	15	11	12	10	15	17	23	9	9	15	16	11	-13	-3	8	13	12	15
15.8083	15	13	13	11	15	17	24	10	9	14	15	11	-14	-4	7	14	12	16
15.8167	16	14	14	12	16	16	24	11	10	13	14	12	-14	-5	6	13	12	17
15.825	15	14	14	11	18	15	25	12	11	13	14	13	-13	-5	6	12	13	17
15.8333	14	15	15	11	19	16	26	12	12	13	14	14	-13	-5	7	11	13	16
15.8417	14	15	15	12	20	16	27	12	12	14	14	14	-13	-4	7	11	11	15
15.85	15	15	14	12	19	16	27	12	12	14	13	14	-14	-4	8	11	11	15
15.8583	16	16	14	13	18	16	28	11	12	14	13	14	-13	-3	8	12	11	15
15.8667	17	16	15	13	17	17	29	10	11	14	13	14	-13	-3	9	14	12	15
15.875	16	16	15	12	16	18	28	10	10	15	14	15	-13	-2	10	14	12	15
15.8833	16	15	16	11	15	20	27	12	11	15	14	15	-14	-3	10	13	12	16
15.8917	16	14	15	11	15	21	28	13	11	15	15	15	-14	-3	11	13	12	17
15.9	16	14	15	11	16	20	28	13	11	14	15	14	-14	-4	11	12	12	18
15.9083	16	14	15	12	16	19	28	11	11	13	14	14	-13	-4	12	11	13	19
15.9167	17	14	16	13	16	18	28	11	11	13	13	13	-13	-3	13	11	13	20
15.925	18	15	17	13	16	18	29	10	11	13	13	13	-13	-2	13	11	13	20
15.9333	18	17	16	13	16	19	30	11	12	13	13	13	-13	-3	13	12	14	20
15.9417	17	17	15	13	16	18	30	12	13	13	13	15	-13	-2	11	14	15	19
15.95	17	17	16	14	17	18	31	13	13	13	14	15	-13	-2	10	15	17	19
15.9583	17	18	16	14	17	19	32	15	14	15	16	16	-13	-1	9	16	18	19
15.9667	16	18	17	13	18	19	31	16	15	15	17	16	-13	-1	9	15	18	18
15.975	16	18	18	13	18	20	31	17	15	15	17	15	-14	-1	8	13	17	16
15.9833	16	17	17	12	18	20	30	17	15	15	16	15	-14	-2	7	12	17	15
15.9917	16	17	17	12	18	21	30	17	14	14	17	15	-14	-3	8	12	16	15
16	16	16	16	12	19	21	30	17	14	14	17	16	-13	-2	8	13	16	16
16.0083	16	16	15	12	20	22	30	16	14	13	18	18	-12	-2	8	14	16	17
16.0167	16	16	15	12	20	22	30	16	14	13	18	19	-12	-2	10	16	15	18
16.025	17	17	15	11	21	22	30	16	14	13	18	19	-13	-2	11	16	15	19
16.0333	17	18	16	12	21	23	29	15	13	14	17	18	-14	-3	12	15	16	19
16.0417	18	19	16	12	22	23	30	15	14	15	16	17	-14	-3	12	13	17	19
16.05	18	19	16	12	22	23	30	16	14	15	17	17	-14	-3	11	13	16	19
16.0583	19	19	16	12	21	22	30	17	15	14	17	18	-13	-2	10	14	16	19
16.0667	20	18	15	12	20	21	31	16	15	14	16	18	-13	-1	10	14	15	19
16.075	20	16	14	12	20	19	33	17	15	14	16	19	-13	-1	10	14	15	20
16.0833	21	15	14	13	20	19	34	18	16	15	16	18	-13	-1	10	13	15	19
16.0917	21	15	13	13	20	19	35	19	16	16	17	17	-13	-3	10	13	15	20
16.1	20	14	14	13	20	19	35	21	16	17	16	15	-13	-4	11	13	16	20
16.1083	20	13	14	12	20	18	34	21	16	17	16	15	-13	-3	11	13	17	20
16.1167	19	13	15	11	20	18	34	20	15	16	16	15	-12	-4	11	13	18	22
16.125	19	14	16	10	19	19	34	19	13	15	16	15	-12	-3	10	12	17	22
16.1333	19	15	17	10	18	19	33	18	12	15	15	15	-12	-3	8	12	15	22
16.1417	19	16	18	11	18	19	33	18	12	15	14	16	-12	-4	8	12	15	21
16.15	19	16	18	11	18	19	33	18	13	15	14	16	-12	-3	8	12	15	20
16.1583	19	16	18	11	18	20	33	18	14	16	14	16	-11	-3	7	12	15	19
16.1667	20	16	17	10	18	20	33	17	15	16	14	17	-10	-4	5	12	15	20
16.175	20	17	17	10	18	20	32	17	15	15	14	16	-10	-4	4	13	16	20
16.1833	21	19	16	11	18	19	31	17	14	15	15	15	-11	-4	5	13	16	21
16.1917	22	19	15	12	19	18	32	19	14	14	16	15	-12	-3	7	13	16	21
16.2	24	20	15	12	20	18	33	20	14	14	17	15	-13	-3	8	13	16	20
16.2083	24	20	16	13	20	19	33	20	14	14	17	16	-14	-3	8	13	16	19
16.2167	24	20	16	14	20	20	34	19	15	15	17	17	-15	-3	7	13	16	19
16.225	23	20	16	15	20	21	34	18	15	16	16	18	-15	-2	7	14	17	19
16.2333	22	21	16	16	19	20	34	17	15	16	15	18	-16	-2	6	15	17	19
16.2417	20	22	15	16	19	21	34	16	15	16	14	17	-16	-2	7	16	16	19
16.25	19	22	16	16	20	21	34	16	15	15	14	16	-16	-2	6	15	15	19
16.2583	17	23	17	16	20	22	33	16	15	14	15	16	-16	-2	7	13	15	19
16.2667	18	22	17	16	21	21	33	17	14	14	16	15	-16	-2	9	13	15	19
16.275	20	22	17	16	22	19	32	18	13	14	16	16	-16	-3	10	14	15	19
16.2833	21	21	17	14	22	18	31	19	11	13	16	16	-16	-3	10	14	15	19
16.2917	22	21	16	14	21	19	31	18	10	12	17	15	-16	-3	9	15	15	19
16.3	22	22	16	13	21	19	31	18	10	11	17	15	-16	-3	7	15	15	18
16.3083	21	22	16	12	20	20	33	18	11	11	18	15	-16	-3	5	15	15	18
16.3167	20	22	16	11	20	21	33	20	11	11	18	15	-16	-3	5	15	14	18
16.325	19	23	16	10	19	21	33	21	11	12	18	16	-16	-2	5	14	13	19
16.3333	20	23	17	11	19	21	33	21	12	12	18	16	-17	-2	5	14	13	19
16.3417	20	22	18	12	19	20	32	19	13	13	18	16	-17	-2	4	14	13	19
16.35	21	21	18	12	20	19	31	17	12	14	18	17	-16	-3	4	15	13	18
16.3583	21	20	18	12	19	19	30	15	11	15	18	17	-16	-4	4	16	13	17
16.3667	20	18	18	13	18	18	30	14	11	14	18	17	-16	-5	5	16	13	18
16.375	19	18	18	14	18	19	30	13	10	13	17	17	-15	-5	7	15	12	18
16.3833	19	19	18	14	18	19	31	13	10	12	17	17	-15	-6	8	14	11	18
16.3917	20	20	19	13	18	19	33	15	11	13	18	17	-15	-6	9	14	11	18
16.4	19	21	19	12	19	19	33	16	11	13	18	16	-15	-5	9	13	11	17
16.4083	19	21	19	12	19	18	33	16	12	14	18	16	-15	-4	7	12	12	16
16.4167	19	21	18	13	20	18	31	16	13	14	18	15	-14	-4	7	12	13	16
16.425	19	20	18	13	20	18	31	18	13	14	18	15	-14	-5	7	12	14	16
16.4333	19	19	18	12	19	18	30	19	12	13	18	15	-15	-5	7	12	16	17
16.4417	21	17	19	12	18	19	30	19	13	12	18	16	-15	-6	6	12	17	17
16.45	21	16	20	11	18	20	30	17	13	13	18	17	-16	-6	5	12	17	17
16.4583	21	16	20	10	18	20	30	17	13	14	18	16	-16	-6	4	12	16	17
16.4667	20	16	19	9	19	20	30	17	12	15	18	16	-16	-6	4	12	15	17
16.475	20	16	18	9	19	20	31	16	12	15	17	16	-16	-7	4	11	15	16
16.4833	20	16	18	9	18	20	32	16	12	15	16	16	-16	-7	3	11	14	16
16.4917	20	16	19	9	17	19	32	16	13	15	15	14	-16	-6	3	11	14	16
16.5	19	16	18	10	17	18	32	16	13	15	14	14	-17	-6	4	12	13	16
16.5083	20	16	17	10	17	17	30	16	11	16	14	14	-18	-6	4	12	13	16
16.5167	20	16	16	11	17	17	29	15	10	15	14	14	-17	-6	3	12	13	16
16.525	20	18	15	11	17	16	29	16	10	14	14	13	-16	-7	3	12	12	16
16.5333	20	19	15	11	18	17	30	16	10	13	13	13	-16	-7	3	11	11	16
16.5417	20	20	16	11	19	17	30	17	9	13	12	13	-16	-7	3	10	11	16
16.55	19	20	16	11	19	18	31	16	9	14	13	15	-16	-7	4	9	11	15
16.5583	18	20	15	12	18	18	31	16	10	14	13	15	-16	-7	5	10	11	14
16.5667	17	19	15	12	18	19	31	17	11	14	13	14	-17	-7	6	11	11	14
16.575	17	20	15	12	17	19	30	18	11	13	14	13	-17	-7	5	11	13	15
16.5833	17	19	16	11	18	20	31	18	11	12	15	12	-17	-7	5	11	14	14
16.5917	16	18	17	12	19	21	31	17	11	12	17	12	-16	-8	6	11	14	14
16.6	16	17	17	13	19	22	31	16	11	12	18	12	-15	-9	6	11	14	14
16.6083	17	16	17	13	19	22	31	15	10	13	18	13	-15	-10	6	11	13	15
16.6167	19	16	17	13	19	22	30	16	10	13	18	15	-15	-11	6	11	12	15
16.625	19	16	16	13	19	21	31	16	10	12	18	16	-15	-10	6	10	11	15
16.6333	18	16	16	14	17	19	32	17	11	12	17	15	-16	-8	6	9	11	16
16.6417	16	16	16	14	16	18	32	17	11	11	15	14	-16	-7	5	8	11	16
16.65	15	16	17	14	17	17	31	16	11	11	15	13	-16	-6	4	8	11	16
[truncated: 5,202 more rows]

## Sheet: WT_eGFP
Elution Time	-CD82-2EGF-1	-CD82-2EGF-2	-CD82-2EGF-3	-CD82-2R-1	-CD82-2R-2	-CD82-2R-3	#NAME?	#NAME?	#NAME?	I-TM-2EGF-1	I-TM-2EGF-2	I-TM-2EGF-3	I-TM-2R-1	I-TM-2R-2	I-TM-2R-3	I-TM-equi-1	I-TM-equi-2	I-TM-equi-3
0	0	-1	0	-1	0	1	0	0	0	-2	0	-1	0	2	-1	0	-1	-1
0.00833	0	-1	0	-1	0	1	0	0	0	-2	0	-1	0	2	-1	0	-1	-1
0.01667	0	0	0	0	0	0	0	0	0	0	0	0	0	0	0	0	0	0
0.025	0	0	0	0	0	0	0	0	0	0	0	0	0	0	0	0	0	0
0.03333	0	0	-1	1	0	-1	0	0	1	0	0	0	0	-1	0	0	0	0
0.04167	0	0	-1	1	0	-1	0	0	1	0	0	0	0	-1	0	0	0	-1
0.05	0	0	-1	0	1	-1	0	0	0	1	0	0	-1	-1	1	0	0	-1
0.05833	0	1	-1	0	0	-1	0	0	1	1	0	0	-1	-1	1	0	0	-1
0.06667	0	1	-1	0	0	-1	0	0	1	1	0	0	0	-1	1	0	0	-1
0.075	0	1	-1	0	0	-1	0	0	1	1	0	0	0	-1	1	0	0	-1
0.08333	0	0	0	0	0	-1	0	0	1	0	0	0	0	-1	2	0	0	-1
0.09167	0	0	0	0	0	0	0	0	1	1	-1	0	0	-1	2	0	0	-1
0.1	-1	0	0	1	0	0	-1	0	1	1	-1	0	0	-1	2	0	0	-1
0.10833	0	0	-1	1	0	-1	-1	0	1	1	-1	0	0	-2	1	0	-1	-1
0.11667	0	0	-1	0	0	-1	-1	-1	1	1	-1	0	0	-2	1	0	-1	-1
0.125	0	0	-1	1	0	-1	-1	-1	1	1	-2	0	0	-1	1	0	0	-1
0.13333	0	0	-1	1	0	-1	-1	-1	1	0	-2	0	0	-1	1	-1	0	0
0.14167	0	0	-1	1	0	-1	-1	-1	0	0	-2	0	0	-1	1	-1	0	0
0.15	0	0	-1	1	0	-1	-1	-1	0	0	-2	0	0	-1	1	-1	0	0
0.15833	0	0	-1	1	1	-1	-2	0	0	0	-2	0	-1	-1	1	-2	-1	0
0.16667	0	0	-1	1	1	-1	-2	0	0	0	-2	0	-1	-1	1	-2	-1	0
0.175	0	0	-1	1	1	-2	-2	0	0	0	-1	0	-1	-1	1	-2	-1	-1
0.18333	0	0	-1	1	1	-2	-2	0	0	0	-1	0	-1	-1	1	-2	-1	-1
0.19167	0	0	-1	0	1	-2	-1	0	0	0	-1	0	-1	-1	1	-2	-1	-1
0.2	0	0	-1	0	0	-2	-1	0	0	0	-1	0	-1	-1	1	-2	-1	-1
0.20833	0	0	-1	0	0	-2	-1	0	-1	0	-1	0	-1	-1	1	-1	-1	-1
0.21667	0	1	-1	0	-1	-3	-1	0	-1	0	-1	0	-1	-1	1	-1	-1	-1
0.225	0	1	-2	0	0	-3	-1	-1	-1	0	-1	1	-1	-2	1	-1	0	-1
0.23333	0	1	-2	0	0	-3	-1	-1	-1	0	-1	1	-2	-2	2	-1	0	-1
0.24167	-1	1	-2	0	0	-3	-1	-1	-1	0	0	1	-2	-2	2	-1	0	-1
0.25	-1	1	-2	1	0	-3	-1	-1	-1	0	0	0	-2	-2	2	0	-1	0
0.25833	0	1	-2	1	0	-2	-1	-1	-1	1	0	0	-2	-2	2	0	-1	0
0.26667	0	1	-1	2	0	-2	-1	0	-1	1	0	0	-2	-1	2	0	-1	0
0.275	0	1	-1	2	0	-2	-1	0	0	1	0	-1	-2	-1	2	0	-1	-1
0.28333	0	1	-1	2	0	-2	-1	0	0	0	-1	-1	-2	-1	2	0	-1	-1
0.29167	0	1	-1	2	0	-2	-2	0	1	0	-1	-1	-2	-1	2	-1	-1	-1
0.3	0	2	-1	2	0	-2	-2	0	1	0	-1	-1	-1	-1	1	-1	-1	0
0.30833	0	1	-1	1	0	-2	-2	-1	1	0	-1	-1	-1	-1	1	-1	-1	0
0.31667	-1	1	-1	1	0	-2	-2	-1	1	0	-1	-1	-1	-1	0	-1	-1	0
0.325	-1	1	-1	1	0	-2	-2	-1	1	0	-1	-1	0	-1	0	-1	-1	0
0.33333	-1	1	-1	0	0	-2	-2	-1	0	0	-2	0	0	-1	0	-1	-1	0
0.34167	-1	1	-1	0	-1	-2	-2	-1	0	0	-2	0	0	-1	0	0	-2	0
0.35	0	0	-1	0	-1	-2	-2	-1	0	-1	-2	0	0	-1	0	0	-2	0
0.35833	0	0	-1	0	-1	-2	-1	-1	-1	-1	-2	0	0	-1	0	0	-2	-1
0.36667	0	0	-1	1	-1	-2	-1	-1	-1	-1	-2	0	0	-1	0	-1	-2	-1
0.375	0	0	-1	1	-1	-2	-1	-1	-1	-1	-1	0	0	-1	0	-1	-2	-1
0.38333	0	0	-2	1	0	-2	-1	-1	-1	-1	-1	0	0	-1	0	-1	-1	-1
0.39167	-1	0	-2	1	0	-2	-1	-1	-1	-1	-2	-1	0	-2	1	-1	-1	-1
0.4	-1	0	-2	2	0	-2	-1	-1	-1	-1	-2	-1	-1	-2	1	-1	-1	-1
0.40833	-1	0	-2	2	0	-2	-1	-1	-1	-1	-2	0	0	-2	1	0	-1	-2
0.41667	-1	0	-2	1	0	-2	-1	-1	0	-1	-2	0	0	-2	1	0	-1	-2
0.425	-1	0	-2	1	0	-2	0	-1	0	0	-2	0	0	-2	0	0	-1	-2
0.43333	-1	1	-2	1	0	-2	0	-1	0	0	-2	0	0	-2	0	0	-1	-2
0.44167	-1	1	-2	1	0	-2	-1	-1	0	0	-2	0	0	-2	0	0	-1	-2
0.45	-1	1	-2	1	0	-2	-1	-1	0	0	-2	0	0	-2	0	-1	-1	-2
0.45833	-1	1	-2	1	-1	-2	-1	-1	0	0	-1	0	0	-2	0	-1	-1	-2
0.46667	-1	1	-1	1	-1	-2	-2	-1	0	0	-1	0	0	-2	0	-1	-2	-2
0.475	-1	1	-1	1	-1	-2	-2	-1	0	0	-1	0	0	-3	1	-1	-2	-2
0.48333	-1	1	-1	1	-1	-2	-1	-1	0	0	-1	0	0	-3	1	-1	-2	-2
0.49167	0	1	-1	1	0	-3	-1	-1	0	0	-2	0	0	-3	1	-1	-2	-2
0.5	0	1	-1	1	0	-3	-1	-1	0	1	-2	0	0	-3	1	-1	-2	-2
0.50833	0	1	-1	1	0	-4	-1	-1	-1	1	-2	0	0	-3	1	-1	-2	-2
0.51667	0	1	-2	1	0	-4	-1	-1	-1	1	-2	0	0	-3	1	-1	-2	-2
0.525	0	1	-1	1	-1	-4	0	-1	-1	1	-1	0	-1	-3	0	-1	-1	-2
0.53333	0	1	-1	1	-1	-4	0	-1	-1	1	-1	0	-1	-3	0	-1	-1	-1
0.54167	0	0	-1	0	0	-3	0	-1	-1	1	-1	1	-2	-3	0	-1	-1	-1
0.55	0	0	-1	0	0	-3	0	-2	-1	1	-1	1	-2	-3	1	-1	-1	-1
0.55833	0	0	-1	0	0	-3	0	-2	-2	1	-1	2	-2	-3	1	-1	-1	-1
0.56667	0	0	-1	1	0	-2	0	-2	-2	1	-1	2	-2	-3	1	-1	-1	-1
0.575	0	0	-1	0	0	-2	0	-1	-2	1	-1	1	-1	-3	1	-1	-1	-1
0.58333	0	0	-2	0	0	-2	0	-1	-2	1	-1	1	-1	-3	1	-1	-1	-1
0.59167	0	0	-2	0	0	-2	0	0	-2	1	-2	1	0	-3	1	-1	-1	-1
0.6	0	0	-2	0	0	-1	0	0	-1	1	-2	1	0	-3	1	-1	-1	-1
0.60833	-1	-1	-2	0	0	-1	0	0	-1	1	-2	1	0	-3	1	-1	-1	-1
0.61667	-1	0	-2	0	0	-1	0	0	-1	1	-2	1	0	-3	1	-1	-1	-1
0.625	-1	0	-2	0	0	-1	-1	0	0	1	-2	1	0	-3	1	-1	-1	-2
0.63333	-1	-1	-1	0	0	-1	-1	0	0	1	-2	1	0	-4	1	-1	-1	-2
0.64167	-1	-1	-1	0	0	-2	-1	-1	0	1	-2	1	0	-4	1	-1	-1	-2
0.65	-1	-1	-1	0	0	-2	-1	-1	0	1	-2	1	0	-4	0	-2	-1	-2
0.65833	0	-1	-2	0	0	-2	-1	-1	0	1	-2	1	0	-4	0	-2	-2	-2
0.66667	0	-1	-2	0	0	-2	-1	-1	0	1	-2	1	0	-4	0	-2	-2	-2
0.675	0	-1	-2	0	0	-2	-1	-1	1	1	-2	0	-1	-4	0	-2	-1	-1
0.68333	0	0	-2	0	-1	-3	-1	-1	1	1	-2	0	-1	-4	0	-2	-1	-1
0.69167	0	0	-2	0	-1	-3	-1	-1	1	0	-2	0	-1	-4	0	-2	-1	-1
0.7	0	0	-2	0	-1	-3	-1	-1	0	0	-1	0	0	-3	0	-2	-1	-1
0.70833	-1	0	-2	1	0	-3	-2	0	0	0	-1	0	0	-3	0	-2	-1	-1
0.71667	-1	0	-3	1	0	-3	-2	0	0	1	-1	0	0	-2	0	-1	-1	-1
0.725	-1	0	-2	1	0	-3	-2	0	0	1	-1	0	0	-2	0	-1	-1	-1
0.73333	-1	1	-2	1	0	-3	-2	0	0	1	-1	0	0	-2	-1	-1	-1	-1
0.74167	-1	1	-2	1	0	-3	-2	0	0	1	-1	0	0	-2	-1	-1	-1	-1
0.75	-1	1	-2	1	0	-2	-2	-1	0	1	-1	1	-1	-3	-1	-1	-1	-1
0.75833	-1	0	-2	0	0	-2	-2	-1	0	1	-1	1	-1	-3	-1	-1	-1	-1
0.76667	-1	0	-2	0	0	-3	-2	-1	0	1	-1	1	-1	-3	-1	-1	-1	-1
0.775	-1	0	-2	0	0	-3	-1	-1	0	2	-1	1	-1	-3	-1	-1	-1	-1
0.78333	-1	0	-2	0	0	-3	-1	-1	0	2	-1	1	-1	-2	-1	-1	-1	-1
0.79167	-1	0	-2	0	0	-2	-1	-1	0	2	-1	1	-1	-2	-1	-1	-1	-1
0.8	-1	0	-2	0	0	-2	-1	-2	0	2	-2	2	-1	-2	0	-1	-1	-1
0.80833	-1	0	-2	0	0	-2	-1	-2	0	2	-2	2	0	-2	0	-1	-1	-1
0.81667	-1	0	-2	0	0	-2	-1	-2	0	2	-2	2	-1	-2	0	-1	-1	-1
0.825	-1	0	-2	0	-1	-2	-1	-2	0	2	-2	2	-1	-2	0	-1	-1	-1
0.83333	-1	0	-2	1	-1	-2	-2	-2	0	2	-2	2	0	-2	0	-1	-1	-1
0.84167	-1	0	-2	1	-1	-1	-2	-2	0	2	-2	1	0	-2	0	0	-1	-1
0.85	-1	0	-2	1	-1	-1	-1	-2	0	1	-2	1	0	-2	0	0	-1	-2
0.85833	-1	0	-2	1	-1	-1	-1	-2	0	1	-2	1	0	-3	0	0	-1	-2
0.86667	-1	0	-2	0	-1	-2	-1	-2	-1	1	-2	1	0	-2	-1	-1	-1	-2
0.875	-2	0	-1	0	-1	-2	-1	-3	-1	1	-2	1	1	-3	-1	-1	-1	-2
0.88333	-2	1	-1	0	-1	-2	-1	-3	-1	1	-2	1	1	-3	-1	-1	-1	-3
0.89167	-2	1	-1	0	-1	-2	-1	-3	-1	1	-1	1	1	-3	-1	-1	-1	-3
0.9	-2	1	-1	0	-1	-2	-1	-3	-1	1	-1	0	1	-3	0	-1	-1	-3
0.90833	-2	0	-1	0	-1	-2	-1	-3	0	1	-2	0	1	-4	0	-1	-2	-2
0.91667	-2	0	-1	0	-1	-2	-1	-3	0	1	-2	0	1	-4	0	-2	-2	-2
0.925	-2	0	-1	-1	-1	-3	-1	-2	0	1	-2	0	1	-4	0	-2	-2	-2
0.93333	-2	1	-1	-1	-1	-3	-1	-2	0	2	-2	0	1	-4	0	-2	-2	-2
0.94167	-2	1	-1	-1	-1	-2	-1	-2	0	2	-2	0	0	-3	0	-2	-2	-2
0.95	-1	1	-1	-1	-1	-2	-1	-2	0	2	-2	0	0	-3	0	-2	-2	-2
0.95833	-1	1	-1	-1	-1	-2	-1	-3	0	3	-2	0	0	-3	0	-2	-2	-2
0.96667	-1	1	-1	-1	-1	-2	-1	-3	0	3	-3	0	0	-3	0	-2	-2	-1
0.975	-1	1	-1	-1	-1	-2	-1	-3	-1	3	-3	0	0	-3	0	-2	-2	-1
0.98333	-1	0	-1	-1	-1	-2	-2	-3	-1	3	-3	0	0	-3	0	-2	-2	-2
0.99167	-2	0	-1	-1	-1	-2	-3	-3	-1	3	-3	0	0	-3	0	-2	-2	-2
1	-2	0	-1	-1	-1	-1	-3	-2	-1	2	-3	0	-1	-3	0	-2	-2	-2
1.00833	-2	0	-2	-1	-1	-1	-2	-2	-1	2	-3	0	-1	-3	0	-1	-2	-2
1.01667	-1	0	-2	0	-1	-2	-2	-2	-1	2	-3	0	0	-3	0	-1	-2	-2
1.025	-1	0	-2	0	0	-2	-1	-2	-1	2	-3	0	0	-3	0	-1	-2	-3
1.03333	-2	0	-2	1	0	-2	-1	-2	-1	2	-3	0	0	-3	0	-1	-2	-3
1.04167	-2	0	-2	1	0	-2	-1	-2	0	3	-3	0	0	-3	0	-1	-2	-2
1.05	-2	0	-2	1	-1	-2	-1	-2	0	3	-3	0	0	-3	0	-1	-2	-2
1.05833	-2	1	-2	0	-1	-2	-2	-2	0	3	-2	0	-1	-4	0	-1	-2	-2
1.06667	-2	1	-2	0	-1	-2	-2	-2	0	3	-2	0	-1	-4	0	-1	-2	-2
1.075	-2	1	-2	0	-1	-2	-2	-1	0	3	-2	0	-1	-3	0	-1	-1	-2
1.08333	-2	1	-2	1	-1	-2	-2	-1	0	3	-2	-1	-1	-3	0	-1	-1	-2
1.09167	-1	1	-2	1	-1	-2	-2	-1	0	3	-2	-1	-1	-3	0	-1	-1	-2
1.1	-2	1	-2	1	-1	-2	-1	-2	-1	3	-2	-1	-1	-3	0	-1	-1	-2
1.10833	-2	1	-2	1	-1	-2	-1	-2	-1	3	-2	-1	-1	-3	0	-1	-1	-1
1.11667	-1	1	-2	0	-1	-2	-1	-2	-1	3	-2	-1	-1	-3	0	-1	-1	-2
1.125	-1	0	-2	0	-1	-2	-1	-2	-2	2	-2	0	-1	-3	0	-1	-1	-2
1.13333	-1	0	-2	0	-1	-2	-1	-2	-2	2	-2	0	-1	-3	-1	-2	0	-2
1.14167	-1	0	-2	0	-1	-2	-1	-2	-2	2	-2	0	-1	-3	-1	-2	0	-2
1.15	-1	0	-2	0	-1	-2	-1	-2	-1	2	-2	0	-1	-3	-1	-2	-1	-2
1.15833	-1	0	-2	0	-1	-2	-1	-2	-1	2	-2	1	-1	-2	-1	-2	-1	-2
1.16667	-1	0	-1	0	-1	-2	-1	-2	-1	2	-2	1	-1	-2	-1	-2	-1	-1
1.175	-1	0	-1	-1	0	-2	-1	-3	-1	2	-2	1	-1	-2	-2	-1	-1	-2
1.18333	-1	0	-1	-1	-1	-2	0	-3	-1	2	-2	1	-1	-2	-2	-1	0	-2
1.19167	-1	0	-1	-1	-1	-2	0	-3	-1	2	-2	1	-1	-2	-2	-1	0	-2
1.2	-2	0	-1	-1	-1	-2	0	-3	-1	2	-2	0	-1	-2	-2	-1	0	-2
1.20833	-2	0	-2	-1	-1	-3	0	-3	-1	2	-2	0	0	-2	-2	-1	0	-2
1.21667	-1	0	-2	-1	-1	-3	0	-3	-1	3	-2	0	0	-2	-2	-1	0	-2
1.225	-1	0	-2	-1	-1	-3	0	-3	0	3	-2	0	0	-1	-2	-1	0	-2
1.23333	-1	0	-2	-1	-1	-3	0	-3	0	3	-2	0	0	-1	-1	-1	-1	-1
1.24167	-1	1	-2	0	0	-3	0	-3	0	3	-2	0	0	-1	-2	-2	-1	-1
1.25	-1	1	-2	0	0	-3	-1	-2	0	3	-2	0	0	-2	-2	-2	-1	-1
1.25833	-1	1	-2	0	0	-3	-1	-2	0	3	-2	0	0	-2	-2	-2	-1	-1
1.26667	-1	1	-2	0	0	-3	-1	-2	0	3	-3	0	0	-2	-2	-1	-1	-2
1.275	-1	0	-2	0	0	-3	-1	-2	-1	3	-3	0	0	-2	-2	-1	-1	-2
1.28333	-1	0	-3	0	0	-3	-1	-2	-1	3	-3	0	0	-2	-2	-1	-2	-2
1.29167	-2	0	-3	0	0	-3	-1	-2	-1	3	-3	0	0	-2	-2	0	-2	-2
1.3	-2	0	-2	0	0	-3	0	-2	-1	3	-3	1	0	-2	-2	0	-2	-2
1.30833	-2	0	-2	-1	-1	-3	0	-2	-1	3	-3	0	0	-2	-2	-1	-2	-2
1.31667	-2	0	-2	-1	-1	-3	-1	-2	-1	3	-3	0	0	-2	-1	-1	-2	-2
1.325	-2	0	-2	-1	-1	-3	-1	-2	-2	3	-3	0	-1	-2	-1	-1	-2	-2
1.33333	-2	0	-2	-1	-1	-3	0	-2	-2	3	-3	0	-1	-2	-1	-1	-2	-2
1.34167	-2	0	-2	0	-1	-3	0	-1	-2	3	-3	0	-1	-2	-1	-2	-2	-1
1.35	-2	0	-2	0	-1	-3	0	-2	-1	3	-3	0	-1	-2	-1	-2	-1	-1
1.35833	-2	0	-2	1	-1	-3	0	-2	-1	3	-3	0	-1	-2	-1	-2	-1	-1
1.36667	-2	0	-1	2	-1	-3	0	-2	-1	3	-3	0	-1	-2	-1	-2	-1	-1
1.375	-2	0	-1	2	-1	-3	0	-2	-1	3	-3	0	-1	-3	-1	-2	-1	-1
1.38333	-2	0	-1	1	-1	-3	1	-3	-1	3	-2	0	-2	-3	-1	-2	-1	-1
1.39167	-2	0	-2	1	-2	-3	1	-3	-1	3	-2	0	-2	-3	-1	-2	-1	-1
1.4	-1	-1	-2	1	-2	-3	1	-2	-1	4	-2	0	-2	-3	0	-2	-1	-1
1.40833	-1	-1	-2	0	-2	-3	1	-2	-1	4	-2	0	-2	-3	0	-2	-1	-1
1.41667	-1	-1	-3	0	-2	-4	0	-2	-1	4	-3	0	-2	-3	0	-2	-1	-1
1.425	-1	-1	-3	0	-3	-4	0	-2	-1	4	-3	0	-1	-3	0	-2	-1	-1
1.43333	-2	-1	-3	0	-3	-4	0	-1	-1	4	-3	0	-1	-3	-1	-2	-1	-1
1.44167	-2	-1	-3	-1	-2	-3	0	-1	-1	4	-4	0	-1	-3	-1	-2	-1	-1
1.45	-2	-1	-3	-1	-2	-3	0	-1	-1	4	-4	0	-1	-3	-1	-2	-1	-2
1.45833	-2	-1	-3	-1	-2	-3	0	-1	-1	4	-4	-1	0	-3	-1	-2	-1	-2
1.46667	-2	-1	-3	-1	-2	-3	0	-2	-1	4	-4	-1	0	-3	-1	-2	-1	-2
1.475	-2	0	-3	-2	-2	-3	-1	-2	-1	4	-4	-1	0	-3	-1	-2	-1	-2
1.48333	-2	0	-3	-2	-2	-3	-1	-2	-1	4	-4	-1	0	-3	-1	-1	-1	-2
1.49167	-2	0	-3	-2	-2	-2	0	-2	-1	5	-3	-1	0	-3	-1	-1	-1	-2
1.5	-2	0	-3	-2	-2	-2	0	-2	-1	5	-3	-1	0	-3	-1	-1	-1	-2
1.50833	-2	0	-3	-2	-2	-2	0	-2	0	5	-3	-1	-1	-2	-2	-1	-1	-2
1.51667	-2	0	-3	-1	-2	-2	0	-2	0	6	-3	-1	-1	-2	-2	0	-1	-2
1.525	-3	0	-3	-1	-1	-3	0	-2	0	6	-3	0	-1	-2	-2	0	-2	-2
1.53333	-3	1	-4	-1	-1	-3	-1	-2	0	5	-2	0	-1	-3	-1	0	-2	-2
1.54167	-3	1	-4	-1	-1	-3	-1	-2	0	5	-2	0	-1	-3	-1	0	-2	-2
1.55	-3	1	-4	-1	-1	-3	-1	-2	0	5	-2	0	-1	-3	-1	0	-2	-2
1.55833	-3	1	-4	-1	-1	-3	-1	-3	0	5	-2	0	-1	-4	-1	0	-2	-2
1.56667	-3	1	-4	-1	-1	-3	-1	-3	0	5	-2	0	-1	-4	-2	0	-2	-2
1.575	-3	1	-4	-1	-1	-2	-1	-3	-1	6	-2	0	-1	-4	-2	0	-2	-2
1.58333	-3	1	-4	-1	-1	-2	-1	-3	-1	6	-2	0	-1	-4	-2	0	-2	-2
1.59167	-3	1	-4	-1	-1	-2	-1	-3	-1	6	-3	0	-1	-4	-1	0	-1	-2
1.6	-3	1	-4	-1	-1	-2	-2	-3	-1	6	-3	0	-1	-4	-1	0	-1	-1
1.60833	-3	0	-4	-1	-1	-3	-2	-3	0	6	-3	0	-1	-4	-1	0	-2	-1
1.61667	-3	0	-4	-1	-1	-3	-2	-3	0	6	-3	0	-1	-4	-1	0	-1	-1
1.625	-3	0	-4	-1	-1	-3	-2	-3	0	7	-4	-1	0	-4	-1	0	-1	-1
1.63333	-3	0	-3	-1	-1	-3	-2	-3	-1	7	-4	-1	0	-4	-1	0	-1	-1
1.64167	-3	0	-3	0	-1	-3	-1	-3	-1	8	-4	-1	0	-3	-1	0	-1	-1
1.65	-3	0	-3	-1	-1	-3	-1	-3	-1	8	-4	0	-1	-3	-1	0	-1	-1
1.65833	-3	-1	-3	-1	-1	-3	-1	-3	-1	9	-4	-1	-1	-3	-1	0	-1	-1
1.66667	-3	-1	-2	0	-1	-3	-1	-3	-1	9	-3	-1	-1	-3	-2	0	-1	-1
1.675	-3	-1	-2	0	-1	-3	-1	-3	-1	9	-3	-1	-1	-3	-2	0	-1	-1
1.68333	-3	-1	-2	0	-1	-3	-1	-3	-1	10	-3	-1	-1	-3	-2	-1	-1	-1
1.69167	-3	-1	-2	0	0	-3	0	-3	-1	10	-4	-1	-2	-3	-3	-1	-1	-1
1.7	-3	-1	-2	0	0	-3	-1	-3	-1	10	-4	0	-2	-3	-3	-1	-1	-1
1.70833	-3	-1	-3	0	0	-3	-1	-3	-1	10	-4	-1	-2	-3	-2	-2	-1	-1
1.71667	-3	-1	-3	-1	0	-3	-1	-2	-1	11	-4	-1	-2	-4	-2	-2	-1	-1
1.725	-3	-1	-3	-1	0	-3	-1	-2	-1	11	-4	-1	-2	-4	-3	-2	-1	-1
1.73333	-3	-1	-3	-1	0	-3	-1	-2	-1	12	-4	-1	-2	-3	-3	-2	-1	-1
1.74167	-2	-1	-3	-1	0	-3	-1	-3	-1	12	-4	-1	-2	-3	-2	-2	-1	-1
1.75	-2	0	-3	0	0	-3	-1	-3	-1	12	-3	-1	-2	-3	-2	-2	-1	-1
1.75833	-2	0	-3	0	-1	-3	-1	-3	-1	13	-3	-1	-1	-2	-1	-1	-1	-1
1.76667	-2	0	-3	0	-1	-4	-1	-2	-1	13	-3	-1	-1	-2	-1	-1	-1	-1
1.775	-2	0	-3	0	0	-4	-2	-2	-1	13	-3	-1	-1	-2	-1	-2	-2	-1
1.78333	-2	0	-3	0	0	-4	-2	-2	-1	13	-3	-1	-2	-2	-1	-2	-2	-1
1.79167	-2	0	-3	0	0	-4	-2	-2	-1	14	-3	-1	-2	-2	-1	-2	-2	-1
1.8	-3	0	-3	0	0	-3	-2	-2	-1	14	-3	0	-2	-2	-2	-2	-2	-1
1.80833	-2	0	-3	0	0	-3	-2	-2	-1	15	-3	0	-2	-2	-2	-2	-2	-1
1.81667	-2	0	-2	0	-1	-3	-1	-2	-1	16	-3	0	-2	-3	-2	-2	-2	-1
1.825	-2	0	-2	0	-1	-3	-1	-2	-1	17	-3	0	-2	-3	-3	-2	-2	-1
1.83333	-2	-1	-2	0	-1	-3	-1	-2	-1	18	-3	0	-2	-3	-3	-2	-3	-2
1.84167	-2	-1	-2	0	-1	-3	-1	-2	-1	18	-4	0	-2	-3	-3	-2	-3	-2
1.85	-2	-1	-2	0	-2	-3	-1	-2	-1	19	-4	0	-2	-3	-2	-2	-3	-2
1.85833	-2	0	-2	0	-2	-3	0	-2	-2	19	-3	0	-2	-3	-2	-1	-3	-2
1.86667	-2	0	-3	0	-2	-3	0	-2	-2	20	-3	0	-3	-3	-2	-1	-3	-2
1.875	-3	0	-3	0	-2	-3	0	-2	-2	20	-3	0	-2	-3	-2	-1	-3	-2
1.88333	-3	0	-3	0	-1	-3	0	-2	-2	20	-3	0	-2	-3	-2	-2	-3	-2
1.89167	-3	-1	-3	0	-1	-3	0	-2	-2	21	-3	0	-2	-3	-2	-2	-2	-2
1.9	-3	-1	-2	-1	-1	-3	-1	-2	-2	21	-2	0	-2	-3	-2	-2	-2	-2
1.90833	-3	-1	-3	0	-1	-3	-1	-2	-1	22	-2	0	-2	-3	-1	-1	-2	-1
1.91667	-3	-1	-3	0	0	-3	-2	-2	-1	22	-2	0	-2	-4	-1	-1	-2	-1
1.925	-3	-1	-3	0	0	-3	-2	-2	-2	23	-2	0	-2	-4	-1	-1	-2	-1
1.93333	-3	-1	-3	0	0	-3	-2	-2	-2	24	-2	0	-2	-4	-1	-1	-2	-1
1.94167	-3	-1	-3	0	0	-3	-2	-2	-2	24	-2	0	-2	-3	-1	-1	-2	-1
1.95	-4	-1	-3	0	0	-3	-2	-2	-2	25	-2	1	-1	-3	-1	-1	-2	-1
1.95833	-4	0	-3	0	0	-3	-2	-2	-2	25	-2	1	-1	-3	-2	-1	-2	-1
1.96667	-3	-1	-3	1	0	-3	-2	-2	-2	26	-2	1	-1	-3	-2	-1	-2	-1
1.975	-3	-1	-3	1	-1	-3	-2	-2	-2	26	-3	1	-1	-3	-2	-1	-3	-2
1.98333	-3	0	-3	1	-1	-2	-2	-3	-1	27	-3	1	-1	-3	-2	-1	-3	-2
1.99167	-3	0	-3	1	-2	-2	-2	-3	-1	27	-3	1	-1	-4	-2	-1	-3	-2
2	-3	0	-3	1	-2	-2	-2	-3	-1	27	-3	1	-1	-4	-2	-1	-2	-2
2.00833	-3	0	-3	0	-3	-2	-2	-3	-1	27	-3	1	-1	-4	-2	-1	-2	-2
2.01667	-3	0	-3	0	-3	-2	-2	-3	-1	28	-3	1	-1	-4	-1	-2	-2	-2
2.025	-3	-1	-3	0	-3	-2	-2	-3	-2	29	-3	0	-1	-4	-1	-2	-2	-2
2.03333	-2	-1	-3	0	-3	-2	-2	-3	-2	29	-3	0	-1	-4	-1	-2	-2	-2
2.04167	-2	-1	-3	-1	-3	-2	-2	-3	-2	30	-3	0	-1	-4	-1	-2	-2	-2
2.05	-2	-1	-3	-1	-2	-2	-2	-3	-2	31	-3	0	-1	-5	-1	-2	-2	-2
2.05833	-2	-1	-3	0	-2	-2	-1	-3	-2	31	-3	0	0	-4	-1	-2	-2	-2
2.06667	-2	-1	-3	0	-2	-2	-1	-3	-2	32	-3	0	0	-4	-1	-2	-2	-2
2.075	-2	-1	-3	0	-1	-2	-1	-3	-2	32	-4	0	0	-4	-1	-2	-2	-2
2.08333	-2	-1	-3	0	-1	-2	-1	-3	-2	33	-4	0	0	-4	-1	-2	-1	-2
2.09167	-3	-1	-2	1	-1	-2	-1	-3	-1	33	-4	0	-1	-3	-1	-2	-1	-2
2.1	-3	-1	-2	1	-1	-2	-1	-3	-1	33	-4	0	-1	-3	-1	-2	-1	-2
2.10833	-3	-1	-2	0	-1	-3	-1	-3	-1	34	-4	0	-1	-2	-1	-2	-1	-3
2.11667	-3	-1	-2	0	-1	-2	-1	-2	-1	34	-4	0	-1	-2	-2	-2	-1	-3
2.125	-3	-1	-2	0	-1	-2	-1	-2	-1	35	-4	0	0	-2	-2	-2	-1	-3
2.13333	-3	-1	-2	0	-1	-3	-1	-2	-1	36	-4	0	0	-2	-2	-2	-1	-3
2.14167	-3	-1	-2	0	-1	-3	-1	-2	-2	36	-4	0	0	-2	-2	-2	-1	-3
2.15	-3	-2	-2	0	-1	-3	-1	-3	-2	37	-3	0	0	-2	-2	-2	-1	-3
2.15833	-3	-2	-2	0	-1	-2	-1	-3	-2	37	-3	0	0	-2	-2	-2	-1	-3
2.16667	-3	-2	-3	0	-1	-2	-2	-3	-2	37	-3	0	1	-2	-2	-3	-1	-3
2.175	-3	-1	-3	0	-1	-2	-2	-3	-2	38	-3	0	1	-2	-2	-3	-1	-3
2.18333	-3	-1	-3	0	-1	-2	-2	-3	-1	38	-3	0	0	-2	-2	-3	-1	-3
2.19167	-3	-1	-3	0	-1	-2	-2	-3	-1	39	-3	0	0	-2	-2	-3	-1	-3
2.2	-2	-1	-3	0	-1	-2	-2	-3	-1	40	-4	0	0	-3	-2	-2	-1	-3
2.20833	-2	-1	-3	0	-1	-2	-2	-3	-1	41	-4	0	0	-2	-2	-2	-1	-3
2.21667	-2	-1	-3	0	-1	-2	-2	-3	-1	41	-4	0	0	-2	-2	-2	-1	-3
2.225	-2	-1	-3	0	-1	-2	-2	-3	-1	42	-4	0	0	-3	-2	-2	-1	-3
2.23333	-2	-1	-3	0	-1	-2	-2	-3	-1	43	-4	0	0	-3	-2	-1	-1	-3
2.24167	-2	-1	-3	0	-1	-2	-2	-3	-2	43	-4	0	0	-3	-2	-2	-1	-3
2.25	-2	-1	-3	0	-1	-2	-2	-3	-2	44	-3	0	0	-3	-2	-2	-1	-3
2.25833	-2	-1	-2	0	0	-2	-2	-3	-2	44	-3	0	1	-3	-2	-2	-1	-3
2.26667	-2	-1	-2	0	0	-2	-1	-3	-2	45	-3	0	1	-4	-2	-2	0	-4
2.275	-2	-1	-2	0	0	-2	-1	-3	-2	46	-3	0	1	-4	-2	-2	0	-4
2.28333	-3	-1	-2	0	-1	-2	-1	-2	-2	47	-3	0	1	-4	-2	-2	0	-3
2.29167	-3	0	-2	0	-1	-2	-1	-2	-1	48	-3	-1	0	-4	-2	-2	0	-3
2.3	-3	-1	-2	0	-1	-1	-1	-2	-1	49	-3	-1	0	-4	-2	-2	0	-3
2.30833	-3	-1	-2	0	-1	-1	-1	-2	-1	50	-3	-1	0	-4	-2	-3	0	-2
2.31667	-3	-1	-3	0	-1	-1	-1	-2	-1	51	-3	-1	0	-3	-2	-3	-1	-2
2.325	-3	-1	-3	-1	-1	-1	-1	-2	-1	52	-2	-1	0	-3	-1	-3	-1	-2
2.33333	-3	-1	-3	-1	-1	-2	-2	-2	-1	53	-2	0	0	-3	-1	-3	-1	-2
2.34167	-3	-1	-3	-1	-1	-2	-2	-2	-1	54	-2	0	0	-3	-1	-3	-1	-1
2.35	-3	-1	-3	-1	-1	-2	-2	-3	-1	55	-2	-1	-1	-3	-1	-3	-2	-1
2.35833	-3	-1	-3	-1	-1	-2	-2	-3	-1	55	-2	-1	-1	-3	-1	-3	-2	-1
2.36667	-3	-1	-3	-1	-1	-2	-2	-3	-1	56	-3	-1	-1	-2	-1	-3	-2	-1
2.375	-3	-1	-3	-1	-1	-2	-2	-3	-1	57	-3	-1	-1	-2	-1	-3	-2	-1
2.38333	-3	-1	-3	0	-1	-3	-2	-3	-1	58	-2	-1	-1	-3	-1	-2	-1	-1
2.39167	-3	-1	-3	0	-1	-3	-1	-4	-1	59	-2	-1	-1	-3	-1	-2	-1	-2
2.4	-3	-1	-3	0	-1	-3	-1	-4	-2	61	-2	-1	-1	-3	-1	-2	-1	-2
2.40833	-3	-1	-3	1	-1	-3	-1	-4	-2	62	-2	-1	-1	-3	-1	-2	-1	-2
2.41667	-3	-1	-3	1	-1	-3	-1	-3	-2	64	-2	0	-1	-3	-1	-2	-1	-2
2.425	-3	-1	-3	1	0	-3	-1	-3	-2	66	-3	0	-1	-3	-1	-2	-1	-2
2.43333	-3	-1	-3	1	0	-2	-1	-3	-3	67	-3	0	-1	-3	-1	-2	-1	-3
2.44167	-3	-1	-3	1	0	-2	-1	-3	-3	69	-3	0	-1	-3	-2	-2	-2	-3
2.45	-3	-1	-3	1	-1	-2	-2	-3	-3	71	-3	0	-1	-3	-2	-2	-2	-2
2.45833	-3	-1	-3	1	-1	-2	-2	-3	-3	73	-3	0	0	-3	-2	-3	-2	-2
2.46667	-3	-1	-3	0	-1	-2	-2	-3	-2	75	-3	0	0	-3	-2	-3	-2	-2
2.475	-3	0	-3	0	-1	-2	-2	-3	-2	78	-3	0	0	-3	-2	-3	-2	-2
2.48333	-3	0	-3	0	-2	-2	-2	-3	-2	80	-3	0	0	-3	-2	-3	-2	-2
2.49167	-3	-1	-3	-1	-2	-2	-2	-3	-2	82	-3	0	0	-3	-2	-3	-2	-2
2.5	-3	-1	-3	-1	-2	-2	-2	-3	-2	84	-3	0	0	-2	-2	-3	-2	-2
2.50833	-3	-1	-3	-1	-2	-2	-2	-3	-2	85	-3	0	-1	-2	-2	-3	-1	-2
2.51667	-3	-1	-3	-1	-2	-2	-2	-3	-2	87	-3	0	0	-2	-2	-3	-1	-2
2.525	-3	-1	-3	-1	-2	-2	-1	-3	-1	89	-3	0	-1	-2	-2	-2	-1	-2
2.53333	-3	-1	-3	-1	-2	-2	-1	-3	-1	91	-3	0	-1	-2	-2	-2	-1	-2
2.54167	-3	-1	-3	0	-1	-2	-1	-3	-1	93	-2	0	-1	-2	-2	-2	-1	-2
2.55	-3	-1	-3	0	-1	-2	0	-4	-1	95	-2	0	-1	-2	-2	-2	-1	-3
2.55833	-3	-1	-3	1	-1	-3	0	-4	-1	97	-1	0	-1	-2	-2	-2	-1	-3
2.56667	-3	-1	-3	1	-1	-3	0	-4	-1	99	-1	0	0	-2	-2	-2	-1	-3
2.575	-3	-2	-3	1	-1	-3	0	-4	-1	101	-1	0	0	-1	-2	-1	0	-3
2.58333	-3	-2	-3	1	-1	-2	0	-4	-1	102	-1	0	0	-2	-1	-1	0	-3
2.59167	-3	-2	-3	1	-1	-2	0	-4	-2	104	-1	0	0	-2	-1	-1	0	-3
2.6	-3	-2	-3	1	-2	-2	-1	-4	-2	106	-1	0	0	-2	-1	-1	0	-3
2.60833	-3	-1	-3	0	-2	-3	-1	-4	-2	108	-1	0	0	-3	-1	-2	0	-2
2.61667	-3	-1	-3	0	-1	-3	-1	-4	-2	110	-1	-1	0	-3	-1	-2	0	-2
2.625	-3	-1	-3	0	-1	-3	-1	-4	-2	111	-1	-1	0	-3	-1	-2	-1	-2
2.63333	-3	-2	-3	1	-1	-3	-1	-4	-2	113	-1	-1	0	-3	-2	-2	-1	-2
2.64167	-3	-2	-3	1	-1	-3	-1	-3	-2	115	-1	-1	0	-3	-2	-2	-1	-2
2.65	-3	-2	-4	1	-1	-3	-2	-3	-2	117	-1	-1	-1	-2	-2	-2	-1	-2
2.65833	-3	-2	-4	1	-1	-3	-2	-4	-1	119	-1	-1	-1	-2	-2	-3	-1	-2
2.66667	-3	-2	-4	0	-1	-3	-2	-4	-1	121	-1	-1	-1	-2	-2	-3	-2	-2
2.675	-3	-2	-4	0	-1	-3	-2	-4	-1	123	-1	-1	0	-2	-2	-3	-2	-3
2.68333	-2	-2	-4	0	-1	-3	-2	-4	-1	125	-1	-1	0	-2	-2	-3	-2	-3
2.69167	-2	-1	-4	0	-2	-3	-3	-4	-1	127	-1	-2	0	-3	-2	-3	-2	-3
2.7	-2	-1	-4	0	-2	-3	-3	-4	-1	128	-1	-2	0	-3	-2	-3	-2	-3
2.70833	-2	-1	-3	0	-2	-3	-3	-4	-1	130	-1	-1	0	-3	-2	-3	-2	-2
2.71667	-2	-1	-3	0	-2	-3	-3	-4	-1	132	-1	-1	0	-3	-2	-3	-2	-3
2.725	-2	-1	-3	0	-1	-3	-3	-4	-1	134	-1	-1	-1	-3	-2	-3	-2	-3
2.73333	-2	-1	-3	-1	-1	-3	-3	-4	-1	136	-2	-1	-1	-3	-2	-3	-2	-3
2.74167	-2	-1	-3	-1	-1	-2	-3	-3	-1	138	-2	-1	-1	-3	-1	-3	-2	-3
2.75	-3	-1	-3	-1	-1	-2	-3	-3	-1	139	-2	-1	-1	-3	-1	-3	-2	-3
2.75833	-3	-1	-3	-1	-1	-2	-2	-3	-1	140	-2	-1	-1	-3	-1	-3	-2	-3
2.76667	-3	-1	-3	-1	-1	-3	-2	-3	-1	142	-2	-1	0	-3	-2	-3	-2	-3
2.775	-2	-1	-3	-1	-1	-3	-2	-3	-1	143	-2	-1	-1	-3	-2	-3	-2	-3
2.78333	-2	-1	-3	-1	-1	-3	-2	-3	-1	145	-2	-1	-1	-3	-2	-3	-2	-3
2.79167	-2	-1	-3	-1	-1	-3	-2	-3	-1	146	-2	-1	-1	-3	-2	-2	-2	-3
2.8	-2	0	-3	-1	-1	-3	-2	-3	-1	148	-2	-1	-1	-3	-2	-2	-2	-3
2.80833	-2	0	-4	-1	-1	-3	-2	-3	-1	150	-2	-1	-1	-3	-2	-2	-2	-3
2.81667	-2	0	-4	-1	-1	-3	-2	-4	-1	152	-2	-1	-1	-3	-2	-2	-2	-3
2.825	-2	-1	-4	0	-1	-3	-2	-4	0	153	-2	-1	-1	-3	-3	-2	-2	-3
2.83333	-2	-1	-4	0	-1	-3	-2	-4	0	155	-3	-1	-1	-3	-3	-2	-2	-3
2.84167	-2	-1	-3	0	-1	-3	-3	-3	0	157	-3	0	0	-3	-3	-2	-2	-4
2.85	-2	-1	-3	1	-1	-3	-2	-3	-1	158	-4	0	0	-3	-2	-2	-2	-4
2.85833	-2	-2	-3	1	-1	-3	-2	-3	-1	160	-4	0	-1	-3	-2	-2	-2	-4
2.86667	-2	-2	-3	0	-1	-3	-2	-3	-1	161	-4	0	-1	-4	-2	-2	-2	-4
2.875	-2	-2	-2	0	-1	-3	-2	-3	-1	162	-4	0	-1	-4	-2	-2	-2	-4
2.88333	-2	-2	-2	0	-1	-2	-2	-4	-1	163	-4	0	-1	-4	-2	-2	-2	-4
2.89167	-2	-2	-2	-1	-1	-2	-2	-4	-1	164	-3	0	-1	-4	-2	-2	-2	-5
2.9	-3	-1	-2	-1	-1	-2	-1	-4	-2	165	-3	0	-1	-4	-2	-2	-2	-5
2.90833	-3	-1	-2	-1	-1	-2	-1	-4	-2	167	-3	0	-2	-3	-1	-2	-1	-5
2.91667	-3	-1	-2	-1	-2	-2	-1	-4	-2	168	-3	0	-2	-3	-1	-2	-2	-5
2.925	-3	-1	-2	-1	-2	-3	-1	-4	-2	169	-3	0	-2	-3	-2	-2	-2	-4
2.93333	-3	-2	-2	-1	-2	-3	-1	-3	-1	170	-3	0	-2	-3	-2	-3	-2	-4
2.94167	-3	-2	-2	-1	-2	-3	-1	-3	-1	171	-4	0	-2	-2	-2	-3	-2	-4
2.95	-3	-2	-2	-1	-2	-3	-2	-3	-1	172	-4	0	-1	-2	-2	-3	-2	-4
2.95833	-3	-2	-2	-1	-2	-2	-2	-3	-2	174	-4	-1	-1	-2	-2	-3	-2	-4
2.96667	-3	-1	-2	-1	-2	-2	-2	-3	-2	175	-4	-1	-1	-1	-2	-3	-2	-4
2.975	-3	-1	-2	-2	-2	-2	-2	-4	-1	177	-3	-2	-1	-1	-1	-3	-2	-4
2.98333	-3	-1	-2	-2	-2	-2	-2	-4	-1	178	-3	-2	-1	-1	-1	-3	-2	-4
2.99167	-3	-1	-3	-2	-2	-3	-2	-3	-1	179	-3	-2	-2	-1	-1	-3	-2	-3
3	-3	-1	-3	-2	-2	-3	-2	-3	-1	180	-3	-2	-2	-1	-1	-3	-2	-3
3.00833	-3	-1	-2	-2	-2	-3	-2	-3	-1	182	-3	-1	-2	-1	-1	-2	-2	-3
3.01667	-3	-1	-2	-2	-1	-3	-3	-3	-1	183	-3	-1	-1	-1	-1	-2	-2	-3
3.025	-3	-1	-3	-2	-1	-3	-3	-3	-1	185	-3	-1	-1	-2	-1	-2	-2	-3
3.03333	-3	-1	-3	-2	-1	-3	-3	-3	-1	186	-3	-1	-1	-2	0	-2	-1	-3
3.04167	-3	-1	-3	-1	-1	-3	-3	-3	-1	188	-3	-1	-1	-2	0	-2	-1	-3
3.05	-3	-1	-3	-1	-1	-3	-3	-2	-1	189	-3	0	-1	-2	0	-2	-1	-3
3.05833	-3	-1	-3	-1	-1	-3	-3	-2	-1	189	-3	0	-1	-2	-1	-2	-1	-3
3.06667	-3	-1	-3	-1	-1	-3	-2	-2	-1	190	-3	0	-2	-1	-1	-2	-1	-3
3.075	-3	-1	-3	-1	-1	-3	-2	-2	-1	191	-3	-1	-2	-1	-1	-2	-1	-3
3.08333	-3	-1	-3	-1	-1	-3	-2	-2	-1	192	-4	-1	-2	-1	-2	-2	-1	-3
3.09167	-3	-1	-3	-1	-1	-3	-2	-2	0	193	-4	-1	-2	-1	-2	-2	-1	-3
3.1	-2	-1	-4	-1	-1	-3	-2	-2	0	194	-4	-1	-1	-2	-2	-1	-2	-3
3.10833	-2	-1	-3	-1	-1	-3	-2	-2	0	195	-4	-1	-1	-2	-2	-1	-2	-3
3.11667	-2	-1	-3	-1	-1	-3	-2	-2	-1	196	-3	-1	-1	-2	-2	-1	-2	-3
3.125	-2	-1	-3	-1	-1	-3	-1	-2	-1	198	-3	-1	-1	-3	-2	-2	-2	-3
3.13333	-3	-1	-3	-1	-1	-3	-1	-2	-1	198	-3	-2	-1	-3	-2	-2	-1	-4
3.14167	-3	-2	-3	-1	-1	-3	-1	-3	-1	199	-3	-2	-2	-3	-2	-2	-1	-4
3.15	-3	-2	-3	-1	-1	-3	-1	-3	-1	200	-3	-2	-2	-3	-2	-2	-1	-4
3.15833	-3	-2	-4	-1	-1	-4	-2	-3	-1	201	-2	-2	-2	-3	-2	-2	-1	-4
3.16667	-3	-2	-4	-1	-1	-4	-2	-3	-1	202	-2	-2	-2	-3	-2	-2	-1	-4
3.175	-3	-2	-4	-1	-2	-4	-2	-4	-1	203	-2	-2	-2	-2	-2	-2	-1	-4
3.18333	-3	-2	-4	-2	-2	-4	-2	-3	-1	204	-2	-2	-1	-2	-3	-2	-1	-4
3.19167	-3	-2	-4	-2	-2	-4	-2	-3	-1	205	-2	-1	-1	-2	-3	-2	-1	-4
3.2	-2	-2	-4	-2	-1	-4	-2	-3	-1	206	-2	-1	-1	-2	-3	-2	-1	-3
3.20833	-2	-2	-4	-2	-1	-4	-2	-3	-1	208	-3	-1	-1	-2	-3	-2	-1	-3
3.21667	-1	-2	-4	-2	-1	-4	-2	-3	-1	209	-3	-1	-1	-2	-3	-2	-1	-3
3.225	-1	-2	-4	-2	-2	-3	-2	-3	-1	210	-3	-1	-1	-3	-2	-2	-1	-4
3.23333	-2	-2	-4	-2	-2	-3	-2	-3	-1	210	-3	-1	-1	-3	-2	-1	-2	-4
3.24167	-2	-2	-4	-2	-2	-3	-2	-3	-1	211	-3	-1	0	-3	-2	-1	-2	-4
3.25	-2	-2	-4	-2	-2	-3	-2	-3	-1	212	-3	-1	0	-3	-2	-1	-2	-4
3.25833	-2	-2	-4	-2	-2	-3	-2	-3	-1	213	-3	-1	-1	-3	-2	-1	-2	-4
3.26667	-2	-2	-4	-2	-2	-3	-2	-3	-1	213	-3	-1	-1	-3	-2	-2	-2	-4
3.275	-2	-2	-4	-2	-2	-3	-2	-3	-1	214	-3	-1	-1	-3	-3	-2	-2	-3
3.28333	-2	-2	-4	-2	-1	-3	-2	-3	-1	214	-3	-1	-1	-3	-2	-2	-2	-3
3.29167	-2	-2	-4	-2	-1	-3	-3	-3	-1	214	-3	0	-1	-3	-2	-2	-2	-4
3.3	-2	-2	-4	-2	-1	-3	-3	-3	0	215	-2	0	-1	-3	-2	-2	-2	-4
3.30833	-2	-2	-4	-2	-1	-3	-2	-2	0	215	-2	0	-1	-2	-2	-2	-2	-4
3.31667	-2	-2	-4	-2	-1	-3	-2	-2	0	216	-3	-1	-1	-2	-2	-2	-2	-4
3.325	-2	-2	-4	-2	-1	-4	-2	-2	0	216	-3	-1	-1	-2	-1	-2	-2	-3
3.33333	-2	-2	-4	-2	0	-4	-2	-2	0	217	-3	-1	-2	-2	-1	-2	-2	-3
3.34167	-3	-3	-4	-2	0	-4	-2	-3	0	217	-3	-1	-2	-2	-1	-2	-2	-3
3.35	-3	-3	-4	-2	-1	-3	-2	-3	0	218	-3	-1	-2	-2	-1	-2	-2	-3
3.35833	-3	-3	-4	-2	-1	-3	-2	-2	-1	218	-3	-2	-2	-2	-2	-2	-2	-4
3.36667	-3	-2	-4	-2	-1	-3	-2	-2	0	218	-3	-2	-2	-3	-2	-2	-2	-4
3.375	-3	-2	-4	-2	-1	-3	-2	-3	0	218	-3	-2	-2	-3	-2	-2	-2	-4
3.38333	-3	-2	-4	-2	-1	-3	-2	-3	0	218	-3	-2	-2	-3	-2	-2	-2	-4
3.39167	-3	-2	-4	-2	-1	-3	-1	-3	-1	218	-3	-2	-1	-3	-2	-2	-1	-4
3.4	-3	-2	-4	-2	-1	-3	-2	-3	-1	218	-3	-2	-1	-3	-2	-2	-1	-4
3.40833	-3	-2	-4	-2	-1	-3	-2	-4	-1	218	-3	-2	-1	-3	-2	-2	-1	-4
3.41667	-3	-2	-4	-2	-1	-3	-2	-4	-1	218	-3	-1	0	-3	-2	-3	-1	-4
3.425	-3	-2	-3	-1	-1	-3	-2	-4	-1	218	-3	-1	-1	-3	-2	-3	-1	-4
3.43333	-3	-2	-3	-1	-1	-4	-2	-4	-1	218	-3	-1	-1	-3	-2	-3	-1	-4
3.44167	-3	-2	-3	-1	-1	-3	-3	-4	-1	218	-3	-1	-1	-2	-2	-3	-1	-4
3.45	-3	-2	-3	-2	-1	-3	-3	-4	-1	217	-3	-1	-1	-2	-2	-3	-2	-4
3.45833	-3	-2	-3	-2	-1	-3	-3	-4	-1	216	-3	-1	-1	-2	-2	-3	-2	-4
3.46667	-3	-2	-3	-2	-1	-4	-3	-3	-1	215	-3	-1	0	-2	-2	-3	-2	-4
3.475	-2	-2	-3	-2	-1	-4	-2	-3	-1	214	-3	-1	0	-2	-3	-3	-2	-3
3.48333	-2	-2	-3	-2	-1	-4	-2	-3	-1	214	-3	-1	0	-2	-3	-3	-2	-3
3.49167	-2	-2	-3	-2	-1	-4	-2	-3	-1	214	-4	-1	0	-2	-3	-2	-2	-3
3.5	-2	-2	-3	-2	-1	-4	-2	-4	-1	213	-4	-1	0	-2	-3	-2	-1	-3
3.50833	-2	-3	-3	-2	-1	-4	-1	-4	-1	213	-4	-2	1	-2	-3	-2	-1	-3
3.51667	-2	-3	-4	-1	-1	-4	-1	-4	-1	213	-3	-1	1	-2	-3	-2	-2	-3
3.525	-2	-2	-4	-1	-1	-4	-1	-4	-1	213	-3	-1	1	-2	-3	-2	-2	-3
3.53333	-2	-2	-4	-1	-1	-4	-1	-4	-1	212	-3	-1	0	-2	-3	-2	-2	-3
3.54167	-2	-2	-4	-1	-1	-4	-1	-4	-1	212	-3	-1	0	-3	-3	-2	-2	-3
3.55	-2	-2	-4	-1	-1	-4	-1	-4	-1	211	-3	-1	0	-3	-3	-1	-3	-4
3.55833	-2	-2	-4	-1	-1	-4	-1	-4	-1	210	-3	-1	0	-3	-3	-1	-3	-4
3.56667	-2	-2	-4	-1	-1	-4	-2	-4	-1	210	-3	-1	0	-3	-3	-1	-3	-4
3.575	-2	-1	-4	-1	-1	-4	-2	-3	-1	209	-3	-1	0	-3	-3	-1	-3	-4
3.58333	-3	-1	-4	-2	-1	-4	-2	-3	-2	208	-3	-1	0	-3	-3	-2	-3	-4
3.59167	-3	-1	-4	-2	-1	-4	-2	-3	-2	207	-3	-1	0	-3	-3	-2	-3	-3
3.6	-3	-1	-4	-2	-1	-4	-2	-3	-1	206	-3	-1	0	-3	-3	-2	-3	-4
3.60833	-3	-1	-4	-2	-1	-4	-3	-3	-1	205	-3	0	-1	-3	-3	-2	-3	-4
3.61667	-3	-1	-4	-2	-1	-4	-3	-3	-1	205	-3	0	-1	-3	-3	-2	-3	-4
3.625	-3	-1	-4	-1	-1	-4	-2	-3	-1	203	-4	0	-1	-3	-4	-2	-3	-4
3.63333	-3	-1	-4	-1	-1	-4	-2	-3	-1	202	-4	0	-1	-3	-3	-2	-3	-4
3.64167	-3	-1	-4	-2	-2	-4	-2	-3	-1	200	-4	-1	-1	-3	-3	-2	-3	-4
3.65	-2	-1	-4	-2	-2	-4	-2	-2	-1	198	-4	-1	-1	-3	-4	-2	-3	-4
3.65833	-2	-1	-4	-2	-2	-4	-2	-2	-1	197	-4	-1	-1	-3	-4	-2	-3	-4
3.66667	-2	-1	-4	-3	-2	-4	-2	-2	-1	196	-4	-1	-1	-3	-3	-2	-3	-4
3.675	-2	-1	-4	-3	-2	-4	-2	-2	-2	195	-4	-1	-1	-3	-3	-2	-2	-4
3.68333	-2	-2	-3	-3	-2	-4	-2	-2	-2	194	-4	-1	-1	-3	-3	-2	-2	-4
3.69167	-2	-2	-3	-3	-2	-4	-2	-2	-2	192	-4	-1	-1	-3	-3	-2	-2	-4
3.7	-3	-2	-3	-3	-2	-4	-2	-3	-3	191	-4	-1	-2	-3	-2	-2	-3	-4
3.70833	-3	-2	-3	-3	-2	-4	-2	-3	-3	189	-4	-1	-2	-3	-2	-2	-3	-4
3.71667	-3	-1	-3	-2	-2	-4	-2	-3	-3	187	-4	-1	-2	-3	-2	-2	-3	-4
3.725	-3	-1	-3	-2	-2	-4	-2	-3	-3	186	-4	0	-1	-2	-2	-2	-3	-4
3.73333	-3	-1	-3	-2	-2	-4	-2	-2	-3	184	-4	-1	-1	-2	-2	-2	-3	-4
3.74167	-3	-1	-3	-2	-2	-4	-2	-2	-2	183	-4	-1	-1	-2	-2	-2	-3	-4
3.75	-3	-1	-4	-2	-2	-3	-2	-2	-2	182	-4	-1	-1	-2	-3	-2	-3	-4
3.75833	-3	-1	-4	-2	-2	-3	-2	-3	-2	181	-4	0	0	-2	-3	-2	-3	-4
3.76667	-3	-1	-4	-1	-2	-4	-2	-3	-1	179	-4	0	0	-3	-3	-2	-2	-4
3.775	-3	-1	-4	-1	-2	-4	-2	-3	-1	178	-4	-1	0	-3	-3	-2	-2	-4
3.78333	-3	-1	-5	-1	-2	-4	-2	-2	-1	177	-4	-1	1	-3	-3	-1	-2	-4
3.79167	-3	-1	-5	-2	-2	-4	-2	-2	-1	175	-3	-1	1	-3	-3	-2	-2	-4
3.8	-3	-1	-5	-2	-2	-4	-3	-3	-1	173	-3	-1	0	-3	-3	-2	-2	-4
3.80833	-3	-1	-5	-2	-2	-4	-2	-3	-1	172	-3	-1	0	-3	-3	-2	-2	-4
3.81667	-2	-1	-5	-2	-1	-4	-2	-3	-1	170	-4	-1	0	-3	-3	-3	-2	-4
3.825	-2	-1	-5	-2	-1	-4	-2	-3	-2	169	-4	-1	-1	-4	-3	-3	-2	-4
3.83333	-2	-1	-5	-1	-1	-4	-2	-3	-2	167	-4	-1	-1	-4	-3	-3	-2	-4
3.84167	-2	-1	-5	-2	-1	-4	-2	-3	-2	165	-4	-1	-1	-4	-3	-3	-2	-4
3.85	-2	-1	-5	-2	-1	-4	-2	-3	-2	164	-4	-1	-1	-4	-3	-4	-2	-4
3.85833	-2	-2	-4	-2	-1	-4	-2	-3	-2	162	-4	-1	-1	-4	-3	-4	-3	-4
3.86667	-2	-2	-4	-2	-1	-4	-2	-3	-2	161	-4	-1	-1	-4	-2	-4	-3	-4
3.875	-2	-2	-4	-2	-1	-4	-2	-3	-2	160	-4	-1	-1	-4	-2	-4	-3	-4
3.88333	-2	-2	-4	-1	-1	-3	-3	-2	-2	159	-4	-1	-1	-4	-2	-4	-3	-4
3.89167	-2	-2	-4	-1	-1	-3	-3	-2	-1	158	-4	-2	-1	-3	-2	-4	-3	-4
3.9	-2	-2	-4	-1	-1	-4	-3	-2	-1	156	-4	-2	-2	-3	-3	-4	-3	-4
3.90833	-2	-1	-4	-1	-1	-4	-3	-3	-1	154	-4	-2	-2	-3	-3	-4	-2	-4
3.91667	-2	-1	-4	-1	-1	-4	-3	-2	-1	151	-4	-2	-2	-3	-3	-4	-2	-4
3.925	-2	-1	-4	-1	-1	-3	-3	-2	-1	149	-3	-2	-3	-3	-3	-4	-2	-3
3.93333	-2	-1	-4	-2	-1	-3	-3	-2	-1	148	-3	-2	-3	-3	-3	-4	-2	-3
3.94167	-2	-2	-4	-2	0	-3	-3	-3	-1	146	-3	-2	-2	-3	-3	-4	-2	-3
3.95	-2	-2	-4	-2	0	-3	-3	-3	-1	145	-3	-2	-2	-3	-3	-4	-2	-3
3.95833	-2	-2	-3	-2	1	-3	-3	-2	-2	144	-3	-2	-1	-3	-3	-4	-2	-3
3.96667	-2	-2	-3	-2	1	-4	-3	-3	-2	143	-2	-2	-1	-4	-3	-3	-2	-3
3.975	-2	-2	-3	-3	1	-4	-3	-3	-2	141	-2	-1	-1	-4	-3	-3	-3	-3
3.98333	-2	-2	-3	-3	1	-4	-3	-3	-2	140	-2	-1	0	-4	-3	-3	-3	-3
3.99167	-2	-2	-3	-3	1	-5	-3	-3	-2	137	-2	-1	0	-4	-3	-3	-3	-3
4	-2	-2	-3	-3	0	-5	-3	-3	-1	135	-2	-1	0	-4	-3	-3	-3	-3
4.00833	-2	-2	-3	-3	0	-4	-3	-3	-1	133	-2	-1	0	-4	-3	-3	-2	-3
4.01667	-2	-2	-4	-3	0	-4	-3	-3	-1	132	-3	-1	-1	-4	-3	-3	-2	-3
4.025	-2	-3	-4	-3	-1	-4	-3	-3	-1	130	-3	-1	-1	-4	-3	-3	-2	-3
4.03333	-2	-3	-4	-3	-1	-5	-3	-3	-1	129	-3	-1	-1	-3	-3	-3	-2	-2
4.04167	-2	-3	-4	-3	-1	-4	-3	-3	-1	128	-3	-2	-1	-3	-3	-3	-2	-2
4.05	-2	-3	-4	-2	-1	-4	-3	-3	-1	126	-3	-2	-1	-3	-3	-3	-2	-2
4.05833	-2	-3	-4	-2	-1	-4	-3	-3	-1	125	-3	-2	-1	-3	-3	-3	-2	-2
4.06667	-3	-3	-4	-2	-1	-3	-3	-4	-1	124	-3	-2	-1	-3	-3	-3	-2	-2
4.075	-3	-3	-4	-2	-2	-3	-3	-4	-1	123	-3	-2	-1	-3	-3	-3	-1	-2
4.08333	-3	-3	-4	-2	-2	-3	-3	-3	-1	122	-3	-2	-1	-2	-3	-2	-1	-2
4.09167	-2	-3	-4	-2	-2	-3	-3	-3	-1	120	-3	-2	-2	-2	-3	-2	-2	-2
4.1	-2	-3	-4	-2	-2	-4	-3	-3	-1	119	-3	-2	-2	-2	-3	-2	-2	-3
4.10833	-3	-3	-4	-2	-1	-4	-3	-3	-1	117	-3	-2	-2	-2	-3	-2	-2	-3
4.11667	-3	-3	-4	-2	-1	-4	-3	-3	-1	116	-3	-2	-2	-2	-3	-2	-2	-3
4.125	-3	-3	-4	-2	-1	-5	-3	-3	-1	115	-3	-2	-1	-2	-2	-2	-3	-4
4.13333	-3	-3	-3	-2	-1	-5	-3	-3	0	113	-3	-2	-1	-2	-2	-3	-3	-4
4.14167	-3	-2	-3	-2	-1	-5	-3	-4	0	112	-3	-2	-1	-1	-2	-3	-3	-4
4.15	-3	-2	-4	-2	-1	-4	-3	-4	0	111	-3	-2	-1	-1	-1	-3	-3	-4
4.15833	-3	-2	-4	-2	-1	-4	-3	-4	-1	110	-3	-2	-1	-1	-1	-3	-2	-4
4.16667	-3	-2	-4	-2	-1	-4	-3	-4	-1	108	-3	-2	-1	-1	-1	-3	-2	-4
4.175	-3	-2	-4	-2	-1	-5	-3	-4	-1	107	-3	-3	-1	-1	-1	-3	-2	-4
4.18333	-3	-2	-4	-2	-1	-5	-2	-5	-1	106	-3	-3	0	-1	-1	-2	-2	-4
4.19167	-3	-2	-4	-2	-1	-5	-2	-5	-1	105	-3	-3	0	-2	-1	-2	-3	-4
4.2	-3	-2	-4	-2	-1	-5	-2	-5	-1	103	-3	-3	0	-2	0	-2	-3	-4
4.20833	-3	-3	-4	-2	-1	-4	-2	-5	-2	102	-3	-3	0	-3	0	-2	-3	-4
4.21667	-3	-3	-4	-2	-1	-4	-2	-5	-2	100	-3	-3	0	-3	0	-2	-3	-3
4.225	-3	-3	-4	-3	-1	-4	-2	-5	-1	98	-3	-3	0	-3	0	-2	-3	-3
4.23333	-3	-3	-4	-3	-1	-4	-2	-5	-1	96	-3	-2	0	-3	-1	-3	-3	-3
4.24167	-3	-3	-4	-3	-1	-4	-2	-5	-1	95	-3	-2	0	-3	-1	-3	-3	-3
4.25	-3	-3	-3	-3	-1	-4	-2	-4	-1	94	-3	-2	1	-3	-2	-3	-3	-3
4.25833	-3	-3	-4	-3	-1	-4	-2	-4	0	93	-4	-2	1	-3	-2	-3	-3	-3
4.26667	-4	-3	-4	-3	-1	-4	-2	-4	0	92	-4	-2	1	-3	-2	-3	-3	-3
4.275	-4	-3	-4	-3	-1	-4	-3	-4	-1	91	-4	-2	2	-3	-2	-3	-3	-4
4.28333	-4	-3	-4	-3	-1	-4	-3	-4	-1	90	-4	-2	2	-3	-2	-3	-3	-4
4.29167	-4	-3	-4	-2	-2	-5	-3	-4	-1	89	-4	-2	1	-3	-2	-3	-3	-4
4.3	-4	-2	-4	-3	-2	-4	-3	-4	-1	87	-4	-2	1	-4	-2	-3	-3	-4
4.30833	-4	-2	-4	-3	-2	-4	-3	-4	-1	86	-4	-2	1	-4	-2	-3	-3	-4
4.31667	-4	-2	-4	-3	-2	-4	-3	-4	-1	85	-4	-2	0	-4	-2	-3	-3	-4
4.325	-4	-2	-4	-3	-1	-4	-3	-4	-1	84	-4	-2	0	-4	-2	-3	-3	-4
4.33333	-4	-2	-4	-2	-1	-4	-3	-3	-1	83	-4	-2	0	-4	-3	-3	-3	-4
4.34167	-4	-2	-4	-2	-1	-4	-3	-3	-1	82	-4	-2	0	-4	-2	-3	-3	-4
4.35	-3	-2	-4	-2	-1	-3	-3	-3	-1	81	-3	-2	0	-4	-2	-3	-3	-4
4.35833	-3	-2	-4	-2	-1	-3	-3	-3	-1	80	-3	-2	-1	-4	-2	-3	-3	-4
4.36667	-4	-3	-4	-2	-1	-3	-3	-3	-2	79	-3	-2	-1	-4	-2	-3	-4	-4
4.375	-4	-2	-4	-2	-1	-3	-3	-4	-2	78	-3	-2	-1	-4	-2	-3	-4	-4
4.38333	-4	-2	-5	-2	-1	-4	-4	-4	-2	77	-3	-2	-2	-4	-3	-4	-4	-4
4.39167	-4	-2	-5	-1	-1	-4	-4	-4	-3	76	-3	-2	-2	-3	-3	-4	-4	-4
4.4	-4	-2	-5	-1	-1	-4	-5	-4	-3	75	-3	-2	-2	-3	-3	-4	-4	-4
4.40833	-4	-2	-5	-1	-1	-3	-4	-4	-2	74	-3	-2	-2	-3	-3	-3	-3	-3
4.41667	-4	-2	-5	-1	-1	-3	-4	-4	-2	73	-3	-3	-2	-4	-3	-3	-3	-3
4.425	-3	-2	-5	-1	0	-3	-4	-4	-2	72	-3	-3	-2	-4	-2	-3	-3	-3
4.43333	-3	-2	-5	-2	0	-3	-3	-4	-2	71	-3	-3	-1	-4	-2	-3	-3	-3
4.44167	-3	-2	-5	-2	0	-4	-3	-4	-2	69	-3	-2	0	-4	-2	-4	-3	-4
4.45	-3	-1	-4	-2	0	-4	-3	-3	-2	68	-3	-2	0	-4	-2	-4	-3	-4
4.45833	-3	-1	-4	-3	0	-4	-3	-3	-2	67	-4	-2	0	-4	-2	-4	-3	-4
4.46667	-3	-1	-4	-3	0	-4	-3	-3	-2	67	-4	-2	0	-3	-3	-4	-3	-4
4.475	-3	-1	-4	-3	-1	-4	-3	-3	-2	66	-3	-2	-1	-3	-3	-4	-3	-4
4.48333	-3	-1	-3	-3	-1	-3	-3	-3	-2	65	-3	-2	-1	-3	-3	-4	-3	-4
4.49167	-3	-2	-3	-2	-1	-3	-4	-3	-2	64	-3	-2	-2	-3	-3	-4	-3	-5
4.5	-3	-2	-3	-2	-1	-3	-4	-3	-2	63	-2	-2	-2	-3	-2	-4	-3	-4
4.50833	-3	-2	-3	-2	-1	-3	-3	-4	-2	62	-2	-2	-2	-3	-2	-4	-3	-4
4.51667	-3	-2	-3	-2	-1	-3	-3	-4	-2	61	-2	-2	-2	-3	-2	-4	-3	-4
4.525	-3	-2	-3	-2	-2	-4	-3	-4	-2	61	-2	-2	-2	-2	-2	-3	-3	-4
4.53333	-3	-2	-3	-2	-2	-4	-3	-4	-2	60	-2	-2	-1	-2	-2	-3	-2	-4
4.54167	-3	-2	-3	-2	-2	-4	-3	-4	-2	60	-2	-1	-1	-2	-2	-3	-2	-4
4.55	-3	-2	-3	-2	-2	-4	-4	-4	-2	59	-3	-1	-1	-2	-2	-3	-2	-4
4.55833	-3	-2	-4	-2	-2	-4	-4	-4	-2	58	-3	-1	-1	-2	-2	-3	-3	-3
4.56667	-3	-2	-4	-2	-2	-4	-4	-4	-2	57	-3	-1	-2	-2	-2	-3	-3	-3
4.575	-3	-2	-4	-1	-2	-4	-4	-4	-2	57	-3	-1	-2	-3	-2	-3	-3	-3
4.58333	-3	-2	-3	-1	-3	-4	-4	-4	-2	56	-3	-1	-2	-3	-2	-3	-3	-3
4.59167	-3	-1	-3	-1	-3	-3	-4	-4	-2	56	-4	-1	-2	-3	-3	-3	-3	-3
4.6	-2	-1	-4	-2	-2	-3	-4	-4	-2	55	-4	-1	-2	-3	-3	-3	-3	-3
4.60833	-2	-2	-4	-2	-2	-4	-4	-4	-3	55	-4	-1	-1	-3	-3	-3	-3	-3
4.61667	-2	-2	-4	-2	-2	-4	-3	-4	-3	54	-4	-1	-1	-3	-3	-3	-4	-3
4.625	-2	-2	-4	-2	-2	-4	-3	-4	-3	54	-5	-1	-1	-3	-3	-3	-4	-3
4.63333	-2	-3	-4	-2	-2	-4	-3	-5	-3	53	-5	-1	-1	-3	-3	-3	-4	-3
4.64167	-2	-3	-4	-2	-2	-5	-3	-5	-2	53	-5	-1	-1	-3	-4	-3	-3	-3
4.65	-2	-3	-4	-3	-2	-5	-3	-4	-2	52	-5	-1	0	-3	-4	-4	-3	-3
4.65833	-2	-3	-4	-3	-2	-5	-3	-4	-2	51	-5	-1	0	-3	-4	-4	-3	-2
4.66667	-2	-3	-5	-2	-2	-5	-3	-4	-2	50	-5	-1	0	-3	-4	-4	-3	-2
4.675	-2	-2	-5	-2	-2	-4	-3	-4	-2	49	-5	-1	0	-3	-4	-3	-3	-2
4.68333	-2	-2	-5	-2	-2	-4	-4	-4	-2	49	-4	-2	0	-3	-3	-3	-3	-2
4.69167	-2	-2	-6	-2	-1	-4	-4	-4	-2	48	-4	-2	-1	-3	-3	-3	-3	-3
4.7	-2	-2	-6	-2	-1	-4	-4	-4	-2	48	-4	-2	-1	-3	-3	-3	-3	-3
4.70833	-2	-2	-6	-2	-1	-4	-4	-4	-2	47	-4	-3	-1	-3	-3	-3	-3	-3
4.71667	-2	-2	-6	-2	-1	-4	-4	-4	-2	47	-4	-3	0	-3	-3	-3	-3	-3
4.725	-2	-2	-6	-2	-1	-5	-4	-5	-2	46	-4	-3	0	-3	-3	-3	-3	-3
4.73333	-2	-2	-6	-2	-1	-5	-4	-5	-2	46	-5	-3	0	-3	-3	-3	-4	-3
4.74167	-2	-2	-6	-3	-1	-5	-4	-5	-2	45	-5	-3	0	-3	-3	-3	-4	-3
4.75	-3	-2	-6	-3	-1	-5	-4	-5	-2	45	-5	-2	0	-4	-3	-3	-5	-3
4.75833	-3	-2	-6	-3	-1	-5	-5	-5	-2	44	-5	-2	0	-4	-4	-3	-5	-3
4.76667	-3	-2	-6	-3	-1	-5	-5	-4	-2	44	-5	-2	0	-4	-4	-3	-5	-3
4.775	-3	-2	-6	-3	-1	-5	-4	-4	-2	44	-5	-2	-1	-4	-4	-4	-5	-3
4.78333	-2	-2	-6	-2	-2	-5	-4	-4	-2	43	-5	-2	-1	-3	-4	-4	-5	-3
4.79167	-2	-2	-5	-2	-2	-5	-4	-5	-2	43	-5	-2	-1	-3	-4	-4	-5	-3
4.8	-2	-2	-5	-2	-2	-5	-3	-5	-1	43	-5	-2	-1	-4	-4	-3	-5	-3
4.80833	-3	-2	-5	-2	-1	-5	-3	-6	-1	43	-4	-2	-1	-4	-4	-4	-5	-3
4.81667	-3	-2	-5	-2	-1	-5	-3	-6	-1	43	-4	-2	-1	-5	-4	-4	-4	-3
4.825	-3	-2	-5	-2	-1	-5	-3	-5	-1	42	-4	-2	-1	-5	-3	-4	-4	-3
4.83333	-3	-2	-5	-2	-1	-4	-3	-5	-1	41	-3	-2	-1	-5	-3	-5	-4	-3
4.84167	-3	-2	-5	-2	-1	-4	-3	-5	-1	40	-3	-2	-1	-5	-3	-5	-4	-4
4.85	-3	-2	-5	-2	-1	-4	-3	-5	-1	39	-3	-2	-1	-5	-3	-5	-3	-4
4.85833	-3	-2	-5	-2	-1	-3	-3	-6	-1	39	-3	-2	-1	-5	-3	-4	-3	-4
4.86667	-3	-2	-5	-2	-1	-3	-3	-6	-1	39	-3	-2	0	-5	-3	-4	-3	-4
4.875	-3	-1	-5	-2	-1	-3	-3	-5	0	38	-3	-2	0	-4	-3	-4	-2	-4
4.88333	-2	-1	-5	-2	-2	-3	-3	-5	-1	38	-3	-2	0	-4	-3	-4	-2	-3
4.89167	-2	-2	-5	-2	-2	-4	-3	-5	-1	38	-3	-2	0	-4	-4	-3	-2	-3
4.9	-2	-2	-6	-2	-2	-4	-3	-5	-2	37	-3	-2	0	-4	-4	-3	-2	-3
4.90833	-2	-2	-6	-2	-2	-4	-3	-5	-2	37	-3	-1	0	-4	-4	-3	-2	-3
4.91667	-2	-3	-6	-2	-2	-4	-4	-5	-2	37	-3	-1	0	-4	-4	-3	-3	-3
4.925	-2	-3	-6	-2	-3	-4	-4	-5	-3	37	-4	-1	0	-4	-3	-3	-3	-3
4.93333	-2	-3	-6	-2	-3	-5	-4	-5	-3	36	-4	-1	0	-4	-3	-3	-3	-3
4.94167	-3	-3	-6	-2	-3	-5	-5	-6	-2	36	-4	-1	0	-3	-3	-3	-3	-4
4.95	-3	-3	-6	-2	-3	-5	-5	-6	-2	35	-4	-1	0	-3	-4	-3	-3	-4
4.95833	-3	-3	-6	-3	-3	-5	-5	-6	-2	35	-4	-1	0	-3	-3	-3	-4	-4
4.96667	-3	-3	-5	-2	-2	-6	-5	-6	-2	35	-4	-2	0	-3	-4	-3	-4	-4
4.975	-3	-3	-5	-2	-2	-6	-4	-6	-2	34	-4	-2	0	-2	-4	-3	-4	-4
4.98333	-3	-3	-5	-2	-3	-6	-4	-6	-2	34	-4	-2	1	-2	-4	-3	-4	-4
4.99167	-3	-3	-5	-3	-3	-6	-4	-6	-2	34	-4	-2	1	-3	-4	-3	-3	-4
5	-3	-3	-5	-3	-3	-6	-4	-5	-2	34	-4	-2	1	-3	-4	-3	-3	-4
5.00833	-3	-3	-6	-3	-3	-6	-4	-5	-2	33	-4	-2	1	-4	-4	-3	-3	-4
5.01667	-3	-3	-6	-3	-3	-5	-4	-5	-2	33	-4	-2	1	-5	-4	-3	-3	-4
5.025	-3	-3	-6	-3	-3	-5	-4	-5	-2	33	-4	-3	0	-5	-4	-3	-3	-5
5.03333	-3	-3	-6	-4	-3	-5	-4	-5	-2	33	-4	-3	0	-5	-3	-3	-3	-5
5.04167	-2	-3	-6	-4	-3	-5	-4	-5	-2	33	-4	-3	0	-5	-3	-3	-3	-5
5.05	-2	-2	-6	-4	-3	-5	-5	-5	-2	33	-4	-3	0	-4	-3	-3	-3	-5
5.05833	-2	-2	-6	-4	-3	-5	-5	-6	-2	33	-4	-2	0	-4	-3	-3	-3	-5
5.06667	-2	-2	-6	-3	-3	-5	-5	-6	-2	33	-4	-2	0	-4	-3	-3	-3	-5
5.075	-3	-1	-6	-3	-3	-5	-5	-6	-2	33	-4	-2	0	-4	-3	-3	-3	-5
5.08333	-3	-1	-5	-3	-3	-5	-5	-6	-1	32	-4	-2	0	-4	-3	-3	-4	-5
5.09167	-3	-1	-5	-3	-3	-5	-4	-6	-1	32	-4	-2	0	-4	-3	-3	-4	-5
5.1	-3	-2	-5	-3	-3	-5	-4	-7	-2	32	-5	-2	0	-4	-3	-3	-4	-4
5.10833	-3	-2	-5	-4	-3	-5	-4	-7	-2	32	-4	-2	-1	-4	-3	-3	-4	-4
5.11667	-3	-2	-5	-4	-3	-5	-4	-7	-2	32	-4	-2	-1	-4	-3	-3	-3	-4
5.125	-3	-3	-5	-3	-3	-5	-4	-6	-2	31	-5	-2	-1	-4	-3	-3	-3	-4
5.13333	-3	-3	-5	-3	-3	-5	-4	-6	-2	31	-5	-2	-1	-4	-3	-3	-3	-4
5.14167	-3	-2	-5	-2	-3	-5	-4	-6	-2	30	-5	-2	-1	-4	-3	-3	-3	-4
5.15	-3	-2	-5	-2	-3	-5	-4	-6	-2	30	-5	-2	-1	-4	-3	-2	-3	-4
5.15833	-3	-2	-5	-2	-3	-5	-5	-6	-2	30	-5	-3	-1	-4	-3	-2	-3	-4
5.16667	-3	-2	-5	-3	-3	-5	-4	-6	-2	31	-5	-3	-1	-4	-3	-2	-3	-4
5.175	-3	-2	-5	-3	-3	-6	-4	-6	-2	30	-5	-3	-1	-4	-3	-3	-3	-4
5.18333	-3	-2	-4	-3	-3	-6	-4	-6	-1	30	-5	-2	-1	-4	-3	-3	-3	-4
5.19167	-3	-2	-4	-3	-3	-6	-4	-6	-2	30	-5	-2	-1	-4	-3	-3	-4	-4
5.2	-3	-2	-4	-3	-3	-6	-4	-6	-2	30	-4	-2	-1	-4	-3	-3	-4	-4
5.20833	-3	-3	-5	-3	-3	-6	-4	-6	-2	29	-4	-2	-1	-5	-4	-3	-4	-4
5.21667	-3	-3	-5	-3	-3	-6	-5	-6	-2	29	-4	-2	-1	-5	-4	-3	-4	-4
5.225	-3	-3	-5	-3	-3	-6	-4	-6	-2	29	-4	-2	-1	-5	-4	-3	-4	-4
5.23333	-3	-3	-5	-3	-2	-5	-4	-6	-1	28	-4	-2	-1	-5	-3	-3	-4	-4
5.24167	-3	-3	-5	-4	-2	-5	-4	-6	-1	28	-5	-2	-1	-5	-3	-2	-4	-4
5.25	-3	-3	-5	-4	-2	-5	-4	-6	-1	28	-5	-2	-1	-4	-3	-2	-4	-3
5.25833	-3	-3	-5	-4	-2	-5	-4	-6	-2	28	-5	-2	-1	-4	-3	-2	-4	-3
5.26667	-3	-3	-5	-4	-2	-4	-4	-6	-2	28	-5	-2	-1	-4	-3	-2	-3	-4
5.275	-3	-3	-5	-4	-2	-4	-4	-6	-2	27	-5	-2	-1	-4	-3	-2	-3	-4
5.28333	-3	-3	-5	-4	-2	-4	-4	-5	-1	27	-4	-2	0	-3	-4	-2	-3	-4
5.29167	-3	-3	-5	-4	-2	-4	-4	-5	-2	27	-4	-1	0	-3	-4	-2	-3	-4
5.3	-3	-3	-5	-4	-2	-4	-4	-5	-2	27	-4	-1	-1	-3	-5	-2	-3	-4
5.30833	-3	-3	-5	-3	-2	-4	-4	-4	-2	27	-4	-1	-1	-4	-5	-2	-3	-4
5.31667	-3	-3	-5	-3	-2	-4	-4	-4	-2	26	-4	-1	-1	-4	-5	-3	-3	-4
5.325	-3	-3	-5	-3	-2	-4	-4	-4	-1	26	-4	-1	-1	-5	-5	-3	-3	-3
5.33333	-3	-3	-5	-3	-3	-5	-4	-4	-2	26	-5	-1	-1	-5	-5	-2	-3	-3
5.34167	-3	-2	-5	-3	-3	-5	-4	-4	-2	26	-5	-1	-1	-5	-5	-2	-3	-3
5.35	-3	-2	-5	-3	-3	-5	-4	-4	-2	26	-5	-1	0	-5	-6	-2	-3	-3
5.35833	-3	-2	-5	-3	-3	-5	-4	-4	-2	26	-5	-2	0	-5	-6	-2	-3	-3
5.36667	-3	-3	-5	-3	-2	-5	-4	-4	-2	26	-5	-1	0	-5	-6	-2	-3	-3
5.375	-3	-3	-5	-3	-3	-5	-4	-4	-2	26	-4	-1	0	-5	-6	-2	-4	-3
5.38333	-3	-3	-5	-3	-3	-5	-4	-5	-2	26	-4	-1	0	-5	-5	-3	-4	-3
5.39167	-3	-3	-5	-4	-2	-5	-4	-5	-2	26	-4	-1	0	-4	-5	-3	-4	-3
5.4	-3	-3	-4	-4	-2	-5	-4	-5	-1	26	-4	-1	0	-4	-5	-3	-4	-3
5.40833	-3	-3	-4	-4	-2	-5	-4	-5	-1	25	-3	-1	-1	-4	-4	-3	-4	-3
5.41667	-2	-2	-4	-4	-2	-5	-3	-5	-1	25	-3	-2	-1	-4	-4	-3	-4	-3
5.425	-2	-2	-4	-4	-2	-5	-3	-5	-1	25	-3	-2	-1	-4	-4	-3	-3	-3
5.43333	-3	-3	-4	-4	-2	-6	-3	-5	-2	24	-3	-2	-1	-4	-4	-3	-3	-3
5.44167	-3	-3	-4	-4	-2	-6	-3	-5	-2	24	-3	-2	-1	-4	-4	-3	-3	-4
5.45	-3	-3	-4	-4	-2	-6	-3	-5	-2	24	-3	-1	-1	-4	-4	-3	-4	-4
5.45833	-3	-3	-4	-4	-2	-6	-3	-5	-2	24	-3	-1	-1	-4	-4	-3	-4	-4
5.46667	-3	-3	-4	-4	-3	-6	-3	-5	-2	23	-3	-1	-1	-3	-4	-3	-4	-3
5.475	-3	-3	-4	-4	-2	-6	-4	-5	-2	23	-3	-1	-1	-3	-4	-3	-4	-3
5.48333	-3	-3	-4	-4	-2	-5	-4	-5	-1	23	-3	-2	-1	-3	-4	-3	-4	-3
5.49167	-3	-3	-4	-4	-2	-5	-4	-5	-1	23	-3	-2	0	-3	-3	-3	-4	-3
5.5	-3	-3	-4	-4	-2	-5	-4	-5	-1	23	-3	-2	0	-3	-3	-3	-4	-3
5.50833	-3	-3	-4	-4	-1	-5	-4	-5	-1	23	-3	-2	-1	-3	-3	-3	-4	-3
5.51667	-3	-4	-5	-4	-1	-5	-4	-5	-1	23	-3	-2	-1	-3	-3	-3	-3	-3
5.525	-3	-4	-5	-3	-1	-5	-4	-5	-2	23	-4	-2	-1	-3	-3	-3	-3	-3
5.53333	-3	-4	-5	-3	-1	-5	-4	-6	-2	23	-4	-2	-1	-2	-3	-3	-3	-4
5.54167	-3	-4	-5	-3	-1	-6	-4	-6	-2	23	-4	-2	-1	-2	-3	-3	-3	-4
5.55	-3	-4	-5	-3	-1	-6	-4	-6	-2	23	-4	-2	-1	-2	-3	-3	-4	-4
5.55833	-3	-4	-5	-3	-1	-6	-4	-6	-2	23	-4	-2	-1	-3	-3	-3	-4	-4
5.56667	-3	-4	-5	-3	-1	-5	-4	-6	-2	23	-3	-2	-1	-3	-3	-3	-4	-4
5.575	-3	-4	-5	-3	-1	-5	-4	-5	-2	22	-3	-2	-1	-4	-4	-3	-4	-4
5.58333	-3	-4	-5	-3	-1	-5	-4	-5	-2	22	-3	-2	-1	-4	-3	-3	-4	-3
5.59167	-3	-3	-5	-3	-1	-5	-5	-5	-2	22	-3	-2	-1	-4	-3	-3	-4	-3
5.6	-3	-3	-4	-3	-1	-5	-5	-5	-2	22	-3	-2	0	-5	-3	-3	-3	-3
5.60833	-4	-3	-4	-4	-2	-5	-5	-5	-2	21	-3	-2	0	-5	-3	-3	-3	-3
5.61667	-4	-3	-4	-4	-2	-5	-5	-5	-2	21	-4	-2	0	-5	-3	-3	-4	-3
5.625	-4	-3	-4	-4	-2	-5	-5	-4	-2	20	-4	-2	-1	-4	-3	-3	-3	-3
5.63333	-3	-3	-4	-3	-2	-5	-5	-4	-2	20	-3	-2	-1	-4	-3	-3	-3	-2
5.64167	-3	-3	-4	-3	-2	-5	-5	-4	-3	20	-3	-2	-1	-4	-3	-3	-3	-2
5.65	-4	-3	-5	-3	-2	-5	-5	-4	-3	20	-3	-3	-1	-4	-3	-3	-3	-2
5.65833	-4	-3	-5	-3	-2	-5	-5	-4	-3	20	-3	-2	-1	-4	-3	-3	-3	-2
5.66667	-4	-4	-6	-3	-2	-5	-4	-4	-3	20	-3	-2	-1	-4	-3	-3	-3	-3
5.675	-4	-4	-6	-3	-2	-5	-4	-4	-3	20	-4	-2	-1	-4	-3	-3	-3	-3
5.68333	-4	-3	-6	-3	-2	-5	-4	-4	-3	20	-4	-2	-1	-4	-4	-3	-3	-3
5.69167	-3	-3	-6	-3	-1	-5	-4	-5	-3	20	-4	-2	-1	-4	-4	-4	-3	-4
5.7	-3	-3	-6	-3	-1	-5	-5	-5	-3	20	-4	-2	-1	-5	-4	-3	-3	-4
5.70833	-3	-3	-6	-3	-1	-5	-5	-5	-2	20	-5	-2	0	-5	-3	-3	-3	-4
5.71667	-3	-3	-5	-3	-1	-5	-5	-5	-2	20	-5	-2	0	-4	-3	-3	-3	-4
5.725	-3	-3	-5	-3	-2	-5	-5	-5	-2	19	-5	-2	0	-4	-3	-3	-3	-4
5.73333	-3	-3	-5	-3	-2	-5	-5	-5	-2	19	-5	-2	0	-4	-4	-3	-3	-4
5.74167	-3	-2	-5	-3	-2	-5	-5	-5	-3	19	-5	-2	0	-4	-4	-3	-3	-4
5.75	-3	-2	-5	-3	-3	-5	-5	-5	-3	18	-5	-2	0	-4	-4	-4	-3	-4
5.75833	-3	-2	-5	-4	-3	-5	-5	-5	-3	18	-4	-2	0	-4	-4	-4	-3	-4
5.76667	-3	-2	-5	-4	-3	-4	-5	-5	-2	18	-4	-2	0	-5	-4	-4	-3	-4
5.775	-3	-2	-5	-4	-3	-4	-5	-6	-2	18	-4	-2	0	-5	-4	-4	-3	-4
5.78333	-3	-2	-5	-4	-3	-5	-5	-6	-2	19	-4	-2	0	-4	-4	-4	-3	-4
5.79167	-3	-1	-5	-4	-3	-5	-5	-5	-2	19	-4	-2	0	-4	-4	-4	-3	-5
5.8	-3	-1	-5	-4	-2	-5	-5	-6	-2	18	-4	-2	0	-4	-4	-4	-3	-5
5.80833	-3	-1	-5	-4	-2	-5	-5	-6	-2	18	-4	-2	0	-4	-4	-4	-3	-4
5.81667	-2	-1	-6	-4	-2	-5	-5	-6	-2	18	-4	-2	0	-4	-4	-4	-2	-4
5.825	-2	-2	-6	-4	-2	-6	-5	-6	-2	18	-4	-2	0	-4	-4	-3	-2	-4
5.83333	-2	-2	-6	-4	-2	-6	-4	-6	-2	19	-4	-2	-1	-4	-4	-3	-2	-4
5.84167	-2	-2	-7	-4	-2	-5	-4	-6	-2	19	-4	-2	-1	-5	-4	-3	-2	-4
5.85	-2	-2	-7	-4	-2	-5	-4	-5	-2	18	-4	-2	-1	-5	-3	-3	-2	-4
5.85833	-2	-2	-7	-4	-2	-5	-4	-5	-2	18	-3	-2	-1	-5	-3	-3	-2	-3
5.86667	-2	-2	-7	-4	-3	-5	-4	-5	-2	18	-3	-3	-1	-5	-3	-3	-2	-3
5.875	-3	-2	-7	-4	-3	-5	-4	-5	-2	17	-3	-3	-1	-5	-3	-3	-2	-3
5.88333	-3	-2	-6	-4	-3	-5	-4	-5	-2	17	-4	-3	-1	-4	-4	-2	-3	-3
5.89167	-3	-2	-6	-4	-3	-5	-4	-5	-2	17	-4	-3	-1	-4	-4	-2	-3	-3
5.9	-3	-2	-6	-4	-2	-5	-4	-5	-2	16	-4	-3	-1	-4	-4	-2	-3	-3
5.90833	-3	-2	-6	-4	-2	-5	-4	-5	-2	16	-4	-3	-1	-4	-3	-2	-3	-3
5.91667	-3	-2	-6	-3	-2	-5	-4	-5	-2	16	-4	-3	-1	-4	-3	-2	-3	-3
5.925	-3	-2	-6	-3	-2	-5	-4	-5	-3	16	-4	-3	-1	-4	-3	-3	-3	-3
5.93333	-3	-2	-6	-3	-2	-5	-4	-4	-3	16	-4	-3	0	-4	-3	-3	-3	-3
5.94167	-3	-2	-6	-3	-2	-5	-4	-4	-3	16	-4	-3	0	-4	-3	-3	-3	-3
5.95	-2	-2	-6	-3	-2	-5	-5	-5	-3	16	-4	-3	0	-4	-3	-3	-3	-3
5.95833	-2	-3	-6	-3	-2	-6	-5	-5	-3	16	-4	-3	0	-4	-3	-3	-3	-3
5.96667	-2	-3	-6	-3	-2	-6	-5	-5	-3	16	-4	-3	0	-4	-2	-3	-3	-3
5.975	-2	-3	-6	-3	-2	-6	-5	-6	-3	16	-4	-3	0	-4	-2	-3	-3	-3
5.98333	-3	-3	-7	-3	-2	-6	-5	-6	-3	16	-4	-3	0	-4	-2	-3	-3	-3
5.99167	-3	-2	-7	-3	-2	-6	-5	-6	-3	16	-5	-3	0	-4	-2	-3	-3	-3
6	-3	-2	-7	-3	-2	-6	-5	-6	-3	15	-5	-3	0	-4	-2	-3	-3	-3
6.00833	-3	-2	-6	-4	-2	-6	-5	-6	-3	15	-5	-3	0	-4	-2	-3	-4	-3
6.01667	-4	-2	-6	-4	-2	-6	-5	-5	-3	15	-5	-3	0	-4	-2	-3	-4	-3
6.025	-4	-2	-6	-4	-2	-6	-5	-5	-2	15	-4	-3	0	-4	-3	-3	-4	-3
6.03333	-4	-2	-6	-4	-2	-6	-5	-5	-2	15	-4	-3	-1	-3	-3	-3	-4	-3
6.04167	-4	-2	-5	-4	-2	-6	-5	-5	-2	15	-5	-3	-1	-3	-3	-3	-4	-3
6.05	-4	-2	-5	-4	-2	-6	-5	-5	-2	15	-5	-3	-1	-3	-3	-4	-4	-3
6.05833	-4	-2	-5	-4	-2	-6	-5	-5	-2	15	-5	-3	-1	-4	-3	-4	-4	-3
6.06667	-4	-3	-5	-3	-2	-6	-5	-6	-2	15	-5	-3	-1	-4	-3	-3	-4	-3
6.075	-4	-3	-5	-3	-2	-5	-5	-6	-2	14	-5	-3	-1	-4	-3	-3	-4	-3
6.08333	-4	-3	-5	-3	-3	-5	-4	-7	-2	15	-5	-3	-1	-5	-3	-3	-4	-3
6.09167	-4	-4	-5	-3	-3	-5	-4	-7	-2	15	-5	-3	-1	-4	-4	-3	-3	-3
6.1	-4	-4	-5	-3	-3	-5	-4	-6	-2	15	-5	-3	-1	-4	-4	-3	-3	-4
6.10833	-4	-4	-5	-3	-2	-5	-4	-6	-2	15	-5	-3	-1	-4	-4	-3	-3	-4
6.11667	-5	-4	-6	-3	-2	-5	-5	-6	-2	14	-5	-2	-1	-4	-4	-3	-3	-4
6.125	-5	-3	-6	-4	-2	-5	-5	-6	-2	15	-5	-2	-1	-4	-3	-3	-3	-4
6.13333	-4	-3	-6	-4	-2	-5	-5	-6	-2	15	-5	-2	-2	-4	-3	-2	-3	-4
6.14167	-5	-3	-6	-4	-3	-5	-4	-6	-2	15	-5	-2	-1	-4	-3	-2	-3	-3
6.15	-5	-3	-6	-4	-3	-4	-4	-6	-2	14	-5	-2	-1	-4	-3	-2	-3	-4
6.15833	-5	-3	-6	-4	-3	-4	-4	-6	-2	14	-5	-2	-1	-4	-3	-2	-3	-4
6.16667	-5	-4	-5	-4	-3	-5	-4	-6	-2	14	-5	-2	-1	-4	-3	-2	-4	-3
6.175	-4	-4	-5	-3	-3	-5	-4	-6	-2	14	-5	-1	-1	-4	-3	-2	-4	-4
6.18333	-4	-4	-5	-3	-2	-5	-4	-7	-3	14	-5	-1	-1	-4	-3	-2	-4	-4
6.19167	-4	-3	-6	-3	-2	-5	-4	-7	-3	14	-5	-2	-1	-4	-3	-2	-4	-4
6.2	-4	-3	-6	-3	-3	-5	-4	-7	-3	14	-4	-2	-1	-4	-3	-2	-4	-4
6.20833	-4	-3	-6	-3	-3	-5	-4	-7	-3	14	-4	-2	-1	-4	-3	-2	-4	-4
6.21667	-4	-4	-6	-3	-2	-5	-4	-7	-3	15	-4	-2	-1	-4	-3	-2	-4	-4
6.225	-4	-4	-6	-3	-2	-5	-4	-7	-3	15	-4	-2	-1	-4	-3	-2	-4	-3
6.23333	-4	-4	-6	-3	-2	-5	-4	-7	-2	15	-4	-2	-1	-4	-3	-2	-4	-3
6.24167	-4	-3	-6	-3	-2	-5	-4	-7	-2	14	-4	-2	-1	-4	-3	-3	-4	-3
6.25	-4	-3	-5	-4	-2	-5	-4	-7	-1	14	-4	-2	-1	-3	-3	-3	-4	-3
6.25833	-4	-3	-5	-4	-2	-5	-4	-7	-1	14	-4	-2	-1	-3	-3	-3	-4	-3
6.26667	-4	-3	-5	-4	-3	-5	-4	-7	-1	13	-4	-2	-1	-3	-3	-3	-4	-3
6.275	-4	-3	-5	-4	-3	-5	-4	-6	-1	13	-4	-2	0	-3	-3	-3	-5	-3
6.28333	-4	-3	-5	-4	-3	-5	-4	-6	-2	12	-4	-2	0	-4	-3	-3	-5	-3
6.29167	-4	-3	-5	-4	-3	-5	-5	-6	-2	12	-4	-2	0	-4	-3	-3	-4	-3
6.3	-4	-3	-5	-4	-3	-5	-5	-6	-1	12	-4	-3	-1	-4	-3	-3	-4	-3
6.30833	-4	-3	-5	-3	-3	-4	-5	-6	-1	12	-5	-3	-1	-4	-4	-3	-4	-3
6.31667	-4	-3	-5	-3	-3	-4	-5	-5	-1	12	-5	-3	-1	-4	-4	-3	-4	-3
6.325	-4	-4	-5	-3	-3	-4	-5	-5	-1	12	-5	-3	-1	-4	-4	-3	-4	-3
6.33333	-4	-4	-5	-3	-3	-4	-5	-5	-2	12	-5	-3	-1	-4	-4	-4	-4	-4
6.34167	-4	-4	-6	-4	-3	-4	-5	-5	-2	12	-5	-3	-1	-4	-4	-4	-4	-4
6.35	-4	-4	-6	-4	-3	-4	-5	-5	-2	13	-5	-2	-1	-4	-4	-4	-4	-4
6.35833	-4	-4	-6	-4	-3	-5	-5	-5	-2	13	-5	-2	-2	-4	-4	-4	-4	-4
6.36667	-4	-4	-6	-4	-2	-5	-5	-5	-2	13	-5	-2	-2	-4	-4	-3	-4	-4
6.375	-4	-4	-6	-4	-2	-5	-5	-5	-3	13	-5	-2	-2	-4	-4	-3	-4	-4
6.38333	-4	-4	-5	-4	-2	-5	-5	-5	-3	13	-5	-2	-2	-4	-3	-3	-4	-4
6.39167	-4	-4	-5	-4	-1	-5	-5	-5	-3	13	-5	-2	-2	-4	-3	-3	-4	-4
6.4	-4	-4	-5	-4	-1	-5	-5	-5	-3	13	-5	-2	-2	-4	-3	-3	-4	-4
6.40833	-4	-4	-5	-4	-1	-5	-4	-5	-2	13	-5	-2	-2	-4	-3	-3	-4	-4
6.41667	-4	-4	-5	-4	-1	-4	-5	-5	-2	13	-5	-2	-2	-4	-3	-3	-4	-4
6.425	-4	-4	-5	-4	-1	-5	-5	-5	-2	13	-5	-2	-2	-5	-3	-3	-4	-4
6.43333	-4	-4	-5	-4	-2	-5	-5	-5	-3	12	-5	-2	-2	-5	-3	-3	-4	-4
6.44167	-4	-4	-5	-3	-2	-5	-5	-5	-3	12	-5	-2	-2	-5	-3	-4	-4	-5
6.45	-4	-4	-5	-3	-2	-5	-5	-5	-3	12	-5	-2	-2	-6	-3	-4	-4	-5
6.45833	-4	-4	-5	-3	-2	-5	-5	-5	-3	12	-5	-2	-2	-6	-3	-3	-4	-5
6.46667	-4	-5	-5	-3	-3	-5	-5	-5	-2	12	-5	-2	-2	-6	-3	-3	-4	-5
6.475	-4	-5	-5	-3	-3	-5	-5	-6	-2	12	-4	-2	-2	-6	-3	-3	-5	-5
6.48333	-4	-4	-5	-4	-3	-6	-6	-6	-2	12	-4	-2	-2	-5	-3	-3	-5	-5
6.49167	-4	-4	-5	-4	-3	-6	-6	-6	-1	12	-4	-2	-2	-5	-2	-3	-5	-4
6.5	-4	-4	-5	-4	-3	-6	-6	-7	-1	11	-4	-2	-1	-5	-2	-3	-5	-4
6.50833	-4	-4	-6	-4	-3	-6	-6	-7	-1	11	-4	-3	-1	-5	-2	-3	-5	-4
6.51667	-4	-4	-6	-4	-3	-6	-6	-7	-1	11	-4	-3	-1	-5	-2	-3	-5	-4
6.525	-4	-4	-6	-4	-3	-6	-6	-6	-1	11	-4	-3	0	-5	-3	-3	-5	-4
6.53333	-4	-4	-6	-4	-3	-6	-5	-6	-1	11	-4	-3	0	-5	-3	-3	-4	-4
6.54167	-4	-4	-6	-4	-3	-5	-5	-6	-1	11	-4	-3	0	-5	-3	-3	-4	-4
6.55	-4	-4	-6	-4	-3	-5	-6	-6	-2	11	-4	-2	0	-4	-3	-3	-4	-4
6.55833	-4	-4	-6	-4	-3	-5	-6	-5	-2	11	-4	-2	0	-4	-3	-3	-4	-4
6.56667	-4	-4	-6	-4	-2	-5	-6	-5	-2	11	-4	-2	0	-4	-3	-3	-4	-4
6.575	-4	-4	-6	-4	-2	-5	-6	-5	-2	11	-4	-2	0	-4	-3	-3	-4	-4
6.58333	-4	-4	-7	-4	-2	-5	-5	-6	-2	11	-4	-2	0	-4	-3	-3	-3	-5
6.59167	-3	-4	-7	-4	-1	-5	-5	-6	-2	11	-4	-2	0	-4	-3	-3	-3	-5
6.6	-4	-4	-6	-4	-1	-5	-5	-6	-2	11	-4	-2	0	-5	-3	-3	-3	-5
6.60833	-4	-4	-6	-4	-2	-5	-6	-6	-2	10	-4	-2	0	-5	-3	-4	-3	-5
6.61667	-4	-4	-6	-4	-2	-5	-5	-6	-2	10	-4	-3	-1	-5	-3	-4	-3	-5
6.625	-4	-4	-5	-4	-2	-5	-5	-6	-2	9	-4	-3	-1	-5	-3	-4	-3	-5
6.63333	-4	-4	-5	-4	-2	-5	-5	-7	-2	9	-5	-3	-1	-5	-3	-4	-3	-5
6.64167	-4	-4	-5	-4	-2	-5	-5	-7	-2	8	-5	-3	-2	-5	-4	-4	-4	-4
6.65	-4	-3	-5	-4	-2	-6	-5	-7	-2	8	-5	-3	-2	-5	-4	-4	-4	-4
6.65833	-4	-3	-5	-4	-2	-6	-5	-6	-2	9	-5	-3	-2	-5	-4	-4	-4	-4
6.66667	-4	-3	-5	-4	-2	-6	-5	-6	-2	9	-5	-3	-2	-5	-4	-4	-4	-4
6.675	-4	-3	-5	-4	-2	-6	-5	-6	-2	9	-5	-3	-3	-5	-4	-3	-4	-4
6.68333	-4	-3	-5	-4	-2	-6	-5	-6	-2	9	-5	-3	-3	-6	-4	-3	-4	-4
6.69167	-4	-3	-5	-4	-2	-6	-5	-6	-2	9	-5	-2	-3	-6	-4	-3	-4	-4
6.7	-4	-3	-5	-4	-2	-5	-5	-6	-2	9	-5	-2	-2	-5	-4	-2	-4	-4
6.70833	-4	-3	-5	-4	-2	-5	-5	-6	-3	9	-5	-2	-2	-5	-4	-2	-4	-4
6.71667	-4	-3	-6	-4	-2	-5	-5	-7	-3	8	-5	-2	-1	-5	-3	-3	-4	-5
6.725	-4	-3	-6	-4	-3	-5	-5	-7	-3	8	-5	-3	-1	-5	-3	-3	-4	-4
6.73333	-4	-2	-6	-4	-3	-5	-5	-7	-3	8	-5	-3	-1	-5	-3	-3	-4	-4
6.74167	-4	-2	-6	-4	-3	-5	-5	-7	-3	8	-5	-3	0	-5	-3	-3	-4	-4
6.75	-4	-3	-6	-5	-3	-4	-5	-7	-3	9	-5	-3	0	-5	-3	-3	-4	-4
6.75833	-4	-3	-6	-5	-2	-4	-5	-7	-3	9	-5	-2	-1	-5	-2	-3	-4	-4
6.76667	-3	-3	-6	-5	-2	-4	-5	-7	-3	9	-5	-2	-1	-5	-2	-3	-3	-4
6.775	-3	-3	-6	-5	-2	-5	-6	-6	-2	9	-5	-2	-2	-5	-3	-3	-4	-4
6.78333	-4	-3	-6	-5	-3	-5	-6	-6	-2	9	-5	-2	-2	-5	-3	-3	-4	-4
6.79167	-4	-3	-6	-5	-3	-5	-6	-6	-2	10	-5	-2	-2	-5	-3	-3	-4	-4
6.8	-4	-3	-6	-5	-3	-4	-6	-6	-2	9	-5	-2	-2	-5	-2	-3	-4	-4
6.80833	-4	-4	-6	-5	-3	-4	-6	-6	-2	9	-5	-3	-2	-4	-2	-3	-4	-4
6.81667	-4	-4	-6	-5	-4	-4	-6	-6	-2	9	-5	-3	-2	-4	-2	-3	-4	-4
6.825	-4	-4	-6	-5	-4	-4	-6	-6	-2	8	-4	-3	-2	-4	-2	-3	-4	-4
6.83333	-4	-4	-6	-5	-4	-4	-6	-6	-2	8	-5	-3	-3	-5	-3	-3	-4	-4
6.84167	-4	-4	-6	-4	-4	-4	-6	-6	-2	8	-5	-2	-3	-4	-4	-3	-4	-4
6.85	-4	-4	-6	-4	-4	-4	-5	-6	-2	8	-5	-2	-3	-4	-4	-3	-4	-4
6.85833	-4	-4	-6	-4	-4	-4	-5	-6	-2	8	-5	-2	-3	-4	-4	-3	-4	-4
6.86667	-4	-4	-6	-4	-3	-4	-5	-6	-2	8	-5	-3	-3	-4	-4	-3	-4	-4
6.875	-4	-3	-6	-4	-3	-4	-4	-6	-2	8	-5	-3	-2	-4	-4	-3	-4	-4
6.88333	-4	-3	-6	-4	-3	-4	-4	-6	-2	8	-5	-3	-2	-4	-3	-3	-4	-4
6.89167	-4	-3	-6	-4	-3	-4	-4	-6	-2	8	-5	-3	-2	-4	-3	-3	-4	-4
6.9	-4	-3	-6	-4	-3	-4	-4	-6	-2	8	-5	-3	-2	-4	-3	-3	-4	-4
6.90833	-4	-3	-5	-4	-3	-5	-4	-6	-2	8	-5	-3	-1	-4	-3	-3	-4	-4
6.91667	-3	-3	-5	-4	-3	-5	-4	-6	-2	8	-5	-2	-1	-5	-3	-3	-4	-5
6.925	-3	-3	-5	-4	-3	-5	-4	-6	-2	7	-5	-2	-1	-5	-3	-3	-4	-5
6.93333	-3	-4	-5	-3	-3	-5	-4	-6	-2	8	-5	-2	-1	-5	-3	-3	-4	-5
6.94167	-3	-4	-5	-3	-3	-5	-4	-6	-2	8	-5	-3	-1	-4	-3	-3	-4	-5
6.95	-3	-4	-5	-3	-3	-5	-4	-5	-3	8	-5	-3	-2	-4	-3	-3	-3	-5
6.95833	-3	-4	-5	-3	-2	-5	-4	-5	-3	8	-5	-3	-2	-4	-4	-3	-4	-5
6.96667	-3	-4	-5	-4	-2	-5	-4	-6	-3	8	-5	-3	-2	-4	-4	-3	-3	-5
6.975	-3	-4	-5	-4	-3	-5	-4	-6	-3	8	-5	-3	-2	-4	-4	-3	-3	-5
6.98333	-3	-4	-5	-4	-3	-5	-4	-6	-2	8	-5	-2	-2	-4	-4	-3	-3	-5
6.99167	-3	-4	-5	-4	-3	-5	-4	-6	-2	8	-5	-2	-2	-4	-4	-3	-3	-5
7	-4	-4	-5	-4	-3	-5	-4	-6	-2	7	-5	-3	-2	-4	-4	-3	-3	-5
7.00833	-4	-4	-6	-4	-4	-5	-4	-7	-2	7	-5	-3	-2	-4	-4	-2	-3	-5
7.01667	-4	-3	-6	-4	-4	-5	-5	-6	-2	7	-5	-3	-3	-4	-4	-2	-3	-5
7.025	-4	-3	-6	-3	-4	-5	-5	-6	-3	7	-5	-3	-3	-4	-4	-2	-3	-5
7.03333	-4	-3	-6	-3	-4	-5	-5	-6	-2	7	-5	-3	-3	-4	-5	-2	-3	-5
7.04167	-4	-3	-6	-3	-4	-5	-5	-6	-2	8	-5	-3	-3	-4	-5	-2	-3	-4
7.05	-4	-2	-6	-3	-4	-5	-5	-6	-3	8	-5	-3	-3	-4	-5	-2	-3	-4
7.05833	-5	-2	-6	-3	-4	-5	-5	-6	-3	8	-5	-3	-3	-4	-5	-3	-3	-4
7.06667	-5	-2	-6	-3	-4	-5	-5	-6	-3	8	-5	-3	-3	-4	-4	-3	-3	-4
7.075	-5	-2	-6	-3	-3	-5	-4	-7	-3	8	-5	-3	-2	-4	-4	-3	-3	-5
7.08333	-5	-2	-6	-4	-3	-5	-4	-7	-3	8	-5	-3	-2	-4	-4	-3	-3	-5
7.09167	-5	-2	-6	-4	-3	-6	-4	-6	-3	8	-5	-3	-2	-4	-4	-3	-3	-5
7.1	-5	-2	-7	-4	-3	-6	-4	-6	-3	8	-5	-3	-2	-4	-3	-4	-3	-5
7.10833	-5	-3	-6	-5	-4	-6	-5	-6	-3	8	-5	-3	-2	-4	-3	-4	-3	-5
7.11667	-5	-3	-7	-5	-3	-6	-5	-6	-4	8	-5	-3	-2	-4	-3	-3	-4	-5
7.125	-5	-3	-7	-5	-3	-5	-5	-6	-4	7	-5	-3	-2	-4	-3	-3	-4	-5
7.13333	-5	-3	-7	-6	-3	-5	-5	-6	-4	7	-5	-3	-2	-4	-3	-3	-3	-5
7.14167	-5	-2	-6	-5	-2	-5	-5	-6	-3	6	-5	-3	-2	-5	-3	-3	-3	-5
7.15	-4	-2	-6	-5	-2	-5	-5	-6	-3	6	-5	-3	-2	-5	-4	-3	-3	-5
7.15833	-4	-2	-6	-5	-3	-5	-5	-6	-3	6	-5	-3	-2	-5	-4	-3	-3	-5
7.16667	-5	-3	-5	-5	-3	-5	-5	-6	-3	6	-5	-3	-2	-5	-4	-3	-3	-5
7.175	-5	-3	-5	-5	-3	-5	-5	-6	-3	6	-5	-3	-2	-5	-4	-3	-3	-5
7.18333	-5	-3	-5	-5	-3	-5	-4	-6	-3	6	-6	-3	-1	-5	-4	-3	-3	-5
7.19167	-4	-4	-5	-5	-3	-5	-4	-6	-3	6	-6	-4	-1	-5	-4	-3	-3	-5
7.2	-4	-4	-5	-5	-4	-5	-4	-6	-3	6	-5	-4	-1	-5	-3	-3	-3	-5
7.20833	-5	-4	-5	-5	-4	-5	-4	-6	-3	6	-5	-4	-1	-4	-3	-3	-3	-5
7.21667	-5	-4	-5	-5	-3	-6	-4	-6	-3	6	-5	-3	-1	-4	-3	-3	-3	-5
7.225	-5	-4	-5	-4	-3	-6	-4	-6	-3	6	-6	-3	-1	-4	-3	-3	-3	-5
7.23333	-4	-4	-6	-4	-3	-6	-4	-6	-3	7	-6	-4	-1	-4	-3	-3	-3	-5
7.24167	-4	-4	-6	-4	-3	-6	-4	-6	-3	7	-6	-4	-2	-4	-4	-3	-4	-5
7.25	-4	-4	-6	-4	-3	-6	-4	-6	-3	7	-6	-4	-2	-4	-4	-3	-4	-5
7.25833	-4	-4	-6	-4	-3	-6	-5	-6	-3	8	-6	-4	-2	-4	-4	-3	-3	-5
7.26667	-4	-4	-6	-5	-3	-5	-5	-6	-3	8	-6	-4	-2	-4	-4	-3	-3	-6
7.275	-4	-4	-6	-5	-3	-5	-5	-5	-3	8	-5	-4	-3	-5	-4	-3	-3	-6
7.28333	-4	-4	-5	-5	-4	-5	-5	-5	-3	7	-5	-4	-3	-5	-4	-3	-4	-5
7.29167	-4	-4	-5	-4	-4	-5	-5	-5	-3	7	-5	-3	-3	-6	-4	-3	-4	-5
7.3	-4	-4	-5	-4	-4	-6	-5	-5	-3	7	-5	-3	-3	-6	-4	-3	-4	-5
7.30833	-4	-3	-5	-4	-4	-6	-5	-5	-3	7	-5	-3	-3	-6	-4	-3	-4	-5
7.31667	-4	-3	-4	-4	-4	-6	-5	-5	-3	7	-5	-3	-3	-6	-4	-3	-5	-5
7.325	-4	-3	-4	-4	-4	-5	-5	-5	-3	6	-5	-3	-2	-6	-3	-3	-5	-5
7.33333	-4	-3	-4	-4	-4	-5	-5	-6	-3	6	-5	-3	-2	-6	-3	-3	-4	-5
7.34167	-4	-3	-5	-4	-4	-5	-5	-6	-3	6	-5	-3	-2	-5	-3	-3	-4	-5
7.35	-4	-4	-5	-4	-4	-5	-5	-6	-3	5	-5	-3	-1	-5	-3	-3	-4	-5
7.35833	-4	-4	-5	-4	-4	-5	-5	-6	-3	5	-5	-3	-1	-5	-3	-3	-4	-5
7.36667	-4	-4	-5	-4	-4	-5	-5	-6	-3	6	-5	-3	-1	-5	-3	-3	-4	-5
7.375	-4	-4	-6	-4	-4	-5	-5	-6	-3	6	-5	-3	-1	-5	-3	-3	-4	-5
7.38333	-4	-4	-6	-5	-4	-5	-5	-6	-4	6	-5	-3	-1	-5	-4	-3	-4	-5
7.39167	-4	-4	-6	-4	-4	-5	-5	-6	-4	6	-5	-3	-2	-5	-4	-3	-4	-5
7.4	-3	-4	-6	-4	-4	-5	-5	-6	-3	6	-5	-3	-2	-5	-4	-3	-4	-5
7.40833	-3	-4	-6	-4	-4	-5	-5	-6	-3	6	-5	-3	-2	-5	-4	-3	-4	-5
7.41667	-3	-3	-6	-4	-4	-5	-5	-6	-3	6	-5	-3	-2	-5	-4	-3	-4	-5
7.425	-3	-3	-6	-5	-4	-5	-5	-6	-3	6	-5	-3	-2	-5	-4	-2	-4	-5
7.43333	-3	-3	-6	-5	-4	-5	-5	-6	-4	6	-5	-4	-2	-5	-4	-2	-4	-5
7.44167	-4	-3	-5	-5	-4	-5	-5	-6	-4	7	-5	-4	-2	-5	-3	-2	-4	-5
7.45	-4	-4	-5	-5	-4	-5	-5	-6	-4	6	-5	-3	-2	-5	-3	-2	-4	-5
7.45833	-4	-4	-5	-5	-3	-5	-5	-6	-4	7	-5	-3	-2	-4	-3	-2	-4	-5
7.46667	-4	-4	-6	-4	-3	-5	-5	-6	-4	7	-5	-3	-2	-4	-4	-2	-4	-4
7.475	-5	-4	-6	-4	-3	-5	-5	-6	-4	7	-5	-3	-2	-4	-4	-3	-4	-4
7.48333	-4	-4	-6	-4	-3	-5	-5	-6	-4	7	-5	-3	-2	-4	-4	-3	-3	-4
7.49167	-4	-4	-6	-3	-3	-5	-5	-6	-4	6	-5	-3	-2	-5	-5	-3	-3	-4
7.5	-4	-4	-6	-3	-4	-5	-4	-5	-4	6	-5	-3	-2	-5	-5	-3	-3	-4
7.50833	-4	-4	-6	-3	-4	-5	-4	-6	-4	6	-6	-3	-2	-5	-4	-3	-3	-4
7.51667	-4	-4	-6	-3	-4	-5	-5	-6	-4	6	-6	-3	-2	-4	-5	-3	-3	-4
7.525	-4	-4	-6	-3	-4	-5	-5	-6	-4	6	-6	-3	-2	-4	-5	-3	-4	-5
7.53333	-5	-4	-6	-4	-4	-5	-5	-7	-5	6	-6	-3	-2	-4	-5	-3	-4	-5
7.54167	-5	-4	-6	-4	-4	-6	-5	-7	-4	6	-6	-3	-2	-4	-5	-3	-4	-5
7.55	-5	-4	-6	-4	-4	-6	-5	-7	-4	6	-5	-3	-2	-4	-5	-3	-4	-5
7.55833	-5	-4	-6	-4	-4	-6	-4	-7	-4	6	-5	-3	-2	-5	-5	-3	-5	-5
7.56667	-5	-4	-6	-4	-4	-6	-4	-7	-4	6	-5	-3	-2	-5	-5	-3	-5	-5
7.575	-5	-4	-7	-4	-4	-6	-4	-7	-4	6	-5	-3	-2	-5	-5	-3	-5	-6
7.58333	-5	-4	-7	-4	-4	-6	-4	-7	-4	7	-5	-3	-2	-6	-5	-3	-5	-6
7.59167	-5	-3	-7	-4	-4	-6	-4	-7	-4	7	-5	-2	-2	-6	-5	-3	-5	-6
7.6	-5	-3	-7	-4	-4	-6	-4	-6	-4	7	-5	-2	-2	-5	-5	-3	-5	-5
7.60833	-4	-3	-7	-4	-4	-6	-4	-6	-3	7	-5	-2	-2	-5	-5	-3	-5	-5
7.61667	-4	-3	-6	-5	-4	-6	-5	-6	-3	7	-5	-2	-2	-5	-5	-3	-5	-5
7.625	-4	-3	-6	-5	-4	-5	-5	-6	-3	7	-5	-2	-2	-5	-5	-3	-4	-5
7.63333	-4	-3	-6	-5	-4	-5	-5	-6	-3	7	-5	-2	-2	-4	-5	-3	-4	-5
7.64167	-4	-3	-6	-5	-4	-5	-5	-6	-3	7	-5	-2	-1	-5	-5	-3	-4	-5
7.65	-4	-3	-6	-5	-4	-5	-4	-6	-2	7	-5	-2	-1	-5	-5	-3	-4	-5
7.65833	-4	-4	-6	-4	-4	-5	-5	-7	-2	7	-5	-2	-1	-6	-5	-3	-4	-5
7.66667	-4	-4	-6	-4	-4	-5	-5	-7	-2	7	-5	-2	-1	-6	-4	-3	-4	-5
7.675	-4	-4	-6	-4	-4	-5	-5	-7	-2	6	-5	-2	-1	-6	-4	-3	-3	-5
7.68333	-4	-4	-6	-4	-4	-5	-5	-7	-2	6	-5	-2	-2	-6	-4	-3	-3	-5
7.69167	-4	-4	-6	-4	-4	-5	-5	-7	-2	6	-6	-2	-2	-5	-4	-3	-3	-4
7.7	-4	-4	-6	-4	-4	-5	-4	-7	-2	6	-6	-3	-2	-6	-4	-2	-3	-4
7.70833	-4	-4	-6	-4	-4	-5	-4	-7	-3	6	-6	-3	-2	-6	-4	-2	-3	-4
7.71667	-4	-4	-6	-4	-4	-5	-4	-7	-3	6	-6	-3	-2	-6	-4	-2	-3	-4
7.725	-4	-4	-6	-3	-4	-5	-3	-7	-3	6	-6	-3	-2	-6	-4	-2	-3	-5
7.73333	-4	-4	-6	-3	-4	-5	-3	-6	-3	6	-6	-3	-2	-7	-4	-2	-4	-5
7.74167	-4	-5	-6	-3	-4	-5	-4	-6	-3	5	-6	-3	-2	-7	-3	-2	-4	-5
7.75	-4	-5	-6	-3	-5	-5	-4	-6	-3	5	-6	-3	-2	-7	-3	-3	-4	-5
7.75833	-4	-5	-6	-3	-5	-5	-4	-6	-3	6	-6	-3	-1	-7	-3	-3	-4	-5
7.76667	-4	-5	-6	-3	-5	-5	-4	-7	-3	6	-6	-3	-1	-6	-3	-3	-5	-6
7.775	-5	-5	-6	-4	-5	-5	-4	-7	-3	6	-6	-3	-2	-6	-3	-3	-5	-6
7.78333	-5	-5	-6	-4	-5	-5	-4	-7	-3	6	-6	-3	-2	-6	-4	-3	-5	-6
7.79167	-5	-4	-6	-4	-5	-5	-4	-7	-2	6	-5	-3	-2	-5	-4	-3	-5	-6
7.8	-4	-4	-6	-4	-4	-6	-4	-7	-2	6	-5	-3	-2	-5	-5	-3	-5	-6
7.80833	-4	-4	-6	-4	-4	-6	-4	-7	-2	6	-5	-3	-2	-5	-5	-3	-5	-6
7.81667	-5	-4	-6	-4	-4	-6	-5	-7	-2	5	-5	-3	-2	-6	-6	-3	-5	-6
7.825	-5	-4	-6	-4	-4	-7	-5	-7	-3	5	-5	-3	-2	-6	-6	-3	-5	-6
7.83333	-5	-4	-6	-4	-4	-7	-5	-7	-3	5	-5	-3	-2	-6	-6	-3	-5	-5
7.84167	-5	-4	-6	-4	-4	-7	-5	-7	-3	5	-5	-3	-2	-6	-6	-4	-5	-5
7.85	-5	-4	-6	-4	-4	-7	-4	-7	-3	5	-5	-3	-2	-5	-6	-4	-4	-5
7.85833	-5	-4	-6	-4	-4	-7	-4	-7	-3	5	-5	-3	-2	-5	-6	-4	-4	-5
7.86667	-5	-4	-6	-5	-4	-7	-5	-7	-3	5	-5	-3	-2	-5	-5	-4	-4	-5
7.875	-5	-4	-6	-5	-3	-7	-5	-7	-3	5	-5	-3	-2	-5	-5	-4	-4	-5
7.88333	-5	-4	-7	-5	-3	-7	-5	-7	-3	5	-5	-3	-2	-5	-5	-4	-3	-5
7.89167	-5	-4	-7	-4	-4	-6	-5	-6	-2	5	-5	-3	-1	-5	-5	-3	-3	-4
7.9	-5	-4	-7	-4	-4	-6	-5	-6	-2	4	-5	-3	-2	-5	-5	-3	-4	-4
7.90833	-5	-4	-7	-4	-4	-6	-5	-6	-2	4	-6	-3	-2	-5	-5	-4	-4	-4
7.91667	-5	-4	-7	-3	-4	-6	-5	-6	-2	4	-6	-3	-2	-5	-5	-4	-4	-5
7.925	-5	-4	-7	-3	-4	-6	-5	-6	-2	4	-6	-3	-2	-5	-5	-3	-4	-5
7.93333	-5	-4	-7	-3	-4	-6	-5	-6	-3	5	-6	-3	-2	-5	-5	-3	-4	-4
7.94167	-5	-5	-7	-4	-4	-6	-6	-5	-3	5	-7	-3	-1	-5	-5	-3	-4	-4
7.95	-5	-5	-7	-4	-4	-6	-6	-5	-3	4	-6	-3	-1	-5	-5	-3	-4	-4
7.95833	-5	-5	-7	-4	-4	-6	-6	-5	-3	4	-6	-3	-1	-5	-5	-3	-4	-4
7.96667	-4	-5	-7	-4	-4	-6	-6	-5	-3	4	-6	-3	-1	-5	-5	-3	-4	-4
7.975	-4	-5	-7	-4	-4	-6	-6	-6	-3	4	-5	-3	-2	-5	-5	-2	-4	-4
7.98333	-4	-5	-7	-4	-4	-6	-6	-6	-3	4	-6	-3	-2	-5	-6	-2	-4	-5
7.99167	-4	-5	-7	-4	-4	-6	-5	-6	-3	4	-6	-3	-3	-5	-6	-2	-4	-5
8	-4	-5	-7	-3	-3	-6	-5	-6	-3	5	-6	-3	-3	-5	-5	-3	-4	-5
8.00833	-4	-4	-7	-3	-3	-6	-6	-7	-3	5	-6	-3	-3	-5	-5	-3	-4	-5
8.01667	-4	-4	-7	-3	-3	-6	-6	-7	-3	5	-6	-3	-3	-5	-5	-3	-3	-5
8.025	-4	-4	-7	-4	-3	-6	-6	-7	-3	5	-6	-4	-3	-5	-4	-3	-3	-5
8.03333	-4	-4	-7	-4	-3	-6	-6	-7	-3	5	-5	-4	-3	-5	-4	-4	-4	-5
8.04167	-4	-4	-7	-5	-4	-6	-7	-7	-3	5	-5	-3	-3	-5	-4	-4	-4	-5
8.05	-4	-4	-7	-5	-4	-6	-7	-7	-3	4	-5	-3	-3	-5	-4	-4	-4	-5
8.05833	-4	-3	-7	-5	-4	-6	-7	-7	-3	4	-6	-3	-3	-4	-4	-5	-4	-5
8.06667	-4	-3	-7	-5	-4	-6	-7	-6	-3	4	-6	-3	-3	-4	-4	-5	-4	-5
8.075	-4	-3	-7	-5	-4	-6	-6	-6	-3	4	-6	-3	-4	-4	-5	-5	-4	-5
8.08333	-4	-3	-7	-5	-4	-6	-6	-6	-3	4	-7	-3	-4	-5	-5	-4	-4	-5
8.09167	-4	-3	-7	-5	-4	-6	-6	-6	-3	4	-7	-3	-4	-5	-5	-4	-4	-5
8.1	-4	-3	-7	-5	-4	-6	-6	-6	-3	5	-7	-3	-4	-5	-5	-4	-4	-6
8.10833	-4	-4	-7	-5	-4	-6	-6	-6	-3	5	-7	-3	-3	-5	-5	-4	-4	-6
8.11667	-4	-4	-7	-4	-4	-6	-6	-5	-3	5	-7	-4	-3	-5	-5	-4	-4	-6
8.125	-5	-4	-7	-4	-4	-6	-6	-5	-2	5	-7	-4	-3	-5	-5	-4	-4	-6
8.13333	-5	-4	-7	-4	-4	-6	-6	-5	-2	5	-6	-4	-3	-5	-5	-4	-4	-6
8.14167	-5	-4	-7	-4	-3	-6	-6	-5	-2	4	-6	-4	-3	-5	-5	-3	-4	-6
8.15	-5	-3	-7	-4	-3	-6	-6	-5	-2	4	-6	-4	-3	-5	-5	-3	-4	-5
8.15833	-5	-3	-7	-4	-4	-6	-6	-5	-2	4	-6	-4	-3	-5	-5	-3	-4	-5
8.16667	-5	-3	-7	-5	-4	-6	-6	-5	-2	4	-5	-4	-3	-5	-5	-3	-4	-5
8.175	-5	-4	-7	-5	-4	-7	-6	-5	-2	3	-5	-4	-3	-5	-5	-3	-4	-5
8.18333	-5	-4	-7	-4	-4	-6	-5	-5	-3	3	-5	-4	-4	-5	-4	-3	-4	-5
8.19167	-4	-4	-7	-4	-4	-6	-5	-5	-3	3	-6	-4	-4	-5	-4	-3	-4	-5
8.2	-4	-5	-7	-3	-4	-6	-5	-5	-3	3	-6	-4	-4	-5	-4	-3	-4	-5
8.20833	-4	-5	-7	-3	-4	-6	-5	-5	-3	3	-7	-4	-4	-5	-4	-3	-4	-5
8.21667	-4	-4	-7	-3	-4	-6	-5	-5	-3	3	-7	-4	-3	-5	-4	-3	-5	-5
8.225	-4	-4	-7	-3	-4	-6	-5	-5	-3	3	-7	-4	-4	-5	-4	-4	-5	-5
8.23333	-4	-4	-7	-4	-4	-6	-5	-6	-3	3	-7	-4	-4	-5	-4	-4	-5	-5
8.24167	-4	-5	-7	-4	-4	-6	-4	-6	-3	4	-7	-4	-4	-5	-4	-4	-5	-5
8.25	-4	-5	-7	-4	-4	-6	-4	-6	-3	4	-7	-4	-4	-5	-4	-4	-5	-5
8.25833	-4	-5	-7	-4	-4	-6	-4	-6	-2	4	-6	-4	-4	-5	-4	-4	-4	-5
8.26667	-4	-5	-7	-4	-4	-6	-4	-6	-2	4	-6	-4	-4	-5	-5	-4	-4	-5
8.275	-4	-5	-7	-4	-4	-6	-4	-6	-3	4	-5	-4	-4	-5	-5	-4	-4	-5
8.28333	-3	-5	-7	-4	-4	-6	-4	-6	-3	4	-5	-5	-3	-5	-5	-4	-4	-5
8.29167	-4	-4	-7	-4	-4	-6	-4	-6	-3	4	-4	-5	-3	-5	-4	-4	-4	-5
8.3	-4	-4	-7	-4	-4	-6	-4	-6	-4	4	-4	-5	-3	-6	-4	-4	-4	-5
8.30833	-4	-5	-7	-4	-5	-6	-4	-6	-4	4	-4	-5	-3	-6	-4	-4	-4	-5
8.31667	-3	-5	-7	-4	-5	-6	-4	-6	-4	4	-5	-5	-3	-6	-4	-4	-4	-6
8.325	-3	-5	-7	-3	-5	-5	-4	-6	-3	4	-5	-4	-3	-6	-4	-4	-4	-6
8.33333	-3	-5	-7	-3	-5	-5	-5	-6	-3	4	-5	-4	-3	-6	-4	-4	-5	-6
8.34167	-3	-5	-7	-3	-5	-5	-5	-6	-4	3	-5	-4	-3	-6	-4	-4	-5	-6
8.35	-3	-5	-7	-4	-5	-5	-5	-6	-4	3	-6	-4	-3	-6	-4	-4	-5	-6
8.35833	-3	-5	-6	-3	-6	-5	-5	-5	-4	3	-6	-4	-3	-6	-4	-4	-4	-6
8.36667	-3	-5	-6	-3	-6	-6	-5	-5	-4	3	-6	-4	-3	-6	-4	-5	-4	-5
8.375	-3	-4	-6	-4	-6	-6	-5	-5	-4	4	-6	-4	-3	-6	-4	-5	-4	-5
8.38333	-3	-4	-7	-4	-6	-6	-5	-5	-4	4	-6	-4	-3	-6	-4	-5	-4	-5
8.39167	-3	-4	-7	-4	-6	-5	-5	-5	-4	4	-6	-3	-2	-6	-4	-4	-3	-5
8.4	-3	-5	-6	-5	-5	-5	-5	-5	-4	4	-6	-3	-2	-6	-4	-4	-3	-5
8.40833	-3	-5	-6	-5	-5	-5	-5	-5	-4	4	-6	-3	-2	-6	-4	-4	-4	-5
8.41667	-3	-5	-6	-4	-5	-5	-5	-5	-4	4	-6	-4	-2	-6	-4	-4	-4	-5
8.425	-3	-5	-6	-5	-5	-5	-5	-6	-4	4	-6	-4	-2	-6	-4	-4	-4	-5
8.43333	-3	-5	-7	-5	-6	-6	-5	-6	-4	4	-6	-4	-2	-6	-5	-4	-5	-5
8.44167	-3	-4	-7	-4	-6	-6	-5	-6	-4	4	-6	-4	-2	-7	-5	-4	-5	-5
8.45	-4	-4	-7	-4	-6	-6	-5	-6	-4	4	-6	-4	-2	-7	-5	-4	-5	-5
8.45833	-3	-4	-6	-4	-6	-6	-5	-6	-4	5	-6	-4	-2	-7	-5	-4	-5	-5
8.46667	-3	-4	-7	-4	-6	-6	-5	-6	-4	5	-6	-4	-3	-7	-5	-4	-5	-5
8.475	-3	-4	-7	-4	-6	-6	-5	-6	-4	5	-5	-4	-3	-7	-4	-4	-5	-5
8.48333	-3	-4	-7	-5	-5	-6	-5	-5	-4	5	-5	-4	-3	-7	-4	-4	-5	-5
8.49167	-4	-5	-6	-5	-5	-6	-5	-5	-5	5	-5	-4	-3	-7	-4	-4	-5	-5
8.5	-3	-5	-6	-5	-5	-6	-5	-5	-5	5	-4	-4	-3	-7	-4	-4	-5	-5
8.50833	-3	-5	-7	-5	-5	-6	-5	-5	-5	5	-5	-4	-3	-6	-4	-5	-5	-5
8.51667	-3	-4	-7	-5	-5	-6	-5	-5	-4	4	-5	-4	-3	-6	-5	-5	-5	-5
8.525	-3	-4	-7	-5	-5	-6	-5	-5	-4	4	-5	-5	-3	-7	-5	-5	-5	-5
8.53333	-3	-4	-7	-4	-6	-6	-4	-5	-4	4	-5	-5	-2	-7	-5	-5	-5	-5
8.54167	-3	-4	-7	-4	-6	-6	-4	-5	-5	4	-5	-4	-2	-7	-5	-5	-5	-5
8.55	-3	-4	-7	-4	-5	-6	-4	-5	-4	4	-5	-4	-2	-7	-5	-4	-5	-5
8.55833	-3	-4	-7	-4	-5	-6	-4	-5	-4	4	-5	-4	-2	-7	-5	-4	-5	-5
8.56667	-3	-4	-7	-5	-5	-6	-4	-5	-4	3	-5	-4	-2	-7	-5	-4	-5	-5
8.575	-4	-4	-7	-5	-4	-6	-4	-5	-3	3	-6	-4	-2	-7	-4	-4	-5	-5
8.58333	-4	-4	-7	-5	-4	-6	-4	-5	-3	3	-6	-3	-2	-7	-4	-4	-5	-5
8.59167	-4	-4	-7	-5	-4	-6	-4	-5	-3	3	-6	-3	-2	-7	-4	-4	-4	-5
8.6	-4	-4	-7	-4	-4	-6	-5	-5	-4	3	-6	-3	-2	-6	-4	-4	-4	-5
8.60833	-4	-5	-7	-4	-4	-6	-5	-5	-4	3	-7	-3	-2	-6	-4	-4	-4	-5
8.61667	-4	-5	-7	-4	-4	-6	-5	-5	-4	3	-6	-4	-2	-6	-4	-5	-4	-5
8.625	-4	-5	-7	-4	-4	-6	-5	-5	-4	3	-6	-4	-1	-6	-5	-5	-4	-6
8.63333	-4	-5	-7	-4	-4	-5	-4	-6	-4	3	-6	-4	-1	-6	-5	-5	-4	-6
8.64167	-4	-5	-7	-3	-4	-5	-4	-6	-4	4	-6	-4	-1	-5	-5	-5	-4	-6
8.65	-4	-4	-7	-3	-4	-5	-5	-6	-4	4	-6	-4	-1	-5	-5	-5	-4	-6
8.65833	-4	-4	-7	-4	-5	-5	-5	-6	-3	4	-6	-4	-1	-4	-4	-5	-4	-6
8.66667	-4	-4	-7	-4	-5	-6	-5	-6	-3	4	-6	-4	-1	-5	-4	-5	-4	-5
8.675	-3	-4	-7	-4	-5	-6	-5	-6	-3	4	-6	-4	-1	-5	-4	-4	-4	-5
8.68333	-3	-4	-7	-5	-5	-6	-6	-6	-3	4	-6	-4	-1	-5	-4	-4	-4	-5
8.69167	-3	-5	-7	-5	-4	-6	-6	-6	-4	4	-6	-4	-1	-5	-4	-5	-4	-5
8.7	-3	-5	-7	-5	-4	-6	-6	-6	-4	4	-6	-4	-2	-5	-4	-5	-4	-5
8.70833	-3	-5	-7	-5	-4	-6	-6	-6	-4	4	-6	-4	-2	-5	-5	-5	-4	-5
8.71667	-3	-4	-6	-5	-4	-5	-6	-7	-4	4	-6	-4	-2	-5	-5	-5	-4	-5
8.725	-3	-4	-6	-5	-3	-5	-6	-7	-4	4	-6	-4	-2	-5	-5	-5	-4	-5
8.73333	-4	-4	-6	-5	-3	-5	-6	-7	-4	3	-6	-4	-2	-6	-5	-5	-4	-5
8.74167	-4	-4	-6	-5	-3	-5	-5	-7	-4	3	-6	-3	-1	-6	-5	-5	-4	-5
8.75	-4	-5	-7	-5	-3	-5	-5	-7	-4	3	-6	-3	-1	-6	-5	-5	-4	-5
8.75833	-4	-5	-7	-6	-3	-5	-5	-7	-4	3	-6	-3	-1	-6	-5	-5	-4	-5
8.76667	-4	-5	-7	-6	-3	-5	-4	-7	-3	3	-6	-3	-1	-6	-5	-5	-4	-5
8.775	-4	-5	-7	-6	-3	-5	-4	-7	-3	3	-6	-3	-1	-6	-5	-5	-3	-6
8.78333	-4	-5	-7	-6	-3	-5	-4	-6	-3	3	-6	-3	-1	-5	-5	-5	-3	-6
8.79167	-4	-5	-7	-5	-3	-5	-4	-7	-3	3	-6	-3	-2	-5	-5	-5	-3	-6
8.8	-4	-5	-7	-5	-3	-6	-4	-7	-3	3	-6	-3	-2	-5	-5	-5	-4	-6
8.80833	-4	-4	-7	-4	-3	-6	-4	-7	-3	3	-6	-3	-2	-5	-5	-5	-4	-6
8.81667	-3	-4	-7	-4	-3	-6	-5	-6	-3	3	-6	-3	-2	-5	-5	-4	-4	-6
8.825	-3	-5	-7	-5	-3	-6	-5	-6	-3	3	-6	-3	-2	-5	-5	-4	-4	-6
8.83333	-3	-5	-7	-4	-4	-6	-5	-6	-3	3	-6	-3	-2	-5	-5	-4	-4	-6
8.84167	-3	-5	-7	-5	-4	-6	-5	-6	-3	2	-6	-4	-2	-6	-5	-4	-3	-6
8.85	-3	-5	-7	-5	-4	-6	-5	-6	-3	2	-6	-4	-3	-5	-5	-4	-3	-6
8.85833	-3	-4	-7	-5	-4	-6	-5	-6	-3	2	-6	-4	-3	-5	-5	-4	-3	-6
8.86667	-4	-4	-7	-5	-4	-6	-5	-6	-3	2	-6	-4	-3	-5	-5	-4	-3	-6
8.875	-4	-4	-7	-4	-4	-6	-5	-6	-3	2	-6	-5	-3	-5	-5	-4	-4	-6
8.88333	-4	-4	-7	-4	-5	-6	-5	-6	-4	3	-6	-4	-3	-6	-5	-4	-4	-6
8.89167	-4	-4	-7	-4	-5	-6	-5	-6	-4	3	-6	-4	-3	-6	-6	-5	-4	-6
8.9	-4	-4	-7	-4	-5	-7	-5	-6	-4	3	-6	-4	-3	-6	-6	-4	-4	-6
8.90833	-4	-4	-7	-4	-4	-7	-5	-6	-4	4	-6	-4	-2	-6	-6	-4	-4	-6
8.91667	-4	-4	-7	-4	-4	-7	-5	-6	-4	4	-6	-4	-2	-6	-6	-4	-4	-7
8.925	-4	-5	-7	-4	-4	-7	-5	-6	-4	4	-6	-4	-2	-6	-5	-4	-4	-7
8.93333	-4	-4	-7	-4	-4	-7	-5	-6	-4	4	-6	-4	-2	-6	-5	-4	-4	-7
8.94167	-4	-5	-7	-3	-3	-7	-5	-6	-4	4	-6	-4	-2	-6	-5	-5	-4	-7
8.95	-4	-5	-7	-3	-3	-7	-5	-6	-4	4	-6	-4	-3	-6	-5	-5	-4	-7
8.95833	-3	-4	-7	-3	-4	-6	-5	-6	-4	4	-6	-4	-2	-6	-5	-5	-4	-6
8.96667	-3	-5	-7	-3	-4	-6	-5	-6	-4	4	-6	-4	-2	-6	-5	-5	-4	-6
8.975	-4	-5	-7	-3	-4	-6	-5	-6	-4	4	-6	-4	-2	-6	-5	-5	-3	-6
8.98333	-4	-5	-7	-3	-4	-6	-5	-6	-3	3	-6	-4	-2	-7	-5	-4	-3	-6
8.99167	-3	-5	-7	-3	-4	-6	-5	-6	-3	3	-6	-4	-2	-7	-5	-4	-3	-6
9	-3	-5	-7	-3	-4	-6	-5	-6	-3	3	-6	-4	-2	-7	-5	-4	-3	-6
9.00833	-3	-5	-7	-3	-4	-6	-6	-6	-4	3	-6	-4	-2	-7	-5	-4	-3	-6
9.01667	-3	-5	-6	-4	-4	-6	-6	-6	-4	3	-6	-4	-2	-6	-5	-4	-3	-6
9.025	-3	-5	-6	-3	-4	-6	-5	-6	-4	3	-6	-4	-2	-6	-5	-4	-3	-6
9.03333	-3	-5	-6	-3	-3	-6	-5	-6	-4	3	-6	-4	-2	-6	-4	-4	-3	-6
9.04167	-3	-5	-6	-3	-3	-6	-5	-6	-4	3	-6	-4	-2	-6	-4	-4	-3	-6
9.05	-3	-5	-7	-4	-3	-6	-5	-6	-4	3	-6	-4	-2	-5	-4	-4	-3	-6
9.05833	-4	-5	-7	-4	-3	-6	-5	-6	-4	3	-6	-4	-2	-5	-4	-4	-3	-6
9.06667	-4	-5	-7	-4	-3	-6	-5	-6	-4	3	-6	-4	-1	-5	-4	-4	-4	-6
9.075	-4	-5	-7	-4	-3	-6	-5	-7	-4	3	-6	-4	-1	-5	-4	-4	-4	-6
9.08333	-4	-5	-7	-5	-3	-6	-5	-7	-4	2	-6	-3	-1	-6	-4	-4	-4	-6
9.09167	-4	-5	-7	-5	-3	-6	-4	-7	-4	2	-6	-3	-2	-6	-5	-4	-4	-6
9.1	-4	-5	-7	-4	-3	-6	-4	-6	-4	3	-6	-3	-2	-6	-5	-3	-3	-6
9.10833	-4	-5	-7	-4	-3	-6	-4	-6	-4	3	-6	-3	-3	-6	-5	-3	-3	-6
9.11667	-4	-5	-7	-4	-3	-6	-4	-6	-4	3	-6	-3	-3	-6	-5	-3	-3	-6
9.125	-4	-4	-7	-4	-3	-6	-4	-6	-4	3	-6	-3	-3	-6	-5	-3	-3	-6
9.13333	-4	-4	-7	-4	-3	-6	-4	-6	-4	3	-6	-3	-3	-7	-4	-3	-3	-6
9.14167	-4	-4	-7	-4	-4	-6	-5	-6	-4	3	-6	-3	-3	-7	-4	-3	-3	-6
9.15	-4	-5	-7	-4	-4	-6	-5	-6	-4	3	-5	-3	-3	-7	-5	-3	-3	-6
9.15833	-4	-5	-7	-4	-4	-6	-5	-6	-3	2	-5	-3	-3	-7	-5	-4	-3	-6
9.16667	-4	-5	-7	-3	-4	-6	-5	-6	-3	2	-5	-3	-2	-7	-5	-4	-3	-6
9.175	-4	-4	-7	-3	-4	-6	-5	-6	-3	2	-5	-3	-2	-7	-5	-5	-3	-5
9.18333	-4	-4	-7	-3	-3	-6	-5	-6	-4	2	-4	-3	-3	-7	-4	-5	-3	-5
9.19167	-5	-3	-7	-3	-3	-6	-5	-6	-4	3	-4	-3	-3	-7	-4	-5	-3	-5
9.2	-5	-3	-7	-3	-4	-6	-5	-6	-4	3	-4	-4	-3	-6	-4	-5	-3	-6
9.20833	-5	-3	-7	-3	-4	-6	-5	-6	-3	3	-5	-4	-4	-6	-4	-5	-3	-6
9.21667	-5	-3	-7	-3	-4	-6	-5	-6	-3	3	-5	-4	-4	-6	-5	-5	-4	-6
9.225	-5	-3	-7	-3	-3	-6	-6	-6	-3	3	-6	-4	-4	-6	-5	-5	-4	-6
9.23333	-5	-3	-7	-3	-3	-6	-6	-5	-3	3	-6	-4	-4	-6	-5	-5	-4	-6
9.24167	-5	-3	-7	-3	-3	-6	-6	-6	-3	3	-7	-4	-4	-6	-5	-5	-4	-6
9.25	-5	-3	-7	-3	-3	-6	-6	-6	-3	3	-6	-4	-3	-6	-5	-5	-4	-5
9.25833	-5	-4	-7	-3	-3	-6	-6	-6	-3	3	-6	-5	-3	-7	-4	-5	-4	-5
9.26667	-5	-4	-7	-3	-3	-6	-6	-6	-3	3	-6	-5	-3	-7	-4	-5	-4	-5
9.275	-4	-4	-7	-3	-3	-6	-6	-6	-3	3	-7	-5	-3	-7	-4	-5	-4	-5
9.28333	-4	-4	-7	-3	-4	-6	-6	-6	-3	3	-7	-5	-2	-7	-4	-5	-4	-5
9.29167	-4	-5	-7	-3	-4	-6	-6	-7	-4	3	-7	-4	-2	-6	-4	-5	-4	-5
9.3	-4	-5	-7	-3	-4	-6	-6	-7	-4	3	-6	-4	-2	-6	-4	-5	-4	-5
9.30833	-4	-5	-7	-3	-4	-6	-6	-7	-3	3	-6	-4	-2	-6	-4	-5	-4	-5
9.31667	-3	-5	-7	-3	-4	-6	-6	-6	-3	3	-6	-4	-2	-6	-4	-4	-4	-5
9.325	-3	-5	-7	-3	-5	-6	-6	-6	-3	3	-6	-4	-2	-6	-4	-4	-4	-5
9.33333	-3	-5	-7	-3	-4	-6	-6	-6	-3	3	-7	-4	-1	-6	-4	-4	-4	-6
9.34167	-3	-5	-7	-3	-4	-6	-6	-6	-2	3	-7	-4	-1	-6	-4	-4	-3	-6
9.35	-3	-5	-7	-3	-4	-6	-6	-6	-2	3	-7	-4	-1	-6	-5	-4	-3	-6
9.35833	-4	-5	-7	-4	-4	-6	-6	-6	-2	2	-7	-5	-1	-6	-4	-5	-3	-6
9.36667	-4	-5	-7	-5	-4	-6	-6	-6	-2	2	-7	-5	-1	-6	-4	-5	-3	-6
9.375	-4	-5	-7	-5	-4	-6	-6	-6	-2	2	-6	-5	-2	-6	-4	-4	-4	-6
9.38333	-3	-5	-7	-5	-4	-6	-6	-6	-2	2	-6	-5	-2	-6	-4	-4	-4	-6
9.39167	-3	-5	-7	-5	-4	-6	-6	-6	-2	3	-6	-4	-1	-6	-4	-4	-4	-6
9.4	-3	-5	-7	-5	-4	-6	-6	-6	-3	3	-6	-4	-1	-6	-4	-5	-4	-6
9.40833	-4	-4	-7	-5	-3	-6	-6	-6	-3	3	-6	-4	-1	-6	-4	-5	-4	-6
9.41667	-4	-4	-7	-5	-3	-6	-6	-7	-3	3	-6	-4	-1	-6	-4	-5	-4	-6
9.425	-4	-5	-7	-4	-3	-6	-6	-7	-3	2	-6	-4	-1	-6	-4	-5	-4	-6
9.43333	-4	-5	-7	-4	-4	-7	-5	-7	-3	2	-6	-4	-1	-7	-4	-5	-4	-6
9.44167	-4	-5	-7	-4	-4	-7	-5	-7	-2	2	-5	-5	-1	-6	-4	-5	-4	-6
9.45	-4	-4	-7	-4	-4	-7	-5	-7	-2	2	-5	-5	-2	-6	-3	-5	-5	-6
9.45833	-5	-5	-7	-3	-4	-7	-5	-7	-1	2	-6	-5	-2	-6	-3	-5	-5	-6
9.46667	-5	-5	-7	-3	-4	-7	-5	-7	-1	2	-6	-5	-2	-6	-3	-5	-5	-6
9.475	-5	-4	-7	-3	-4	-8	-5	-7	-2	1	-6	-4	-2	-5	-3	-5	-4	-5
9.48333	-5	-4	-7	-3	-4	-7	-5	-7	-2	1	-6	-4	-2	-5	-4	-5	-4	-5
9.49167	-5	-4	-7	-3	-4	-7	-5	-7	-2	1	-6	-4	-2	-5	-4	-5	-4	-5
9.5	-5	-4	-7	-3	-4	-6	-5	-6	-3	1	-6	-4	-2	-6	-5	-5	-4	-5
9.50833	-5	-4	-6	-3	-4	-6	-5	-6	-3	1	-6	-5	-2	-6	-5	-6	-4	-5
9.51667	-5	-4	-6	-3	-4	-6	-5	-6	-3	2	-6	-5	-2	-6	-6	-6	-4	-6
9.525	-5	-4	-7	-3	-4	-5	-5	-6	-3	2	-6	-5	-2	-6	-6	-6	-4	-6
9.53333	-5	-4	-7	-3	-4	-5	-5	-6	-2	2	-6	-5	-2	-6	-6	-6	-4	-7
9.54167	-5	-4	-7	-3	-4	-5	-5	-6	-2	2	-6	-5	-2	-6	-6	-6	-5	-6
9.55	-5	-4	-7	-3	-3	-6	-5	-6	-2	2	-6	-5	-2	-6	-6	-6	-5	-6
9.55833	-5	-4	-7	-4	-3	-6	-5	-6	-2	2	-5	-6	-2	-6	-6	-6	-5	-6
9.56667	-5	-4	-7	-4	-3	-6	-5	-6	-2	2	-6	-5	-2	-6	-6	-6	-4	-6
9.575	-5	-4	-8	-4	-3	-6	-5	-6	-2	1	-6	-5	-2	-6	-6	-5	-4	-6
9.58333	-5	-4	-8	-4	-4	-6	-5	-6	-2	1	-6	-5	-2	-6	-6	-5	-5	-6
9.59167	-5	-5	-8	-4	-4	-6	-5	-6	-3	1	-6	-5	-2	-7	-6	-6	-5	-6
9.6	-5	-5	-8	-4	-4	-6	-5	-6	-3	1	-6	-5	-2	-6	-6	-6	-5	-6
9.60833	-5	-5	-7	-4	-4	-6	-5	-6	-3	1	-6	-5	-1	-6	-6	-6	-5	-6
9.61667	-5	-4	-7	-3	-4	-5	-5	-6	-3	2	-6	-5	-1	-6	-6	-6	-5	-6
9.625	-5	-4	-7	-3	-4	-5	-6	-6	-3	2	-6	-5	-1	-6	-6	-5	-5	-6
9.63333	-5	-4	-8	-3	-4	-5	-6	-6	-3	2	-6	-5	-1	-6	-6	-5	-5	-5
9.64167	-5	-4	-8	-3	-4	-5	-6	-6	-3	2	-6	-5	-1	-6	-6	-5	-5	-5
9.65	-5	-4	-8	-4	-4	-5	-6	-6	-2	2	-6	-5	-1	-6	-6	-5	-5	-5
9.65833	-5	-4	-8	-4	-4	-5	-6	-6	-2	2	-6	-5	-2	-6	-6	-5	-5	-5
9.66667	-5	-4	-8	-4	-4	-5	-6	-6	-2	2	-6	-5	-2	-7	-5	-5	-5	-5
9.675	-5	-4	-8	-5	-4	-5	-6	-6	-2	1	-6	-5	-2	-7	-5	-5	-5	-5
9.68333	-5	-4	-7	-5	-4	-5	-5	-6	-3	1	-6	-5	-3	-7	-5	-5	-5	-5
9.69167	-5	-5	-8	-5	-4	-5	-5	-6	-3	1	-6	-5	-3	-7	-5	-5	-5	-5
9.7	-5	-5	-8	-5	-4	-6	-5	-6	-2	1	-6	-5	-2	-7	-5	-5	-5	-5
9.70833	-4	-5	-8	-5	-5	-6	-5	-6	-2	0	-6	-5	-2	-7	-5	-5	-5	-5
9.71667	-5	-5	-8	-5	-5	-6	-5	-6	-2	0	-6	-5	-2	-7	-5	-5	-5	-5
9.725	-5	-4	-8	-5	-5	-6	-6	-6	-2	0	-6	-4	-2	-6	-5	-5	-5	-5
9.73333	-5	-4	-8	-4	-5	-6	-6	-6	-2	0	-6	-4	-2	-6	-5	-5	-5	-5
9.74167	-5	-4	-8	-4	-5	-6	-6	-6	-2	1	-6	-4	-2	-7	-5	-4	-5	-6
9.75	-5	-5	-8	-4	-5	-6	-6	-6	-2	1	-7	-4	-2	-7	-5	-4	-5	-6
9.75833	-5	-5	-8	-5	-5	-6	-5	-6	-2	1	-7	-4	-2	-7	-5	-4	-5	-6
9.76667	-5	-5	-8	-5	-5	-6	-5	-6	-2	2	-7	-5	-2	-7	-5	-3	-5	-6
9.775	-5	-5	-8	-5	-5	-6	-5	-6	-2	2	-7	-5	-2	-7	-4	-3	-5	-6
9.78333	-5	-5	-8	-5	-5	-6	-5	-6	-2	2	-7	-5	-2	-7	-4	-3	-5	-6
9.79167	-5	-6	-8	-4	-4	-6	-5	-7	-2	2	-7	-6	-2	-7	-5	-4	-5	-6
9.8	-5	-6	-8	-4	-4	-5	-5	-7	-2	2	-6	-6	-2	-7	-5	-4	-5	-6
9.80833	-5	-5	-8	-4	-4	-5	-5	-7	-2	2	-6	-7	-2	-7	-5	-4	-5	-6
9.81667	-5	-5	-7	-4	-4	-5	-5	-7	-2	2	-6	-7	-3	-7	-6	-4	-5	-6
9.825	-5	-5	-7	-4	-5	-6	-5	-7	-2	2	-6	-6	-3	-7	-6	-5	-5	-5
9.83333	-5	-5	-7	-4	-5	-6	-6	-7	-2	2	-6	-6	-3	-7	-6	-5	-5	-5
9.84167	-5	-4	-7	-3	-5	-6	-6	-7	-3	2	-6	-6	-3	-7	-5	-5	-5	-5
9.85	-5	-4	-7	-3	-5	-6	-6	-7	-3	2	-6	-6	-2	-6	-5	-5	-5	-5
9.85833	-5	-4	-8	-3	-5	-6	-6	-6	-2	2	-6	-6	-2	-6	-5	-5	-5	-5
9.86667	-5	-4	-8	-3	-5	-6	-6	-7	-2	1	-6	-6	-2	-6	-5	-4	-5	-5
9.875	-5	-5	-8	-4	-5	-6	-5	-7	-2	1	-6	-6	-2	-5	-5	-4	-6	-5
9.88333	-5	-5	-8	-4	-5	-7	-5	-7	-2	1	-6	-6	-2	-5	-5	-4	-6	-5
9.89167	-5	-5	-8	-4	-5	-7	-5	-7	-2	1	-6	-6	-2	-5	-5	-4	-6	-5
9.9	-5	-5	-8	-4	-5	-7	-5	-7	-2	1	-6	-6	-2	-5	-5	-4	-6	-4
9.90833	-5	-5	-8	-4	-5	-7	-5	-8	-2	1	-6	-6	-2	-5	-5	-5	-6	-4
9.91667	-5	-5	-8	-4	-5	-7	-5	-8	-1	1	-6	-6	-2	-5	-5	-5	-6	-4
9.925	-5	-5	-8	-4	-5	-7	-5	-8	-1	2	-6	-6	-2	-5	-5	-5	-6	-4
9.93333	-5	-5	-8	-4	-5	-6	-5	-7	-1	2	-6	-6	-2	-6	-5	-5	-6	-5
9.94167	-5	-5	-8	-4	-5	-6	-5	-7	-1	2	-6	-5	-3	-6	-5	-5	-6	-5
9.95	-5	-5	-9	-4	-5	-7	-5	-7	-2	2	-6	-5	-3	-6	-5	-4	-5	-5
9.95833	-4	-5	-9	-4	-5	-7	-5	-7	-2	2	-6	-5	-3	-6	-5	-4	-5	-5
9.96667	-5	-5	-9	-4	-5	-7	-5	-7	-2	1	-6	-5	-2	-6	-5	-4	-5	-5
9.975	-5	-5	-9	-4	-5	-7	-5	-7	-2	1	-6	-5	-2	-6	-5	-4	-5	-5
9.98333	-5	-5	-9	-4	-5	-7	-5	-7	-2	2	-6	-5	-2	-6	-5	-4	-5	-5
9.99167	-5	-5	-8	-4	-5	-7	-5	-7	-2	2	-6	-6	-3	-6	-5	-4	-5	-5
10	-5	-5	-8	-4	-5	-6	-5	-7	-2	2	-6	-6	-2	-6	-6	-5	-4	-5
10.0083	-5	-5	-8	-5	-5	-6	-5	-7	-2	1	-6	-6	-2	-6	-6	-5	-4	-5
10.0167	-6	-5	-8	-5	-5	-6	-5	-7	-2	1	-6	-7	-2	-6	-6	-4	-4	-5
10.025	-6	-5	-8	-6	-4	-6	-5	-7	-2	1	-6	-6	-2	-6	-6	-4	-4	-5
10.0333	-6	-5	-8	-6	-4	-6	-5	-7	-2	1	-6	-6	-2	-6	-6	-4	-4	-5
10.0417	-6	-5	-8	-6	-4	-6	-5	-6	-2	1	-6	-6	-3	-5	-6	-5	-4	-5
10.05	-6	-5	-8	-5	-4	-6	-5	-7	-2	1	-6	-5	-2	-5	-5	-5	-4	-5
10.0583	-6	-5	-8	-5	-4	-7	-5	-7	-2	1	-5	-5	-2	-5	-5	-5	-5	-5
10.0667	-6	-5	-8	-5	-4	-7	-5	-7	-2	1	-5	-5	-1	-5	-5	-5	-5	-5
10.075	-7	-5	-8	-5	-4	-7	-5	-7	-2	1	-5	-5	-1	-6	-5	-5	-4	-6
10.0833	-7	-5	-8	-5	-4	-7	-5	-8	-2	1	-6	-5	-1	-6	-5	-5	-4	-6
10.0917	-7	-5	-8	-5	-4	-7	-6	-7	-3	1	-6	-5	-1	-6	-4	-5	-4	-6
10.1	-7	-5	-8	-5	-5	-7	-6	-7	-3	1	-6	-5	-1	-6	-4	-5	-4	-6
10.1083	-7	-5	-8	-5	-5	-7	-6	-7	-3	1	-6	-5	-2	-6	-4	-5	-4	-5
10.1167	-7	-5	-8	-5	-5	-7	-5	-8	-3	1	-6	-4	-2	-6	-4	-5	-4	-5
10.125	-7	-5	-8	-5	-5	-7	-5	-7	-3	1	-6	-4	-2	-6	-4	-6	-4	-5
10.1333	-7	-5	-8	-5	-5	-7	-5	-7	-3	1	-7	-4	-2	-6	-4	-6	-4	-5
10.1417	-7	-5	-8	-5	-5	-7	-5	-8	-3	1	-7	-4	-2	-6	-4	-5	-4	-5
10.15	-7	-5	-8	-5	-5	-7	-5	-8	-3	1	-7	-4	-2	-7	-4	-5	-4	-5
10.1583	-6	-5	-8	-5	-5	-7	-4	-8	-2	1	-7	-4	-2	-7	-4	-5	-5	-5
10.1667	-6	-5	-8	-5	-5	-7	-5	-8	-2	1	-7	-4	-2	-8	-4	-4	-5	-5
10.175	-6	-5	-8	-5	-5	-7	-5	-8	-2	1	-7	-4	-2	-8	-4	-4	-5	-5
10.1833	-5	-5	-8	-5	-5	-6	-5	-7	-2	2	-7	-4	-2	-8	-3	-5	-5	-5
10.1917	-5	-5	-8	-4	-5	-6	-5	-7	-2	2	-6	-4	-1	-7	-3	-5	-5	-5
10.2	-5	-5	-8	-4	-5	-6	-5	-7	-2	2	-6	-4	-1	-7	-3	-5	-5	-5
10.2083	-5	-5	-8	-4	-5	-7	-5	-7	-2	2	-6	-4	-1	-7	-3	-5	-5	-5
10.2167	-5	-5	-8	-3	-5	-7	-5	-7	-2	2	-6	-4	-2	-6	-3	-6	-5	-5
10.225	-5	-6	-9	-3	-5	-6	-5	-7	-2	1	-6	-4	-2	-6	-3	-6	-5	-6
10.2333	-4	-6	-9	-4	-5	-6	-5	-7	-2	1	-6	-3	-2	-6	-3	-5	-5	-6
10.2417	-4	-6	-9	-4	-5	-6	-5	-7	-3	1	-6	-3	-2	-7	-4	-6	-5	-6
10.25	-4	-6	-9	-4	-5	-6	-5	-7	-3	1	-6	-4	-2	-7	-4	-6	-5	-6
10.2583	-5	-5	-9	-4	-4	-6	-5	-7	-3	1	-6	-4	-3	-7	-4	-5	-5	-6
10.2667	-5	-5	-9	-5	-4	-6	-5	-7	-3	1	-6	-4	-3	-8	-5	-5	-5	-6
10.275	-5	-5	-8	-5	-4	-6	-5	-7	-3	1	-6	-4	-3	-8	-4	-5	-5	-6
10.2833	-5	-6	-8	-5	-4	-6	-5	-7	-3	1	-6	-4	-2	-7	-4	-5	-5	-6
10.2917	-5	-6	-8	-5	-4	-6	-5	-7	-3	1	-6	-4	-2	-7	-4	-5	-5	-6
10.3	-5	-6	-9	-6	-4	-6	-5	-7	-3	1	-6	-4	-2	-7	-4	-5	-5	-6
10.3083	-5	-6	-9	-6	-4	-6	-5	-7	-3	2	-6	-5	-2	-7	-4	-5	-5	-6
10.3167	-5	-6	-9	-5	-4	-6	-5	-7	-3	2	-7	-5	-2	-7	-4	-6	-5	-6
10.325	-5	-6	-9	-5	-5	-7	-5	-7	-3	2	-6	-5	-1	-8	-4	-6	-5	-6
10.3333	-5	-6	-8	-6	-5	-7	-6	-7	-3	2	-6	-5	-1	-8	-4	-6	-5	-5
10.3417	-5	-6	-8	-6	-5	-7	-6	-7	-3	2	-6	-5	-1	-7	-4	-6	-5	-5
10.35	-5	-6	-8	-6	-6	-7	-6	-7	-3	2	-6	-5	0	-7	-4	-6	-5	-5
10.3583	-5	-6	-8	-6	-6	-7	-6	-7	-3	1	-6	-5	0	-7	-4	-6	-6	-6
10.3667	-5	-6	-8	-6	-6	-7	-5	-7	-3	1	-6	-5	0	-7	-4	-6	-6	-6
10.375	-5	-6	-8	-6	-5	-7	-5	-7	-3	1	-6	-5	0	-8	-4	-6	-6	-6
10.3833	-5	-6	-8	-5	-5	-8	-5	-6	-3	2	-6	-5	0	-8	-5	-6	-5	-6
10.3917	-5	-6	-8	-5	-5	-8	-5	-6	-3	2	-6	-5	0	-8	-5	-6	-5	-5
10.4	-5	-6	-8	-5	-5	-8	-5	-7	-4	2	-6	-5	0	-8	-4	-6	-5	-5
10.4083	-5	-6	-8	-5	-5	-8	-5	-7	-4	1	-5	-5	0	-8	-5	-6	-5	-6
10.4167	-5	-6	-8	-5	-5	-8	-5	-6	-4	1	-5	-5	0	-7	-5	-6	-5	-6
10.425	-5	-6	-8	-4	-5	-7	-5	-6	-4	1	-5	-5	0	-7	-5	-5	-5	-5
10.4333	-6	-6	-8	-4	-5	-7	-5	-6	-4	1	-5	-5	0	-8	-5	-5	-5	-5
10.4417	-6	-6	-8	-4	-5	-7	-5	-6	-4	1	-5	-4	0	-8	-5	-5	-5	-5
10.45	-6	-6	-8	-4	-5	-7	-5	-7	-4	1	-5	-4	0	-8	-5	-5	-5	-4
10.4583	-6	-5	-8	-4	-5	-7	-5	-7	-4	1	-5	-4	0	-7	-5	-5	-4	-4
10.4667	-6	-5	-8	-4	-5	-7	-5	-7	-4	0	-6	-5	-1	-7	-5	-5	-4	-4
10.475	-6	-5	-8	-5	-5	-7	-5	-7	-4	0	-6	-5	-1	-7	-5	-6	-4	-4
10.4833	-6	-5	-8	-4	-5	-7	-5	-7	-4	0	-6	-5	-1	-7	-5	-6	-4	-4
10.4917	-7	-5	-8	-4	-5	-6	-6	-7	-4	0	-6	-5	-2	-7	-5	-6	-4	-4
10.5	-7	-5	-8	-4	-5	-6	-6	-7	-3	0	-6	-5	-2	-7	-5	-6	-4	-4
10.5083	-7	-5	-8	-4	-5	-6	-6	-7	-3	0	-6	-4	-2	-7	-5	-6	-4	-4
10.5167	-7	-5	-8	-4	-5	-6	-6	-7	-3	0	-6	-4	-2	-7	-5	-5	-4	-4
10.525	-7	-5	-8	-4	-5	-6	-6	-7	-3	1	-7	-4	-2	-7	-5	-5	-4	-4
10.5333	-6	-5	-7	-4	-5	-6	-6	-7	-2	1	-7	-3	-3	-6	-5	-5	-4	-4
10.5417	-6	-5	-7	-4	-5	-6	-6	-7	-2	1	-7	-4	-3	-6	-5	-5	-4	-4
10.55	-6	-5	-7	-4	-5	-6	-6	-7	-2	1	-7	-4	-2	-6	-5	-5	-4	-5
10.5583	-6	-6	-7	-4	-5	-6	-6	-7	-3	1	-7	-4	-2	-5	-5	-5	-5	-5
10.5667	-7	-6	-7	-4	-5	-6	-6	-7	-3	1	-6	-4	-2	-6	-5	-5	-5	-5
10.575	-7	-6	-7	-4	-5	-6	-5	-7	-4	1	-6	-4	-2	-6	-4	-5	-5	-5
10.5833	-6	-6	-7	-4	-5	-7	-5	-7	-4	2	-6	-4	-2	-6	-4	-5	-5	-5
10.5917	-6	-6	-7	-4	-5	-7	-5	-7	-4	2	-6	-4	-2	-6	-4	-6	-4	-5
10.6	-6	-6	-7	-5	-5	-7	-5	-7	-4	2	-6	-4	-2	-6	-4	-6	-4	-6
10.6083	-6	-5	-7	-5	-6	-7	-5	-7	-4	2	-6	-4	-2	-6	-4	-6	-4	-6
10.6167	-6	-5	-7	-5	-6	-7	-6	-7	-4	2	-6	-4	-2	-7	-4	-6	-5	-6
10.625	-6	-5	-7	-5	-6	-7	-6	-8	-4	2	-6	-4	-2	-7	-4	-6	-5	-6
10.6333	-6	-5	-7	-5	-6	-7	-6	-8	-3	1	-6	-5	-2	-7	-4	-6	-5	-6
10.6417	-6	-6	-7	-5	-6	-7	-7	-8	-3	1	-6	-5	-2	-8	-4	-6	-5	-6
10.65	-6	-6	-7	-6	-6	-7	-7	-8	-3	1	-7	-5	-2	-8	-4	-6	-5	-6
10.6583	-6	-6	-7	-6	-6	-7	-7	-8	-3	1	-7	-5	-2	-7	-4	-6	-5	-6
10.6667	-6	-5	-7	-6	-6	-7	-7	-7	-3	1	-7	-5	-2	-7	-4	-6	-5	-6
10.675	-6	-5	-7	-6	-5	-7	-7	-7	-3	1	-7	-5	-2	-7	-4	-6	-5	-6
10.6833	-6	-5	-7	-6	-4	-7	-7	-7	-3	1	-6	-5	-2	-7	-4	-6	-5	-5
10.6917	-6	-5	-7	-6	-4	-7	-7	-7	-3	1	-7	-5	-2	-6	-4	-6	-5	-5
10.7	-7	-5	-8	-6	-4	-7	-7	-6	-3	1	-7	-5	-2	-6	-4	-6	-5	-5
10.7083	-7	-5	-8	-6	-4	-7	-7	-6	-3	2	-7	-5	-2	-6	-4	-6	-5	-5
10.7167	-7	-5	-8	-6	-5	-7	-6	-6	-3	2	-7	-5	-2	-6	-5	-6	-5	-5
10.725	-7	-5	-8	-7	-5	-7	-6	-6	-3	1	-7	-6	-2	-6	-5	-6	-5	-5
10.7333	-6	-5	-8	-7	-4	-7	-5	-6	-3	2	-7	-6	-2	-6	-5	-6	-5	-5
10.7417	-6	-6	-8	-7	-4	-7	-5	-6	-3	2	-7	-6	-2	-6	-5	-6	-5	-5
10.75	-6	-6	-7	-7	-4	-7	-5	-7	-3	2	-7	-6	-2	-6	-5	-7	-5	-5
10.7583	-6	-6	-7	-6	-5	-7	-5	-7	-3	2	-7	-5	-2	-7	-5	-6	-5	-5
10.7667	-6	-6	-7	-6	-4	-7	-6	-7	-3	2	-7	-5	-2	-7	-5	-6	-5	-6
10.775	-6	-6	-7	-6	-4	-7	-6	-7	-4	2	-7	-5	-3	-7	-5	-6	-5	-6
10.7833	-7	-6	-7	-6	-4	-7	-6	-7	-4	2	-7	-4	-3	-7	-5	-6	-5	-6
10.7917	-7	-6	-7	-6	-4	-7	-6	-7	-4	2	-7	-4	-3	-6	-6	-6	-5	-6
10.8	-7	-6	-7	-6	-4	-7	-6	-7	-4	2	-6	-4	-3	-6	-6	-5	-5	-6
10.8083	-7	-6	-8	-6	-4	-7	-6	-8	-4	1	-6	-4	-3	-6	-6	-5	-5	-6
10.8167	-8	-6	-8	-6	-4	-7	-6	-8	-4	1	-6	-4	-3	-6	-6	-6	-5	-6
10.825	-8	-6	-8	-6	-4	-8	-7	-8	-4	1	-6	-4	-3	-6	-6	-6	-5	-6
10.8333	-8	-6	-8	-6	-4	-8	-7	-8	-4	0	-6	-4	-3	-7	-6	-5	-5	-6
10.8417	-8	-6	-8	-5	-5	-8	-7	-8	-4	0	-7	-4	-3	-7	-6	-5	-5	-6
10.85	-8	-7	-8	-5	-5	-8	-7	-8	-4	0	-7	-3	-3	-6	-6	-5	-5	-6
10.8583	-7	-7	-8	-6	-5	-7	-7	-8	-4	1	-7	-3	-3	-7	-6	-5	-5	-7
10.8667	-7	-6	-9	-6	-5	-7	-7	-8	-4	1	-7	-4	-3	-7	-7	-5	-6	-7
10.875	-7	-6	-9	-6	-5	-7	-7	-8	-5	1	-7	-4	-3	-7	-7	-5	-6	-7
10.8833	-7	-6	-9	-6	-6	-8	-7	-7	-4	1	-7	-4	-3	-7	-7	-5	-6	-7
10.8917	-7	-5	-9	-6	-6	-7	-7	-7	-4	0	-7	-5	-3	-7	-6	-5	-5	-7
10.9	-7	-5	-9	-6	-6	-7	-7	-7	-4	0	-7	-5	-3	-7	-6	-5	-5	-7
10.9083	-6	-5	-8	-5	-5	-7	-6	-7	-4	0	-7	-5	-2	-7	-6	-5	-5	-7
10.9167	-6	-5	-8	-5	-5	-6	-6	-7	-4	1	-7	-5	-2	-7	-6	-5	-5	-6
10.925	-6	-5	-8	-5	-4	-6	-6	-7	-4	1	-7	-5	-1	-7	-6	-5	-5	-6
10.9333	-6	-5	-8	-5	-4	-6	-6	-8	-4	1	-7	-5	-1	-8	-6	-5	-5	-6
10.9417	-6	-6	-8	-5	-4	-6	-6	-8	-4	1	-7	-5	-1	-8	-6	-5	-5	-6
10.95	-6	-6	-8	-5	-4	-6	-5	-8	-4	1	-7	-5	-1	-8	-6	-5	-5	-6
10.9583	-7	-6	-8	-6	-4	-6	-5	-8	-4	0	-7	-5	-1	-8	-6	-5	-5	-6
10.9667	-7	-6	-8	-6	-4	-7	-5	-7	-4	0	-7	-5	-2	-8	-6	-5	-5	-6
10.975	-7	-6	-8	-6	-4	-7	-5	-8	-4	0	-7	-5	-2	-7	-6	-5	-5	-5
10.9833	-7	-6	-8	-6	-5	-7	-5	-8	-4	0	-7	-5	-2	-7	-6	-5	-5	-5
10.9917	-7	-7	-8	-6	-5	-7	-5	-8	-4	1	-6	-5	-2	-8	-6	-5	-5	-5
11	-7	-7	-8	-6	-5	-7	-6	-8	-5	1	-6	-5	-2	-8	-6	-6	-5	-6
11.0083	-6	-7	-8	-7	-5	-7	-6	-8	-5	2	-6	-5	-2	-8	-6	-6	-5	-6
11.0167	-6	-7	-8	-6	-6	-6	-6	-8	-5	2	-6	-5	-2	-8	-6	-6	-5	-6
11.025	-6	-6	-8	-6	-6	-6	-6	-8	-5	2	-6	-5	-2	-8	-6	-6	-5	-6
11.0333	-6	-6	-8	-6	-6	-6	-6	-8	-5	2	-6	-4	-2	-8	-6	-5	-5	-6
11.0417	-6	-6	-8	-6	-6	-6	-6	-7	-5	2	-6	-4	-3	-8	-5	-5	-5	-5
11.05	-5	-6	-8	-6	-6	-6	-6	-7	-5	2	-7	-4	-3	-8	-5	-5	-5	-5
11.0583	-5	-6	-8	-6	-5	-5	-6	-8	-5	2	-7	-4	-4	-7	-5	-5	-5	-5
11.0667	-5	-6	-7	-6	-5	-5	-6	-8	-4	2	-7	-4	-4	-7	-4	-5	-6	-5
11.075	-5	-6	-7	-6	-5	-5	-6	-7	-5	2	-7	-4	-3	-7	-4	-5	-6	-5
11.0833	-6	-6	-7	-5	-5	-5	-6	-7	-5	2	-6	-4	-3	-8	-4	-5	-6	-5
11.0917	-6	-6	-8	-5	-4	-6	-6	-7	-5	2	-6	-4	-2	-8	-4	-5	-6	-5
11.1	-6	-5	-8	-5	-4	-6	-6	-7	-5	2	-6	-4	-2	-8	-5	-5	-6	-5
11.1083	-6	-5	-8	-5	-4	-6	-6	-7	-5	2	-6	-3	-2	-8	-5	-5	-6	-5
11.1167	-6	-5	-8	-5	-5	-6	-6	-7	-5	2	-6	-3	-3	-8	-5	-5	-6	-5
11.125	-6	-5	-8	-5	-5	-6	-7	-7	-5	2	-6	-3	-3	-8	-5	-5	-5	-5
11.1333	-6	-5	-8	-5	-5	-6	-7	-7	-5	2	-6	-4	-3	-8	-5	-6	-6	-5
11.1417	-6	-5	-8	-5	-6	-6	-7	-7	-5	1	-6	-4	-3	-8	-5	-6	-5	-5
11.15	-6	-5	-8	-5	-6	-6	-8	-7	-5	1	-6	-4	-3	-8	-6	-6	-5	-5
11.1583	-6	-5	-8	-5	-6	-6	-8	-7	-5	1	-6	-4	-3	-8	-6	-6	-5	-6
11.1667	-6	-5	-8	-5	-6	-6	-8	-7	-4	1	-7	-3	-3	-8	-6	-6	-5	-6
11.175	-6	-5	-8	-5	-6	-7	-7	-8	-4	1	-7	-3	-3	-7	-6	-6	-5	-6
11.1833	-6	-5	-8	-5	-6	-7	-7	-8	-4	1	-8	-3	-3	-7	-6	-6	-5	-6
11.1917	-6	-6	-8	-5	-6	-7	-7	-8	-4	1	-8	-3	-3	-7	-6	-6	-6	-6
11.2	-6	-6	-8	-5	-6	-7	-6	-8	-4	1	-8	-3	-3	-7	-6	-6	-6	-6
11.2083	-5	-5	-8	-5	-6	-8	-6	-7	-4	1	-8	-3	-3	-6	-6	-6	-6	-6
11.2167	-6	-5	-8	-5	-5	-8	-6	-7	-4	1	-8	-3	-3	-6	-5	-6	-6	-6
11.225	-6	-5	-8	-5	-5	-8	-6	-7	-4	0	-8	-3	-3	-6	-5	-6	-6	-6
11.2333	-6	-5	-8	-6	-5	-8	-5	-6	-4	0	-8	-4	-2	-6	-5	-6	-6	-6
11.2417	-6	-5	-8	-6	-5	-8	-5	-6	-4	0	-8	-4	-2	-6	-5	-6	-5	-6
11.25	-6	-5	-8	-6	-5	-8	-5	-6	-4	0	-8	-4	-2	-7	-5	-6	-5	-6
11.2583	-6	-5	-8	-6	-5	-8	-5	-6	-4	-1	-8	-4	-2	-7	-5	-5	-5	-6
11.2667	-6	-4	-8	-6	-5	-7	-4	-7	-4	-1	-8	-4	-2	-7	-5	-5	-5	-6
11.275	-6	-4	-8	-6	-5	-7	-4	-7	-4	-1	-8	-4	-3	-7	-5	-5	-5	-7
11.2833	-6	-4	-8	-6	-5	-6	-5	-7	-4	-1	-8	-4	-3	-7	-5	-5	-5	-7
11.2917	-6	-5	-8	-6	-5	-6	-5	-7	-4	-1	-8	-4	-3	-7	-5	-5	-5	-7
11.3	-6	-5	-8	-6	-5	-6	-5	-7	-3	-1	-8	-4	-3	-7	-5	-5	-5	-7
11.3083	-6	-5	-8	-6	-5	-6	-5	-7	-3	0	-8	-4	-3	-7	-6	-5	-5	-7
11.3167	-6	-5	-8	-6	-5	-6	-5	-7	-4	0	-8	-4	-3	-7	-6	-5	-4	-6
11.325	-7	-5	-8	-5	-5	-6	-5	-7	-4	0	-8	-3	-4	-7	-6	-4	-4	-6
11.3333	-7	-5	-8	-5	-5	-7	-5	-7	-4	0	-8	-4	-3	-7	-6	-4	-5	-6
11.3417	-7	-5	-8	-5	-5	-7	-5	-7	-4	0	-8	-4	-3	-6	-6	-5	-5	-6
11.35	-7	-5	-8	-5	-5	-7	-5	-7	-4	0	-8	-4	-3	-6	-6	-5	-5	-6
11.3583	-7	-5	-7	-6	-5	-7	-5	-7	-4	0	-8	-4	-3	-6	-6	-5	-5	-6
11.3667	-7	-5	-7	-6	-4	-7	-5	-7	-4	0	-8	-4	-3	-6	-6	-5	-5	-6
11.375	-7	-5	-7	-6	-4	-7	-4	-7	-4	0	-7	-4	-3	-5	-6	-5	-5	-6
11.3833	-7	-5	-8	-6	-4	-8	-4	-7	-4	0	-7	-4	-3	-5	-6	-4	-5	-6
11.3917	-7	-5	-8	-6	-4	-8	-4	-7	-4	0	-7	-4	-3	-5	-6	-4	-5	-6
11.4	-7	-5	-8	-5	-4	-8	-4	-7	-4	0	-7	-4	-4	-5	-6	-4	-5	-6
11.4083	-7	-5	-8	-5	-5	-8	-4	-7	-4	0	-7	-4	-4	-5	-6	-4	-5	-6
11.4167	-7	-5	-8	-5	-5	-8	-4	-7	-4	0	-7	-4	-4	-5	-6	-4	-5	-7
11.425	-7	-5	-8	-5	-5	-8	-5	-7	-4	0	-8	-5	-4	-6	-6	-5	-5	-7
11.4333	-7	-4	-8	-5	-5	-8	-5	-7	-4	0	-8	-5	-4	-6	-6	-5	-5	-7
11.4417	-7	-4	-8	-6	-6	-8	-5	-7	-4	0	-8	-5	-4	-6	-6	-5	-4	-7
11.45	-7	-4	-9	-6	-6	-8	-5	-7	-4	0	-8	-5	-4	-6	-5	-5	-4	-7
11.4583	-7	-4	-9	-6	-6	-7	-6	-7	-4	0	-7	-5	-4	-6	-5	-5	-5	-6
11.4667	-7	-4	-9	-6	-6	-7	-6	-7	-4	0	-7	-5	-4	-6	-5	-5	-5	-6
11.475	-7	-5	-8	-6	-6	-7	-5	-7	-4	0	-7	-5	-3	-6	-5	-5	-5	-6
11.4833	-7	-5	-8	-6	-6	-7	-5	-7	-5	0	-7	-5	-3	-6	-6	-5	-5	-6
11.4917	-7	-5	-8	-5	-6	-7	-5	-7	-5	0	-7	-5	-3	-6	-6	-5	-5	-6
11.5	-7	-5	-8	-5	-6	-7	-5	-7	-4	0	-7	-5	-3	-6	-7	-5	-5	-6
11.5083	-7	-4	-8	-5	-6	-7	-5	-7	-4	0	-7	-5	-3	-6	-7	-5	-5	-6
11.5167	-7	-4	-8	-5	-6	-7	-4	-7	-4	0	-7	-5	-3	-6	-6	-5	-5	-6
11.525	-7	-4	-9	-5	-6	-7	-4	-7	-5	0	-7	-5	-3	-6	-6	-5	-5	-6
11.5333	-7	-4	-8	-5	-6	-7	-4	-7	-5	0	-7	-5	-3	-6	-6	-5	-6	-6
11.5417	-6	-4	-8	-5	-6	-7	-4	-7	-5	0	-7	-5	-4	-6	-6	-5	-6	-6
11.55	-6	-4	-8	-5	-6	-7	-4	-7	-5	0	-7	-5	-4	-6	-6	-5	-6	-6
11.5583	-6	-4	-8	-5	-6	-7	-4	-7	-5	0	-7	-5	-4	-5	-6	-5	-6	-5
11.5667	-7	-5	-8	-6	-5	-6	-4	-7	-5	0	-7	-5	-4	-5	-6	-5	-6	-5
11.575	-7	-5	-8	-6	-5	-6	-5	-7	-4	0	-7	-5	-4	-6	-6	-5	-6	-6
11.5833	-7	-6	-8	-6	-5	-6	-5	-8	-4	0	-7	-5	-4	-6	-6	-5	-6	-6
11.5917	-6	-6	-8	-6	-5	-6	-5	-8	-4	0	-7	-5	-4	-6	-6	-5	-6	-6
11.6	-6	-6	-8	-6	-5	-6	-5	-8	-4	0	-7	-5	-4	-6	-5	-5	-6	-5
11.6083	-6	-6	-8	-6	-5	-6	-5	-8	-4	0	-7	-5	-3	-6	-5	-5	-6	-5
11.6167	-6	-6	-8	-6	-5	-6	-5	-8	-4	1	-7	-5	-3	-6	-5	-5	-5	-5
11.625	-6	-5	-8	-6	-5	-7	-6	-8	-4	1	-7	-5	-3	-6	-5	-5	-5	-5
11.6333	-7	-5	-8	-6	-5	-7	-6	-8	-4	0	-7	-5	-3	-6	-5	-5	-5	-5
11.6417	-7	-5	-9	-6	-5	-7	-5	-8	-5	0	-7	-5	-3	-6	-5	-5	-5	-5
11.65	-7	-5	-9	-6	-6	-7	-5	-8	-5	0	-7	-5	-3	-6	-5	-5	-5	-6
11.6583	-7	-6	-9	-6	-6	-7	-5	-8	-5	0	-7	-5	-3	-6	-5	-5	-5	-6
11.6667	-7	-6	-9	-6	-6	-7	-5	-8	-4	0	-7	-5	-3	-7	-6	-5	-5	-6
11.675	-6	-6	-9	-6	-6	-7	-5	-8	-4	0	-7	-5	-3	-7	-6	-5	-5	-7
11.6833	-6	-6	-9	-6	-6	-7	-5	-8	-4	0	-7	-5	-3	-7	-6	-5	-5	-7
11.6917	-6	-6	-9	-6	-6	-7	-5	-8	-4	0	-7	-5	-3	-8	-6	-5	-5	-7
11.7	-7	-6	-9	-6	-6	-7	-5	-8	-4	0	-7	-5	-3	-8	-7	-5	-5	-6
11.7083	-7	-6	-9	-6	-6	-7	-6	-8	-4	0	-7	-5	-3	-8	-7	-5	-5	-6
11.7167	-7	-6	-9	-6	-5	-7	-6	-8	-4	0	-7	-6	-3	-8	-7	-5	-5	-6
11.725	-7	-6	-9	-6	-5	-7	-5	-8	-4	0	-7	-6	-3	-7	-7	-5	-5	-6
11.7333	-7	-6	-8	-6	-5	-7	-5	-8	-4	0	-7	-6	-3	-7	-7	-5	-5	-6
11.7417	-7	-6	-8	-6	-5	-7	-5	-8	-5	0	-7	-6	-3	-7	-6	-5	-5	-6
11.75	-7	-6	-8	-6	-5	-7	-5	-8	-5	1	-7	-6	-3	-7	-6	-5	-5	-6
11.7583	-7	-6	-8	-6	-5	-7	-5	-8	-5	1	-6	-6	-3	-7	-6	-5	-5	-6
11.7667	-7	-7	-8	-6	-4	-7	-5	-8	-5	1	-6	-6	-3	-7	-6	-6	-5	-6
11.775	-7	-6	-8	-6	-4	-7	-5	-8	-5	1	-6	-7	-4	-7	-6	-6	-5	-6
11.7833	-6	-6	-8	-6	-4	-7	-5	-8	-5	1	-6	-7	-4	-7	-6	-6	-5	-6
11.7917	-6	-6	-9	-6	-5	-7	-5	-8	-5	0	-7	-7	-4	-6	-6	-6	-5	-6
11.8	-6	-6	-9	-6	-5	-8	-5	-8	-5	0	-7	-7	-4	-6	-6	-6	-5	-6
11.8083	-6	-6	-9	-6	-5	-8	-5	-8	-5	0	-7	-7	-4	-6	-6	-5	-5	-6
11.8167	-5	-6	-9	-6	-5	-7	-5	-8	-5	-1	-7	-7	-4	-7	-6	-5	-5	-6
11.825	-6	-6	-9	-6	-5	-7	-5	-8	-5	-1	-7	-6	-4	-6	-6	-5	-5	-6
11.8333	-6	-6	-9	-6	-5	-7	-5	-8	-5	-1	-7	-6	-4	-6	-6	-5	-5	-6
11.8417	-6	-6	-9	-5	-5	-7	-5	-7	-5	-1	-7	-6	-4	-6	-6	-5	-5	-6
11.85	-6	-6	-9	-5	-5	-7	-6	-7	-5	-1	-7	-5	-3	-6	-6	-5	-5	-6
11.8583	-6	-6	-9	-5	-6	-7	-6	-7	-5	-1	-7	-6	-3	-6	-7	-5	-5	-5
11.8667	-6	-6	-9	-5	-6	-7	-6	-7	-5	-1	-7	-6	-3	-6	-7	-5	-5	-5
11.875	-6	-6	-9	-5	-6	-7	-6	-8	-5	-1	-7	-6	-3	-7	-7	-5	-6	-5
11.8833	-6	-6	-9	-6	-6	-8	-6	-8	-5	-1	-7	-6	-3	-7	-7	-5	-6	-5
11.8917	-6	-6	-9	-6	-6	-8	-6	-8	-5	-1	-8	-6	-3	-6	-7	-5	-6	-5
11.9	-6	-6	-9	-7	-7	-8	-6	-8	-5	-1	-8	-6	-3	-6	-7	-5	-6	-5
11.9083	-6	-6	-9	-7	-7	-8	-5	-8	-5	-1	-8	-6	-4	-6	-6	-5	-6	-5
11.9167	-6	-6	-9	-7	-7	-8	-5	-8	-5	0	-8	-6	-4	-7	-6	-5	-6	-6
11.925	-6	-6	-9	-7	-7	-8	-5	-8	-5	-1	-8	-6	-4	-7	-7	-5	-5	-6
11.9333	-6	-6	-9	-7	-7	-8	-5	-8	-5	-1	-8	-5	-4	-7	-7	-5	-5	-6
11.9417	-6	-6	-9	-7	-7	-8	-5	-8	-5	-1	-8	-5	-4	-7	-7	-5	-5	-6
11.95	-6	-6	-9	-7	-7	-8	-5	-7	-4	-1	-8	-5	-4	-7	-7	-5	-5	-6
11.9583	-6	-6	-9	-7	-7	-8	-6	-7	-5	-2	-8	-5	-4	-8	-7	-5	-5	-7
11.9667	-6	-6	-9	-7	-7	-8	-6	-6	-5	-2	-8	-5	-4	-8	-6	-5	-5	-7
11.975	-6	-6	-9	-7	-7	-7	-6	-6	-5	-2	-8	-5	-4	-8	-6	-5	-5	-6
11.9833	-6	-6	-9	-7	-6	-7	-6	-6	-5	-2	-8	-6	-4	-8	-6	-5	-5	-6
11.9917	-6	-7	-9	-7	-6	-6	-6	-6	-5	-2	-8	-6	-4	-8	-6	-5	-5	-6
12	-6	-7	-8	-7	-6	-6	-6	-6	-5	-2	-8	-6	-4	-8	-6	-5	-5	-5
12.0083	-6	-7	-8	-7	-6	-6	-6	-6	-5	-2	-8	-6	-4	-8	-6	-4	-5	-5
12.0167	-6	-7	-8	-7	-6	-6	-6	-7	-5	-1	-8	-6	-4	-8	-7	-4	-5	-5
12.025	-6	-7	-8	-7	-6	-6	-7	-7	-5	-1	-8	-6	-4	-8	-7	-4	-5	-5
12.0333	-6	-7	-8	-7	-6	-6	-6	-7	-5	-1	-8	-6	-3	-8	-7	-4	-6	-4
12.0417	-6	-7	-8	-6	-6	-7	-6	-7	-6	-1	-7	-6	-3	-8	-7	-4	-6	-5
12.05	-6	-7	-8	-6	-6	-7	-6	-8	-6	-1	-7	-6	-3	-7	-7	-4	-6	-5
12.0583	-6	-7	-9	-6	-6	-7	-6	-8	-5	-1	-7	-5	-3	-7	-6	-4	-6	-5
12.0667	-7	-7	-8	-6	-7	-7	-6	-9	-5	-1	-7	-5	-3	-7	-6	-4	-6	-5
12.075	-7	-7	-8	-6	-7	-7	-6	-9	-5	-1	-7	-5	-3	-6	-6	-3	-6	-5
12.0833	-7	-7	-8	-6	-7	-7	-6	-9	-4	-1	-8	-5	-3	-6	-6	-3	-6	-5
12.0917	-7	-7	-8	-7	-7	-6	-6	-9	-4	-1	-8	-5	-3	-6	-5	-3	-6	-5
12.1	-7	-6	-8	-7	-7	-7	-6	-9	-4	-1	-8	-5	-3	-7	-6	-4	-6	-5
12.1083	-7	-6	-8	-7	-7	-7	-5	-9	-4	-1	-8	-5	-2	-7	-6	-4	-5	-5
12.1167	-7	-6	-8	-7	-7	-7	-6	-9	-4	0	-8	-5	-2	-7	-6	-4	-5	-5
12.125	-7	-6	-8	-7	-7	-7	-6	-9	-4	0	-8	-5	-2	-7	-5	-4	-5	-6
12.1333	-7	-6	-8	-7	-7	-7	-6	-9	-5	0	-8	-5	-2	-7	-5	-4	-5	-6
12.1417	-7	-6	-8	-7	-7	-7	-6	-8	-5	0	-8	-6	-3	-7	-6	-4	-5	-6
12.15	-7	-6	-8	-6	-7	-7	-6	-8	-5	-1	-8	-6	-3	-7	-5	-4	-5	-6
12.1583	-8	-6	-7	-6	-7	-7	-6	-8	-5	-1	-8	-6	-3	-7	-5	-4	-5	-6
12.1667	-8	-6	-7	-6	-6	-7	-6	-8	-5	-1	-8	-6	-3	-7	-5	-4	-6	-6
12.175	-8	-7	-7	-6	-6	-7	-6	-7	-5	-1	-8	-6	-3	-7	-6	-5	-5	-6
12.1833	-7	-7	-7	-7	-6	-8	-6	-7	-5	-1	-9	-6	-4	-6	-6	-5	-5	-6
12.1917	-7	-6	-7	-7	-5	-8	-5	-7	-5	-1	-9	-6	-4	-6	-6	-5	-5	-6
12.2	-7	-6	-7	-7	-5	-8	-5	-7	-5	-1	-9	-6	-4	-7	-6	-5	-5	-6
12.2083	-7	-6	-7	-7	-5	-8	-5	-7	-5	-1	-9	-6	-4	-7	-6	-5	-5	-6
12.2167	-6	-6	-7	-7	-5	-8	-6	-7	-5	-1	-9	-6	-4	-7	-6	-5	-5	-6
12.225	-6	-6	-7	-7	-5	-8	-6	-7	-5	-2	-9	-6	-4	-6	-6	-5	-5	-6
12.2333	-6	-7	-7	-6	-5	-8	-6	-8	-5	-2	-9	-6	-4	-6	-6	-5	-4	-6
12.2417	-6	-7	-7	-6	-5	-8	-6	-8	-5	-2	-9	-6	-4	-7	-6	-5	-4	-6
12.25	-6	-7	-7	-5	-5	-8	-6	-7	-5	-1	-9	-5	-4	-7	-5	-5	-4	-5
12.2583	-6	-6	-7	-5	-5	-8	-6	-7	-5	-1	-9	-5	-4	-6	-5	-5	-3	-5
12.2667	-6	-6	-7	-5	-6	-8	-6	-7	-5	-1	-9	-6	-3	-6	-5	-5	-3	-5
12.275	-7	-6	-8	-5	-6	-8	-6	-8	-5	-1	-8	-6	-3	-6	-6	-5	-3	-5
12.2833	-7	-6	-8	-5	-6	-8	-5	-8	-5	-1	-8	-6	-4	-6	-6	-5	-4	-5
12.2917	-7	-7	-8	-6	-6	-7	-6	-8	-5	-1	-8	-6	-4	-7	-6	-5	-4	-4
12.3	-7	-7	-8	-6	-6	-7	-6	-8	-5	-1	-7	-5	-4	-7	-6	-6	-4	-4
12.3083	-7	-7	-8	-6	-5	-7	-6	-8	-5	-1	-7	-5	-4	-7	-6	-6	-4	-4
12.3167	-7	-7	-8	-6	-5	-8	-6	-8	-5	-1	-7	-5	-3	-7	-6	-6	-4	-4
12.325	-7	-7	-8	-6	-5	-8	-6	-8	-5	-1	-7	-5	-3	-7	-5	-6	-4	-4
12.3333	-7	-7	-9	-6	-5	-8	-6	-8	-5	-1	-7	-5	-3	-7	-5	-6	-4	-4
12.3417	-7	-7	-8	-6	-6	-8	-6	-7	-5	-1	-7	-5	-3	-7	-5	-5	-4	-5
12.35	-6	-7	-9	-6	-6	-8	-6	-7	-5	-1	-6	-5	-3	-7	-5	-5	-4	-5
12.3583	-6	-7	-9	-6	-6	-8	-6	-7	-5	-1	-6	-5	-3	-7	-5	-5	-4	-5
12.3667	-6	-7	-9	-6	-6	-8	-6	-7	-5	-1	-7	-5	-3	-7	-5	-5	-4	-5
12.375	-6	-7	-9	-6	-6	-8	-7	-7	-5	-2	-7	-5	-3	-7	-5	-5	-4	-6
12.3833	-6	-7	-9	-7	-6	-8	-7	-7	-5	-2	-7	-5	-3	-7	-5	-6	-4	-6
12.3917	-6	-7	-9	-7	-6	-8	-7	-8	-5	-1	-7	-5	-3	-7	-5	-6	-4	-6
12.4	-6	-7	-8	-7	-6	-8	-6	-8	-6	-1	-7	-5	-3	-7	-5	-6	-4	-6
12.4083	-7	-7	-9	-7	-6	-8	-6	-8	-6	-1	-8	-5	-3	-7	-5	-6	-4	-5
12.4167	-7	-7	-9	-7	-6	-7	-6	-7	-6	-1	-8	-5	-3	-7	-5	-6	-4	-5
12.425	-7	-7	-9	-7	-6	-7	-6	-7	-6	-1	-8	-5	-3	-7	-4	-6	-4	-5
12.4333	-7	-7	-9	-6	-6	-7	-6	-7	-6	-1	-8	-5	-4	-7	-4	-6	-4	-5
12.4417	-7	-7	-9	-7	-6	-7	-6	-7	-5	-1	-8	-5	-4	-7	-4	-6	-4	-5
12.45	-7	-7	-9	-7	-6	-7	-6	-7	-6	-1	-8	-5	-4	-7	-4	-6	-4	-5
12.4583	-7	-7	-9	-7	-6	-8	-6	-7	-6	-2	-8	-5	-4	-6	-5	-6	-4	-4
12.4667	-7	-7	-9	-7	-5	-8	-6	-7	-6	-2	-8	-5	-4	-6	-5	-6	-4	-4
12.475	-6	-7	-9	-7	-5	-8	-6	-7	-6	-2	-7	-6	-4	-6	-5	-5	-4	-4
12.4833	-6	-7	-9	-8	-6	-8	-6	-8	-6	-2	-7	-6	-3	-6	-6	-5	-4	-4
12.4917	-7	-7	-9	-7	-6	-8	-6	-8	-6	-2	-7	-6	-3	-6	-6	-5	-5	-4
12.5	-7	-7	-9	-7	-6	-8	-6	-9	-6	-1	-7	-6	-4	-6	-6	-5	-5	-5
12.5083	-7	-7	-9	-7	-6	-8	-6	-9	-5	-1	-8	-6	-4	-6	-6	-5	-5	-5
12.5167	-7	-7	-9	-7	-6	-8	-5	-9	-5	-1	-8	-6	-4	-7	-6	-4	-5	-5
12.525	-7	-7	-9	-7	-6	-8	-5	-9	-5	0	-8	-6	-3	-7	-6	-4	-5	-5
12.5333	-7	-7	-9	-7	-6	-8	-5	-9	-5	-1	-7	-5	-3	-7	-7	-4	-5	-5
12.5417	-6	-7	-9	-7	-6	-8	-5	-8	-5	-1	-7	-5	-3	-7	-7	-4	-4	-5
12.55	-6	-7	-9	-8	-6	-8	-5	-8	-5	-1	-6	-5	-3	-7	-7	-4	-4	-5
12.5583	-7	-7	-9	-8	-6	-8	-6	-8	-5	-1	-6	-5	-3	-7	-7	-4	-5	-5
12.5667	-7	-6	-9	-8	-6	-8	-6	-8	-5	-1	-6	-6	-3	-7	-7	-5	-5	-5
12.575	-7	-6	-9	-8	-6	-8	-6	-8	-5	-1	-6	-6	-3	-7	-6	-5	-4	-5
12.5833	-7	-6	-9	-8	-6	-8	-6	-8	-5	-2	-6	-6	-4	-7	-6	-5	-4	-5
12.5917	-7	-6	-9	-8	-6	-8	-6	-8	-5	-2	-6	-6	-4	-7	-6	-5	-4	-5
12.6	-7	-6	-9	-8	-6	-8	-6	-8	-5	-2	-6	-6	-4	-7	-6	-5	-4	-5
12.6083	-7	-6	-10	-7	-6	-8	-6	-9	-5	-1	-6	-6	-4	-7	-6	-5	-4	-5
12.6167	-6	-6	-10	-7	-6	-8	-6	-9	-5	-1	-6	-6	-4	-6	-6	-5	-4	-4
12.625	-6	-6	-10	-7	-6	-8	-6	-9	-5	-1	-6	-6	-4	-6	-6	-4	-4	-4
12.6333	-6	-6	-10	-7	-6	-8	-6	-9	-5	-1	-6	-6	-4	-6	-6	-4	-4	-4
12.6417	-6	-6	-10	-7	-6	-7	-6	-9	-5	-1	-7	-7	-4	-6	-6	-4	-4	-4
12.65	-6	-6	-10	-8	-5	-7	-5	-8	-4	-1	-7	-7	-4	-6	-6	-4	-4	-4
12.6583	-6	-7	-10	-8	-5	-7	-5	-8	-4	-2	-7	-7	-4	-6	-6	-5	-4	-4
12.6667	-6	-7	-10	-8	-5	-7	-5	-8	-4	-2	-7	-7	-4	-6	-6	-5	-4	-4
12.675	-6	-7	-9	-8	-5	-8	-5	-8	-4	-2	-6	-7	-4	-6	-6	-5	-4	-4
12.6833	-6	-7	-9	-8	-5	-7	-4	-8	-5	-2	-6	-7	-4	-6	-6	-5	-4	-4
12.6917	-6	-7	-9	-9	-5	-7	-4	-7	-4	-2	-6	-7	-4	-7	-6	-4	-4	-4
12.7	-6	-7	-9	-9	-5	-7	-4	-7	-4	-2	-6	-7	-4	-7	-6	-4	-4	-4
12.7083	-6	-7	-9	-9	-5	-7	-4	-7	-4	-1	-6	-7	-4	-7	-5	-4	-5	-4
12.7167	-6	-7	-9	-9	-5	-8	-4	-7	-5	-1	-7	-7	-4	-7	-5	-4	-5	-4
12.725	-6	-7	-9	-9	-6	-8	-4	-8	-5	-1	-7	-7	-3	-7	-5	-4	-5	-4
12.7333	-6	-7	-9	-8	-6	-8	-5	-8	-5	-1	-7	-7	-3	-7	-5	-4	-5	-5
12.7417	-6	-7	-8	-8	-6	-8	-5	-8	-5	-1	-7	-7	-3	-8	-5	-4	-5	-5
12.75	-6	-7	-8	-7	-6	-8	-5	-8	-5	-1	-7	-7	-3	-8	-5	-4	-5	-5
12.7583	-6	-6	-8	-7	-6	-8	-5	-8	-5	-1	-8	-7	-3	-8	-5	-5	-5	-5
12.7667	-6	-6	-8	-6	-5	-8	-6	-8	-5	-1	-8	-7	-3	-8	-5	-5	-5	-5
12.775	-6	-6	-9	-6	-5	-8	-6	-8	-5	-1	-8	-6	-3	-8	-5	-5	-5	-5
12.7833	-6	-6	-9	-6	-6	-8	-6	-8	-5	-1	-8	-6	-2	-8	-5	-5	-5	-5
12.7917	-5	-7	-9	-6	-6	-8	-6	-8	-5	-1	-8	-6	-2	-8	-5	-5	-5	-4
12.8	-5	-6	-9	-6	-6	-8	-6	-8	-6	-1	-7	-6	-2	-8	-5	-5	-5	-4
12.8083	-5	-6	-9	-7	-6	-8	-6	-7	-6	-1	-7	-6	-2	-8	-5	-5	-5	-4
12.8167	-5	-7	-9	-7	-6	-8	-6	-7	-6	-1	-7	-6	-3	-8	-6	-5	-5	-4
12.825	-5	-7	-9	-7	-6	-8	-6	-7	-6	-1	-7	-6	-3	-8	-6	-5	-5	-5
12.8333	-5	-7	-9	-8	-6	-8	-6	-7	-6	-1	-7	-6	-3	-7	-6	-5	-5	-5
12.8417	-5	-7	-9	-7	-5	-8	-6	-7	-5	-1	-7	-7	-3	-7	-5	-5	-5	-5
12.85	-5	-7	-9	-7	-5	-8	-6	-7	-5	-1	-7	-7	-3	-7	-5	-5	-5	-6
12.8583	-5	-7	-9	-7	-5	-7	-6	-7	-6	-2	-7	-7	-3	-8	-5	-5	-5	-6
12.8667	-5	-7	-9	-7	-5	-7	-6	-7	-6	-2	-7	-6	-3	-8	-5	-5	-5	-6
12.875	-5	-6	-9	-6	-5	-7	-6	-8	-6	-1	-7	-6	-3	-8	-5	-5	-5	-6
12.8833	-5	-6	-9	-7	-6	-7	-6	-8	-6	-1	-7	-6	-3	-8	-5	-5	-6	-5
12.8917	-5	-6	-9	-7	-6	-8	-6	-8	-6	-1	-7	-6	-3	-7	-5	-5	-6	-5
12.9	-5	-6	-9	-7	-6	-8	-6	-8	-6	-1	-7	-6	-3	-7	-5	-5	-5	-5
12.9083	-5	-6	-9	-8	-6	-8	-6	-8	-6	-1	-7	-6	-3	-7	-5	-6	-5	-5
12.9167	-6	-6	-9	-8	-6	-8	-6	-8	-6	-1	-7	-6	-4	-6	-5	-6	-5	-5
12.925	-6	-6	-9	-8	-7	-8	-6	-8	-6	-1	-7	-7	-4	-6	-5	-6	-6	-5
12.9333	-6	-6	-9	-7	-7	-8	-6	-8	-5	-1	-7	-7	-4	-6	-5	-6	-6	-5
12.9417	-6	-6	-9	-7	-7	-7	-7	-8	-5	-1	-7	-7	-4	-6	-5	-6	-5	-5
12.95	-6	-5	-9	-6	-6	-7	-7	-7	-5	-1	-8	-7	-4	-6	-6	-6	-5	-5
12.9583	-6	-6	-8	-6	-6	-7	-7	-7	-5	-1	-8	-7	-4	-6	-6	-6	-5	-5
12.9667	-6	-6	-8	-6	-5	-7	-7	-7	-5	-1	-8	-7	-4	-6	-6	-5	-5	-5
12.975	-6	-6	-8	-6	-5	-7	-7	-7	-5	-1	-8	-7	-3	-6	-6	-5	-6	-5
12.9833	-6	-6	-8	-6	-5	-6	-7	-8	-5	-1	-8	-7	-3	-6	-6	-5	-6	-5
12.9917	-6	-6	-8	-6	-5	-6	-7	-8	-5	-1	-8	-6	-3	-6	-6	-4	-6	-5
13	-5	-6	-8	-6	-5	-6	-6	-8	-5	-2	-8	-6	-3	-6	-6	-4	-6	-5
13.0083	-5	-6	-9	-6	-5	-6	-6	-8	-5	-2	-8	-6	-3	-6	-5	-4	-6	-5
13.0167	-5	-6	-9	-7	-5	-7	-6	-8	-5	-2	-8	-6	-3	-6	-5	-4	-6	-5
13.025	-5	-6	-9	-7	-6	-7	-6	-8	-5	-2	-8	-6	-3	-6	-5	-4	-5	-5
13.0333	-5	-6	-9	-7	-6	-7	-6	-8	-5	-2	-8	-6	-3	-6	-5	-4	-6	-5
13.0417	-5	-6	-9	-7	-5	-7	-6	-8	-5	-2	-8	-5	-3	-6	-6	-4	-6	-5
13.05	-5	-6	-9	-6	-5	-7	-6	-8	-5	-2	-7	-5	-2	-6	-6	-4	-5	-5
13.0583	-5	-6	-9	-6	-5	-7	-6	-8	-5	-3	-7	-5	-2	-6	-6	-4	-5	-5
13.0667	-5	-6	-9	-6	-5	-7	-6	-8	-5	-2	-7	-6	-3	-6	-6	-4	-5	-6
13.075	-5	-6	-9	-6	-5	-8	-6	-8	-5	-2	-7	-6	-3	-7	-6	-4	-5	-6
13.0833	-5	-6	-9	-7	-5	-8	-6	-8	-5	-2	-7	-6	-3	-7	-5	-4	-6	-6
13.0917	-5	-6	-9	-7	-5	-8	-6	-8	-5	-1	-7	-6	-3	-7	-5	-4	-6	-6
13.1	-5	-6	-8	-7	-5	-8	-6	-8	-5	-1	-7	-6	-3	-6	-5	-4	-6	-5
13.1083	-5	-6	-8	-7	-5	-8	-6	-8	-5	-1	-7	-6	-3	-6	-5	-4	-6	-5
13.1167	-5	-6	-8	-7	-5	-8	-6	-8	-5	-2	-7	-6	-4	-6	-5	-5	-6	-5
13.125	-5	-6	-8	-6	-5	-8	-6	-8	-6	-2	-7	-6	-4	-6	-5	-5	-6	-5
13.1333	-5	-7	-8	-6	-5	-8	-6	-8	-6	-2	-7	-6	-4	-7	-5	-5	-5	-5
13.1417	-6	-7	-8	-6	-5	-8	-6	-8	-6	-2	-7	-6	-4	-7	-6	-5	-5	-5
13.15	-6	-7	-9	-6	-5	-8	-6	-8	-6	-2	-7	-6	-4	-7	-6	-5	-5	-5
13.1583	-6	-6	-9	-6	-5	-8	-6	-9	-6	-2	-7	-6	-3	-7	-6	-5	-5	-5
13.1667	-6	-6	-9	-6	-6	-9	-6	-9	-6	-3	-7	-6	-3	-6	-6	-5	-5	-5
13.175	-6	-6	-9	-6	-6	-9	-6	-9	-6	-3	-8	-6	-3	-6	-6	-5	-5	-5
13.1833	-6	-6	-9	-6	-6	-9	-6	-9	-6	-3	-8	-6	-3	-7	-7	-4	-5	-5
13.1917	-6	-6	-9	-6	-6	-8	-6	-8	-5	-4	-8	-6	-3	-7	-7	-4	-5	-4
13.2	-6	-7	-9	-6	-6	-8	-6	-8	-5	-4	-8	-6	-3	-7	-8	-4	-5	-4
13.2083	-6	-7	-9	-6	-6	-9	-6	-8	-5	-4	-8	-6	-2	-7	-8	-4	-5	-4
13.2167	-6	-7	-9	-6	-6	-9	-6	-7	-4	-3	-8	-6	-2	-7	-8	-4	-5	-4
13.225	-6	-7	-9	-6	-6	-9	-6	-7	-4	-3	-8	-6	-2	-7	-8	-4	-5	-4
13.2333	-6	-7	-9	-6	-6	-9	-6	-7	-4	-3	-8	-6	-2	-7	-8	-5	-5	-4
13.2417	-6	-7	-9	-6	-5	-9	-6	-7	-5	-3	-8	-6	-2	-7	-8	-4	-5	-5
13.25	-6	-7	-9	-6	-5	-9	-6	-8	-5	-3	-8	-6	-2	-8	-7	-4	-5	-5
13.2583	-6	-7	-9	-6	-5	-9	-6	-8	-5	-3	-8	-6	-2	-8	-7	-4	-5	-4
13.2667	-6	-7	-9	-7	-5	-9	-6	-8	-5	-3	-7	-6	-2	-8	-7	-5	-5	-4
13.275	-6	-7	-9	-7	-5	-9	-6	-8	-5	-3	-7	-6	-2	-7	-7	-5	-5	-5
13.2833	-7	-7	-9	-7	-6	-9	-7	-8	-5	-3	-8	-6	-2	-7	-7	-5	-5	-5
13.2917	-7	-6	-9	-7	-6	-9	-7	-8	-5	-3	-8	-6	-2	-7	-7	-5	-5	-5
13.3	-7	-6	-9	-6	-6	-9	-7	-8	-5	-3	-8	-6	-3	-7	-7	-5	-5	-5
13.3083	-7	-6	-9	-6	-6	-9	-7	-8	-5	-3	-8	-6	-3	-7	-7	-5	-5	-5
13.3167	-7	-6	-9	-7	-6	-8	-7	-8	-6	-3	-8	-6	-3	-7	-7	-5	-5	-6
13.325	-7	-7	-9	-7	-6	-8	-6	-8	-6	-3	-8	-6	-3	-7	-7	-5	-5	-6
13.3333	-7	-7	-9	-6	-6	-8	-6	-8	-6	-3	-8	-6	-3	-7	-7	-5	-5	-6
13.3417	-7	-7	-9	-6	-7	-8	-6	-8	-6	-3	-8	-6	-2	-7	-7	-5	-5	-5
13.35	-7	-7	-9	-6	-7	-8	-6	-8	-5	-3	-8	-6	-2	-7	-6	-5	-5	-6
13.3583	-7	-7	-9	-7	-7	-8	-6	-8	-6	-3	-7	-6	-2	-7	-6	-5	-5	-6
13.3667	-7	-7	-9	-7	-6	-8	-6	-8	-6	-3	-7	-6	-2	-7	-6	-5	-5	-6
13.375	-8	-6	-9	-7	-6	-8	-6	-8	-6	-3	-7	-6	-2	-7	-6	-5	-5	-6
13.3833	-8	-6	-9	-7	-6	-8	-6	-8	-6	-2	-7	-6	-2	-8	-6	-5	-5	-6
13.3917	-8	-6	-9	-7	-6	-8	-6	-8	-6	-2	-7	-6	-3	-8	-6	-5	-5	-6
13.4	-7	-6	-9	-7	-6	-8	-6	-8	-5	-2	-6	-5	-3	-8	-6	-5	-5	-6
13.4083	-7	-6	-9	-7	-6	-8	-6	-8	-5	-2	-6	-5	-3	-9	-6	-5	-6	-5
13.4167	-7	-6	-9	-7	-6	-8	-6	-9	-5	-2	-6	-6	-3	-9	-6	-5	-6	-5
13.425	-7	-6	-9	-8	-7	-7	-6	-8	-5	-2	-7	-6	-3	-9	-6	-5	-6	-5
13.4333	-6	-6	-9	-8	-7	-7	-6	-8	-5	-3	-7	-6	-3	-8	-6	-5	-6	-5
13.4417	-6	-6	-9	-8	-7	-7	-6	-8	-4	-3	-7	-6	-3	-8	-6	-5	-6	-5
13.45	-6	-6	-9	-8	-7	-8	-7	-8	-4	-3	-7	-6	-3	-8	-6	-5	-6	-5
13.4583	-6	-6	-9	-8	-7	-8	-7	-7	-4	-2	-7	-6	-3	-8	-6	-5	-5	-5
13.4667	-6	-6	-10	-8	-7	-8	-7	-7	-4	-2	-7	-5	-3	-8	-7	-5	-5	-5
13.475	-6	-6	-10	-8	-7	-8	-6	-8	-4	-2	-7	-5	-3	-8	-7	-5	-5	-5
13.4833	-6	-6	-10	-8	-7	-8	-6	-8	-4	-1	-7	-5	-3	-7	-7	-6	-5	-5
13.4917	-6	-6	-10	-8	-7	-8	-6	-8	-4	-1	-7	-6	-3	-7	-7	-6	-5	-5
13.5	-6	-6	-10	-9	-7	-8	-6	-8	-4	-1	-7	-6	-3	-7	-7	-5	-5	-5
13.5083	-6	-6	-10	-9	-6	-8	-6	-9	-4	-1	-7	-6	-3	-7	-6	-5	-5	-5
13.5167	-6	-6	-10	-9	-6	-8	-5	-9	-4	-2	-7	-6	-3	-7	-6	-5	-5	-5
13.525	-6	-6	-10	-9	-6	-8	-5	-9	-4	-2	-7	-6	-3	-8	-6	-5	-5	-5
13.5333	-7	-6	-10	-8	-6	-8	-5	-9	-4	-2	-8	-6	-3	-7	-6	-5	-5	-5
13.5417	-7	-6	-10	-8	-6	-8	-5	-9	-4	-2	-8	-6	-3	-7	-6	-5	-5	-5
13.55	-7	-6	-10	-8	-6	-8	-5	-9	-4	-2	-8	-6	-3	-7	-6	-5	-5	-5
13.5583	-7	-5	-10	-7	-6	-9	-6	-9	-4	-3	-7	-6	-3	-7	-6	-5	-5	-6
13.5667	-8	-5	-10	-7	-6	-9	-6	-9	-4	-3	-7	-6	-3	-8	-7	-5	-5	-6
13.575	-7	-5	-10	-7	-6	-8	-6	-9	-4	-3	-7	-6	-3	-8	-7	-5	-5	-6
13.5833	-7	-5	-10	-7	-7	-8	-6	-8	-4	-3	-7	-6	-3	-8	-7	-5	-5	-6
13.5917	-7	-5	-10	-7	-7	-8	-6	-8	-4	-2	-7	-6	-2	-8	-7	-5	-5	-6
13.6	-7	-5	-9	-7	-7	-8	-5	-8	-4	-2	-8	-6	-2	-8	-7	-5	-5	-6
13.6083	-7	-6	-9	-7	-7	-8	-6	-8	-4	-2	-8	-6	-2	-8	-7	-5	-5	-6
13.6167	-7	-6	-9	-7	-7	-8	-6	-8	-4	-2	-8	-6	-3	-8	-7	-5	-5	-6
13.625	-7	-6	-9	-7	-6	-8	-6	-9	-5	-2	-8	-6	-3	-8	-7	-6	-5	-6
13.6333	-8	-6	-9	-8	-6	-9	-6	-9	-5	-2	-8	-6	-3	-8	-7	-6	-5	-6
13.6417	-7	-6	-9	-8	-6	-9	-6	-9	-5	-2	-8	-6	-3	-8	-7	-6	-5	-6
13.65	-7	-6	-9	-8	-7	-9	-5	-9	-5	-2	-8	-6	-2	-8	-7	-6	-5	-6
13.6583	-7	-6	-9	-8	-7	-9	-5	-9	-5	-2	-9	-6	-2	-8	-7	-6	-5	-6
13.6667	-7	-6	-9	-7	-7	-9	-5	-8	-5	-2	-9	-6	-2	-8	-7	-5	-5	-5
13.675	-7	-5	-9	-7	-7	-8	-5	-8	-5	-2	-8	-6	-1	-8	-7	-5	-5	-5
13.6833	-7	-5	-9	-7	-7	-8	-5	-8	-5	-3	-8	-6	-1	-7	-6	-5	-4	-6
13.6917	-7	-5	-9	-6	-7	-7	-5	-8	-5	-3	-8	-6	-1	-7	-6	-5	-4	-6
13.7	-7	-5	-9	-6	-7	-7	-5	-8	-5	-3	-8	-6	-1	-7	-6	-5	-4	-5
13.7083	-7	-5	-9	-6	-6	-7	-5	-8	-5	-3	-8	-6	-1	-7	-6	-5	-4	-5
13.7167	-7	-5	-9	-7	-6	-7	-5	-8	-4	-3	-8	-6	-1	-7	-6	-5	-4	-5
13.725	-7	-5	-9	-7	-6	-7	-5	-8	-4	-2	-8	-6	-1	-7	-6	-5	-4	-4
13.7333	-7	-6	-9	-7	-6	-7	-5	-8	-4	-2	-8	-6	-2	-7	-6	-5	-5	-4
13.7417	-7	-6	-9	-7	-6	-7	-5	-7	-4	-2	-7	-6	-2	-8	-6	-5	-5	-4
13.75	-7	-6	-9	-7	-6	-8	-5	-7	-4	-2	-7	-6	-2	-8	-6	-5	-5	-4
13.7583	-7	-6	-9	-6	-6	-8	-5	-8	-4	-2	-7	-6	-3	-8	-6	-6	-5	-5
13.7667	-7	-6	-9	-6	-6	-9	-5	-8	-4	-2	-7	-6	-3	-8	-6	-6	-5	-5
13.775	-8	-6	-9	-6	-6	-9	-5	-8	-4	-2	-7	-6	-3	-8	-6	-6	-5	-5
13.7833	-8	-6	-9	-6	-6	-9	-5	-8	-4	-2	-7	-6	-3	-8	-6	-6	-6	-5
13.7917	-8	-6	-9	-6	-6	-9	-5	-8	-5	-2	-7	-6	-3	-7	-6	-6	-6	-5
13.8	-7	-6	-9	-7	-5	-9	-5	-8	-5	-2	-7	-6	-3	-7	-6	-6	-6	-5
13.8083	-7	-6	-9	-7	-6	-9	-5	-8	-5	-2	-7	-6	-3	-7	-6	-6	-6	-5
13.8167	-7	-6	-9	-7	-6	-9	-5	-8	-5	-2	-7	-6	-3	-7	-6	-6	-6	-5
13.825	-7	-6	-9	-7	-6	-8	-4	-8	-5	-2	-7	-6	-3	-7	-7	-6	-6	-5
13.8333	-7	-6	-10	-6	-6	-8	-4	-8	-5	-2	-7	-6	-3	-7	-7	-6	-6	-5
13.8417	-7	-6	-10	-6	-6	-9	-5	-8	-5	-2	-7	-6	-3	-7	-7	-5	-6	-5
13.85	-7	-6	-10	-6	-6	-9	-5	-8	-4	-3	-7	-6	-2	-7	-7	-5	-6	-5
13.8583	-6	-6	-10	-6	-6	-9	-5	-8	-5	-3	-8	-6	-2	-7	-7	-5	-7	-5
13.8667	-6	-6	-10	-6	-7	-9	-5	-8	-5	-3	-8	-6	-2	-7	-7	-5	-7	-5
13.875	-6	-6	-9	-7	-7	-9	-5	-8	-5	-3	-8	-6	-2	-7	-7	-5	-7	-5
13.8833	-6	-6	-9	-7	-6	-9	-5	-8	-5	-3	-8	-6	-2	-6	-7	-5	-7	-5
13.8917	-7	-6	-9	-7	-6	-9	-5	-8	-5	-3	-8	-6	-2	-6	-7	-5	-7	-5
13.9	-7	-6	-9	-7	-6	-8	-5	-8	-5	-3	-8	-6	-2	-6	-8	-5	-7	-5
13.9083	-7	-6	-9	-7	-6	-9	-5	-8	-5	-3	-8	-6	-2	-6	-8	-5	-6	-5
13.9167	-7	-6	-9	-7	-6	-9	-5	-8	-5	-3	-8	-6	-2	-6	-7	-5	-6	-5
13.925	-6	-7	-9	-6	-6	-9	-5	-8	-5	-3	-8	-6	-2	-6	-7	-5	-6	-4
13.9333	-6	-7	-9	-6	-6	-10	-5	-8	-5	-3	-8	-6	-2	-7	-7	-5	-6	-4
13.9417	-6	-7	-9	-6	-6	-10	-5	-8	-4	-3	-8	-6	-2	-7	-7	-5	-6	-4
13.95	-6	-7	-9	-6	-6	-10	-5	-8	-4	-3	-8	-5	-2	-7	-6	-5	-6	-4
13.9583	-7	-7	-9	-6	-6	-10	-5	-8	-4	-3	-8	-6	-3	-7	-6	-5	-6	-4
13.9667	-7	-7	-9	-6	-6	-9	-5	-8	-5	-2	-8	-6	-3	-7	-6	-5	-6	-4
13.975	-7	-6	-9	-6	-6	-9	-5	-8	-5	-2	-8	-6	-3	-7	-6	-5	-6	-4
13.9833	-7	-6	-9	-6	-6	-9	-5	-8	-5	-3	-7	-6	-3	-7	-6	-5	-6	-4
13.9917	-7	-6	-9	-6	-6	-8	-5	-8	-5	-3	-7	-6	-3	-6	-6	-5	-5	-5
14	-7	-6	-9	-6	-7	-8	-5	-8	-5	-3	-7	-6	-3	-7	-6	-5	-5	-5
14.0083	-8	-6	-9	-7	-7	-8	-5	-8	-5	-3	-7	-6	-3	-7	-6	-5	-5	-5
14.0167	-8	-6	-9	-7	-7	-8	-5	-8	-5	-3	-7	-6	-3	-7	-6	-5	-5	-5
14.025	-8	-6	-9	-7	-7	-8	-5	-8	-5	-3	-7	-6	-3	-7	-6	-5	-5	-4
14.0333	-8	-6	-9	-7	-7	-9	-5	-8	-5	-3	-8	-6	-4	-7	-6	-5	-5	-4
14.0417	-8	-5	-9	-7	-7	-9	-5	-7	-5	-3	-8	-6	-4	-8	-7	-5	-5	-4
14.05	-8	-5	-9	-7	-7	-9	-5	-7	-5	-3	-8	-6	-5	-8	-7	-5	-5	-5
14.0583	-8	-5	-9	-7	-7	-9	-5	-7	-5	-3	-8	-6	-5	-8	-7	-5	-5	-5
14.0667	-8	-5	-9	-7	-6	-8	-5	-7	-5	-3	-8	-6	-5	-7	-7	-5	-5	-5
14.075	-8	-5	-9	-7	-6	-8	-5	-7	-5	-3	-8	-6	-5	-7	-7	-5	-5	-4
14.0833	-7	-6	-9	-7	-6	-8	-5	-7	-5	-3	-8	-6	-5	-7	-7	-5	-5	-4
14.0917	-7	-6	-9	-7	-7	-8	-5	-7	-6	-3	-8	-6	-4	-7	-7	-5	-5	-5
14.1	-7	-6	-9	-8	-7	-8	-5	-7	-6	-2	-8	-6	-4	-7	-6	-5	-5	-5
14.1083	-7	-6	-9	-8	-7	-8	-5	-7	-5	-2	-8	-7	-4	-7	-6	-5	-5	-5
14.1167	-6	-6	-9	-8	-7	-8	-5	-8	-6	-2	-8	-7	-3	-7	-6	-5	-6	-5
14.125	-6	-6	-9	-8	-7	-8	-4	-8	-6	-2	-8	-7	-3	-7	-6	-5	-6	-5
14.1333	-6	-6	-8	-7	-7	-8	-4	-8	-6	-2	-8	-7	-3	-7	-6	-6	-6	-5
14.1417	-6	-6	-8	-7	-8	-8	-4	-8	-6	-2	-7	-7	-3	-7	-6	-6	-6	-5
14.15	-7	-6	-8	-7	-8	-8	-4	-8	-6	-2	-7	-7	-2	-7	-6	-6	-6	-5
14.1583	-6	-7	-8	-7	-8	-8	-4	-8	-6	-2	-7	-7	-2	-7	-7	-6	-6	-4
14.1667	-6	-7	-8	-7	-8	-8	-4	-8	-6	-2	-7	-6	-2	-7	-7	-6	-7	-4
14.175	-6	-7	-8	-7	-8	-8	-4	-8	-6	-2	-7	-6	-2	-7	-7	-6	-7	-4
14.1833	-7	-7	-8	-7	-8	-8	-5	-8	-6	-2	-7	-6	-3	-7	-7	-6	-7	-4
14.1917	-7	-7	-8	-7	-8	-8	-5	-8	-6	-2	-7	-6	-3	-7	-7	-6	-7	-4
14.2	-7	-6	-9	-7	-7	-8	-5	-8	-6	-2	-7	-6	-4	-8	-7	-6	-7	-4
14.2083	-7	-6	-9	-7	-7	-8	-5	-8	-6	-2	-8	-6	-4	-8	-7	-5	-6	-4
14.2167	-7	-6	-9	-8	-7	-8	-5	-8	-6	-2	-8	-6	-5	-9	-7	-5	-6	-5
14.225	-7	-6	-9	-8	-7	-8	-5	-8	-5	-3	-8	-6	-5	-9	-7	-5	-6	-5
14.2333	-7	-6	-8	-8	-7	-8	-5	-8	-5	-3	-8	-6	-5	-9	-7	-5	-6	-5
14.2417	-7	-7	-8	-8	-7	-8	-5	-7	-5	-3	-8	-7	-4	-9	-7	-5	-7	-5
14.25	-7	-7	-8	-8	-7	-8	-5	-7	-5	-3	-8	-7	-3	-9	-6	-5	-7	-5
14.2583	-7	-7	-8	-7	-7	-9	-5	-8	-5	-3	-8	-7	-3	-8	-6	-6	-6	-5
14.2667	-7	-7	-8	-7	-7	-9	-5	-8	-5	-3	-8	-7	-3	-8	-6	-6	-6	-5
14.275	-7	-7	-8	-7	-7	-8	-5	-8	-5	-3	-9	-7	-2	-8	-6	-6	-6	-5
14.2833	-7	-7	-8	-7	-8	-8	-5	-8	-5	-3	-9	-7	-2	-8	-6	-6	-6	-5
14.2917	-7	-7	-8	-8	-7	-8	-5	-8	-5	-3	-9	-7	-2	-7	-6	-6	-6	-5
14.3	-7	-7	-8	-8	-7	-8	-5	-8	-5	-3	-9	-8	-2	-7	-6	-6	-6	-5
14.3083	-7	-7	-8	-8	-7	-8	-5	-8	-4	-3	-9	-8	-2	-7	-6	-6	-6	-5
14.3167	-7	-7	-8	-8	-7	-9	-4	-8	-4	-3	-8	-7	-3	-7	-6	-6	-6	-5
14.325	-7	-7	-8	-8	-7	-9	-4	-8	-4	-2	-8	-7	-3	-8	-6	-6	-5	-5
14.3333	-8	-7	-8	-7	-7	-9	-4	-8	-4	-2	-8	-7	-4	-8	-7	-6	-5	-5
14.3417	-8	-7	-8	-7	-7	-9	-4	-8	-4	-2	-8	-6	-4	-8	-7	-6	-6	-5
14.35	-8	-7	-9	-7	-7	-9	-5	-8	-5	-2	-8	-6	-4	-8	-7	-6	-6	-5
14.3583	-8	-7	-9	-7	-7	-9	-5	-8	-5	-3	-8	-7	-3	-8	-7	-6	-6	-5
14.3667	-8	-7	-9	-7	-7	-9	-5	-8	-5	-3	-8	-6	-3	-8	-7	-6	-6	-5
14.375	-8	-7	-9	-7	-7	-9	-5	-8	-5	-3	-8	-6	-3	-8	-7	-6	-6	-5
14.3833	-7	-7	-9	-7	-7	-9	-5	-8	-5	-3	-8	-6	-3	-8	-7	-6	-6	-5
14.3917	-7	-7	-9	-7	-7	-9	-5	-8	-5	-3	-8	-6	-3	-8	-6	-6	-6	-5
14.4	-7	-7	-9	-7	-7	-9	-5	-8	-6	-3	-8	-6	-3	-8	-6	-6	-6	-4
14.4083	-7	-7	-9	-7	-7	-9	-5	-7	-6	-3	-8	-6	-3	-8	-6	-6	-6	-5
14.4167	-7	-7	-9	-7	-7	-9	-4	-7	-6	-3	-8	-6	-3	-8	-6	-6	-5	-5
14.425	-6	-7	-9	-7	-7	-9	-4	-7	-6	-3	-8	-6	-4	-8	-5	-6	-5	-5
14.4333	-6	-7	-9	-7	-7	-9	-5	-7	-6	-3	-8	-6	-3	-8	-6	-6	-6	-5
14.4417	-6	-6	-9	-7	-7	-9	-5	-7	-6	-2	-7	-6	-3	-7	-6	-6	-6	-5
14.45	-6	-6	-9	-7	-7	-9	-5	-8	-5	-2	-7	-6	-3	-7	-6	-6	-6	-5
14.4583	-6	-6	-8	-7	-7	-9	-5	-8	-5	-2	-7	-5	-3	-7	-5	-6	-6	-5
14.4667	-6	-6	-9	-7	-7	-9	-5	-8	-5	-1	-8	-5	-3	-7	-6	-6	-6	-5
14.475	-7	-6	-9	-7	-7	-9	-5	-8	-5	-1	-7	-6	-3	-7	-6	-6	-6	-5
14.4833	-7	-6	-9	-7	-7	-9	-5	-8	-5	-2	-7	-6	-3	-7	-6	-6	-6	-5
14.4917	-7	-6	-9	-7	-7	-9	-4	-9	-5	-2	-7	-6	-3	-7	-5	-6	-5	-5
14.5	-7	-6	-9	-7	-7	-9	-4	-9	-5	-2	-7	-6	-3	-7	-6	-6	-5	-5
14.5083	-7	-6	-9	-6	-7	-8	-4	-9	-5	-2	-7	-6	-3	-7	-6	-6	-5	-5
14.5167	-6	-6	-9	-6	-7	-8	-5	-9	-5	-2	-8	-6	-4	-7	-6	-6	-5	-6
14.525	-6	-6	-10	-7	-7	-8	-5	-9	-5	-2	-8	-6	-4	-7	-6	-6	-5	-6
14.5333	-6	-6	-10	-7	-7	-8	-5	-8	-5	-2	-8	-6	-4	-6	-6	-6	-5	-5
14.5417	-6	-6	-10	-7	-7	-8	-5	-8	-5	-2	-8	-6	-4	-6	-6	-6	-5	-5
14.55	-6	-6	-10	-7	-7	-8	-5	-9	-5	-2	-8	-6	-4	-6	-7	-6	-5	-5
14.5583	-6	-6	-10	-7	-7	-8	-5	-9	-5	-3	-8	-6	-4	-6	-7	-7	-5	-5
14.5667	-6	-6	-10	-7	-7	-8	-5	-8	-5	-3	-8	-6	-4	-7	-7	-7	-5	-5
14.575	-6	-6	-11	-6	-7	-8	-4	-8	-5	-3	-8	-6	-3	-7	-6	-7	-5	-5
14.5833	-6	-6	-11	-6	-7	-9	-4	-7	-6	-2	-8	-6	-3	-7	-6	-6	-4	-5
14.5917	-6	-6	-10	-6	-7	-9	-4	-7	-6	-2	-8	-6	-3	-7	-7	-6	-4	-5
14.6	-6	-6	-10	-6	-7	-9	-4	-7	-6	-2	-8	-6	-3	-7	-7	-6	-4	-5
14.6083	-6	-6	-10	-6	-7	-9	-4	-7	-6	-2	-7	-6	-3	-6	-7	-6	-5	-4
14.6167	-6	-6	-10	-6	-7	-9	-4	-7	-6	-2	-7	-6	-2	-6	-6	-6	-5	-4
14.625	-6	-6	-9	-6	-7	-9	-4	-8	-6	-3	-7	-6	-2	-6	-6	-6	-5	-4
14.6333	-6	-6	-9	-6	-6	-9	-4	-8	-6	-2	-7	-5	-2	-7	-6	-6	-5	-5
14.6417	-6	-6	-9	-6	-6	-9	-4	-8	-6	-2	-7	-5	-2	-7	-5	-5	-5	-5
14.65	-6	-6	-9	-6	-6	-9	-3	-8	-5	-3	-7	-5	-2	-6	-5	-5	-5	-5
14.6583	-6	-5	-9	-6	-5	-9	-3	-8	-5	-3	-7	-5	-2	-6	-5	-5	-5	-4
14.6667	-6	-5	-9	-6	-5	-8	-3	-8	-5	-3	-7	-5	-2	-6	-5	-4	-5	-4
14.675	-5	-5	-9	-6	-4	-8	-4	-8	-5	-3	-6	-5	-2	-6	-5	-4	-4	-4
14.6833	-5	-5	-9	-6	-4	-8	-3	-7	-5	-3	-6	-5	-2	-6	-5	-3	-3	-3
14.6917	-5	-5	-9	-5	-4	-7	-3	-7	-5	-3	-6	-5	-2	-6	-5	-3	-3	-3
14.7	-5	-5	-9	-5	-4	-7	-3	-7	-5	-3	-6	-5	-2	-6	-5	-3	-2	-3
14.7083	-5	-5	-8	-5	-4	-7	-3	-7	-5	-3	-6	-5	-1	-5	-5	-3	-2	-3
14.7167	-5	-5	-8	-5	-4	-6	-3	-7	-4	-3	-7	-5	-1	-5	-4	-3	-1	-3
14.725	-5	-5	-8	-5	-3	-6	-3	-7	-4	-3	-6	-5	-1	-5	-4	-2	-2	-3
14.7333	-5	-5	-8	-5	-3	-5	-3	-6	-4	-2	-6	-5	-2	-5	-4	-2	-2	-3
14.7417	-5	-5	-8	-4	-3	-5	-3	-6	-4	-2	-6	-4	-2	-5	-3	-1	-2	-2
14.75	-4	-5	-8	-4	-3	-4	-2	-6	-4	-2	-5	-4	-2	-5	-3	-1	-2	-2
14.7583	-4	-5	-8	-3	-2	-3	-2	-5	-4	-2	-5	-4	-1	-5	-3	-1	-1	-1
14.7667	-4	-5	-8	-3	-2	-3	-1	-5	-3	-1	-5	-4	-2	-4	-3	0	-1	-1
14.775	-4	-4	-8	-3	-1	-3	0	-5	-3	-1	-5	-4	-2	-4	-3	0	-1	-1
14.7833	-3	-4	-8	-2	-1	-2	0	-4	-3	-1	-4	-3	-1	-4	-3	1	-1	0
14.7917	-3	-4	-8	-2	-1	-2	1	-4	-2	-1	-4	-4	-1	-3	-2	1	0	0
14.8	-3	-4	-7	-1	0	-2	2	-4	-2	-1	-3	-4	0	-3	-2	1	0	0
14.8083	-3	-4	-7	0	0	-1	2	-4	-2	0	-3	-4	0	-3	-2	2	1	1
14.8167	-3	-4	-7	0	1	0	2	-3	-2	0	-3	-3	1	-2	-2	3	2	1
14.825	-2	-4	-7	1	1	0	2	-3	-1	1	-3	-3	1	-2	-2	4	3	2
14.8333	-2	-3	-7	1	2	1	3	-3	0	1	-3	-3	1	-2	-1	4	4	3
14.8417	-1	-3	-6	2	2	1	3	-2	0	2	-2	-2	1	-1	-1	5	5	3
14.85	-1	-3	-6	3	3	2	4	-1	1	2	-2	-2	2	0	0	5	5	3
14.8583	-1	-3	-6	3	4	3	5	-1	1	2	-2	-1	2	0	1	6	6	4
14.8667	-1	-2	-6	4	5	4	5	0	2	2	-1	0	3	0	2	6	7	5
14.875	-1	-2	-6	4	6	4	6	0	3	2	-1	0	3	0	2	7	7	6
14.8833	-1	-1	-5	5	7	5	7	1	3	2	-1	1	4	0	3	7	8	7
14.8917	-1	-1	-5	6	7	5	8	1	4	2	0	1	4	1	4	8	9	8
14.9	0	0	-5	6	8	6	9	2	4	2	0	2	5	1	5	8	9	9
14.9083	0	0	-4	7	9	7	10	3	4	3	1	2	5	2	6	9	10	10
14.9167	0	0	-4	7	10	7	11	3	5	3	1	2	5	2	6	10	10	11
14.925	1	1	-4	8	10	8	12	4	5	3	2	3	5	3	7	11	11	11
14.9333	2	1	-4	8	11	9	13	5	6	4	2	3	6	4	8	12	12	12
14.9417	3	2	-4	8	11	10	14	6	6	4	2	3	6	4	9	13	13	13
14.95	3	2	-3	9	12	10	15	7	7	4	3	3	6	5	10	15	14	13
14.9583	4	3	-3	10	13	11	16	8	8	5	3	4	7	5	11	16	15	14
14.9667	4	4	-2	11	14	12	17	9	9	5	4	4	7	6	12	17	16	14
14.975	4	5	-1	12	15	13	19	10	10	5	5	4	8	7	13	18	17	15
14.9833	5	5	0	13	15	14	19	11	11	6	6	5	8	8	13	19	19	16
14.9917	5	6	1	15	16	15	20	12	12	6	7	6	9	9	14	20	20	17
15	6	6	1	16	17	17	21	12	13	7	7	7	9	10	15	20	21	18
15.0083	6	7	2	17	18	18	23	13	14	8	7	8	9	10	16	21	21	20
15.0167	7	7	3	17	19	20	24	14	15	9	7	9	9	11	17	22	22	21
15.025	7	8	3	18	20	21	25	15	16	9	8	9	10	12	18	23	23	22
15.0333	8	9	4	19	21	22	26	16	17	10	9	10	10	13	19	24	24	23
15.0417	9	10	4	19	22	22	27	16	17	11	9	10	11	14	20	25	25	24
15.05	10	10	4	20	23	23	29	17	18	11	10	11	11	15	20	26	26	25
15.0583	10	11	4	21	24	24	30	17	18	12	11	12	11	16	21	28	27	26
15.0667	11	11	5	22	25	25	31	18	19	12	12	12	11	16	21	28	27	26
15.075	12	12	5	23	26	26	33	19	19	12	13	13	12	17	22	29	28	27
15.0833	13	12	5	24	26	27	35	20	20	12	14	14	12	17	23	30	29	28
15.0917	14	13	6	25	27	28	37	21	21	12	15	14	13	17	24	31	30	29
15.1	15	14	7	26	28	29	38	22	22	13	15	15	13	18	24	31	31	30
15.1083	16	14	7	26	29	30	40	22	23	13	16	15	14	18	25	32	32	30
15.1167	16	15	8	27	30	31	41	23	23	14	16	16	15	19	26	34	33	31
15.125	17	16	9	28	30	31	43	24	24	15	17	16	15	20	27	35	33	32
15.1333	18	17	9	28	31	32	44	25	25	16	18	17	16	21	28	36	34	33
15.1417	19	18	10	29	32	33	46	26	26	17	18	18	16	21	28	37	35	34
15.15	20	19	10	30	33	33	47	26	27	18	19	19	17	22	29	38	36	35
15.1583	20	20	11	30	34	34	49	27	27	18	19	20	17	23	30	39	36	36
15.1667	21	21	11	31	35	35	50	28	28	19	20	21	18	23	30	40	37	37
15.175	21	22	12	32	35	36	52	29	28	20	21	22	18	24	31	41	38	37
15.1833	22	22	13	33	36	36	54	30	29	21	21	23	19	25	32	42	39	38
15.1917	23	23	14	34	36	37	55	31	30	21	22	24	19	25	32	42	40	39
15.2	23	23	15	35	37	38	57	32	30	22	23	25	19	25	33	43	40	39
15.2083	24	24	16	35	37	39	58	32	31	23	24	25	19	26	33	44	41	40
15.2167	25	25	16	35	38	40	60	33	31	23	25	26	19	26	33	44	42	41
15.225	26	26	17	36	39	40	61	34	32	24	26	26	19	27	33	45	43	41
15.2333	26	26	17	36	40	41	62	34	33	25	27	27	19	27	34	45	44	42
15.2417	27	27	18	37	40	42	64	35	34	25	27	27	20	28	35	46	45	43
15.25	28	28	18	38	41	42	65	35	34	25	28	28	20	28	35	46	45	44
15.2583	29	29	19	38	41	42	66	36	35	26	28	29	21	29	35	46	46	45
15.2667	30	30	19	39	42	42	68	36	36	26	29	30	21	29	36	47	47	45
15.275	31	30	20	39	42	43	69	37	36	27	30	31	21	30	36	47	47	46
15.2833	32	31	20	40	43	43	70	37	37	27	30	32	21	31	36	48	48	46
15.2917	33	32	21	41	43	44	72	38	38	28	31	33	21	31	36	48	48	47
15.3	33	33	22	41	44	45	73	38	38	28	32	34	21	31	36	49	49	47
15.3083	34	34	24	41	45	46	75	39	39	28	33	35	22	31	36	49	50	48
15.3167	35	34	24	40	45	47	76	40	39	29	33	36	22	32	36	49	51	49
15.325	35	35	25	41	46	48	78	40	40	29	34	36	23	32	36	50	51	49
15.3333	36	36	26	41	46	48	79	41	40	30	34	37	24	32	37	50	52	50
15.3417	37	37	26	41	46	49	80	42	41	31	34	38	24	32	37	51	52	51
15.35	38	38	27	42	45	49	81	43	42	31	35	38	24	32	38	51	53	52
15.3583	38	39	28	42	45	50	82	44	43	32	36	39	24	32	38	51	53	53
15.3667	39	40	29	43	45	50	83	44	44	33	37	39	24	32	39	51	53	53
15.375	39	41	29	43	45	51	84	45	44	33	38	40	24	32	39	52	53	54
15.3833	39	41	30	43	46	51	86	45	45	34	39	40	25	32	40	52	53	54
15.3917	40	42	31	43	46	51	87	45	46	34	39	40	25	31	40	52	54	54
15.4	41	42	32	43	47	51	88	46	46	34	39	41	25	31	40	52	54	54
15.4083	41	43	33	43	48	51	88	46	46	34	40	42	25	31	41	53	54	54
15.4167	42	43	34	43	49	51	89	47	47	35	40	44	25	31	40	53	55	55
15.425	43	44	35	43	49	51	90	47	47	35	41	45	25	31	40	53	55	55
15.4333	44	45	36	44	49	51	91	47	47	36	41	46	25	32	40	53	56	55
15.4417	44	45	37	45	50	52	91	48	47	37	42	47	25	32	40	53	56	55
15.45	45	46	37	45	50	52	92	49	48	37	42	47	25	32	40	53	57	56
15.4583	46	47	37	46	50	52	93	49	48	38	43	48	25	32	40	54	58	56
15.4667	47	48	37	46	50	53	95	50	49	38	43	48	25	33	40	54	58	57
15.475	48	49	38	46	50	53	96	51	50	39	44	50	25	33	41	54	58	57
15.4833	49	49	39	46	50	54	97	52	51	40	44	51	25	33	41	54	58	58
15.4917	49	50	40	46	51	54	98	53	52	40	45	52	26	33	41	55	59	59
15.5	50	51	41	46	51	54	99	53	53	40	45	53	26	33	41	55	59	59
15.5083	51	51	42	46	51	55	100	54	54	41	45	53	26	33	42	56	59	60
15.5167	52	52	43	45	52	55	101	55	54	41	46	54	27	33	42	56	60	61
15.525	53	53	43	45	52	55	101	55	55	41	47	55	27	33	42	57	60	62
15.5333	53	54	44	46	52	56	102	55	55	41	48	55	28	33	43	57	61	63
15.5417	54	55	45	46	52	56	103	56	56	42	48	56	28	33	43	58	62	63
15.55	54	56	46	47	52	57	103	57	56	42	49	57	28	33	43	58	62	64
15.5583	55	57	47	47	52	57	104	57	57	43	50	58	28	34	44	58	62	64
15.5667	56	57	48	48	52	57	104	58	57	43	51	59	28	34	44	58	63	65
15.575	57	58	49	48	53	57	105	59	58	43	51	59	28	34	45	59	63	65
15.5833	58	59	49	49	54	57	106	59	58	44	52	60	29	34	46	59	64	65
15.5917	59	59	50	49	54	58	108	60	59	44	53	60	29	35	47	59	64	66
15.6	60	60	51	50	54	58	109	61	60	45	53	61	29	35	47	60	65	66
15.6083	60	61	52	51	55	59	110	61	60	45	54	62	29	36	47	60	65	66
15.6167	61	62	53	51	55	60	111	62	61	45	55	62	29	36	47	61	66	67
15.625	62	63	54	52	55	61	112	62	62	46	56	62	29	36	47	61	66	67
15.6333	63	64	55	52	56	61	113	63	62	46	57	63	29	36	47	62	67	67
15.6417	63	64	56	53	57	62	114	63	63	46	57	63	29	36	47	63	68	68
15.65	64	65	57	53	57	63	116	64	64	47	58	64	29	37	47	64	69	69
15.6583	64	65	58	53	58	64	117	64	64	47	59	65	30	37	47	65	70	70
15.6667	65	66	58	54	58	65	118	65	65	48	59	65	29	37	47	65	70	71
15.675	66	66	58	54	59	65	120	66	66	49	60	66	29	38	48	66	71	72
15.6833	67	68	58	54	59	65	121	67	67	49	61	67	29	39	48	67	71	72
15.6917	68	69	59	54	60	65	122	67	68	50	62	68	29	39	49	67	72	73
15.7	68	70	59	54	60	66	123	68	68	50	63	69	29	39	49	68	72	73
15.7083	69	71	61	54	61	67	124	69	68	51	64	69	30	39	50	68	73	74
15.7167	70	72	62	55	62	67	125	70	68	51	65	70	30	39	50	69	74	74
15.725	70	72	63	56	62	68	126	70	69	51	65	71	31	40	50	69	74	75
15.7333	71	73	64	56	63	69	128	71	70	52	66	72	31	40	51	70	75	76
15.7417	72	74	65	57	64	69	130	72	71	52	67	73	31	41	51	70	76	77
15.75	72	74	65	58	65	70	132	73	72	52	67	73	32	41	52	71	77	78
15.7583	73	75	66	59	65	71	133	74	72	53	68	73	32	42	53	71	77	79
15.7667	74	76	67	59	66	71	134	74	73	53	68	73	33	42	54	72	78	80
15.775	75	77	67	60	66	72	136	75	73	54	69	74	33	43	55	73	79	81
15.7833	75	78	68	60	67	73	137	75	74	54	70	75	33	43	56	74	80	82
15.7917	76	79	68	61	67	75	139	76	75	55	70	76	34	43	56	74	81	83
15.8	77	80	69	62	68	76	140	77	76	55	71	77	35	44	56	75	81	83
15.8083	78	80	70	62	69	76	142	77	77	55	71	78	35	44	56	76	82	83
15.8167	79	81	71	62	69	77	143	77	78	56	71	79	35	45	57	77	83	84
15.825	79	82	72	62	69	77	145	77	79	57	71	79	35	45	57	77	83	85
15.8333	80	82	73	63	70	78	146	78	80	57	72	80	35	46	58	77	84	85
15.8417	80	83	74	63	70	78	148	79	80	58	72	80	36	46	58	78	84	86
15.85	81	83	74	64	70	79	149	79	81	58	73	81	36	46	59	78	84	87
15.8583	81	84	75	64	70	80	151	80	81	58	74	81	36	46	60	79	85	87
15.8667	81	85	76	65	70	81	153	80	81	58	74	82	36	46	61	79	85	88
15.875	82	86	76	65	71	81	154	81	82	58	75	82	36	47	62	80	85	89
15.8833	82	87	77	65	72	82	155	81	83	59	75	83	37	47	62	81	86	89
15.8917	83	88	78	66	73	82	157	82	83	59	76	83	37	47	63	81	87	90
15.9	84	88	79	66	74	83	158	82	84	59	76	84	38	48	63	82	87	90
15.9083	85	89	80	66	74	83	159	82	84	59	77	84	39	49	63	82	88	90
15.9167	86	89	81	66	74	83	160	83	84	60	78	85	40	49	63	83	88	90
15.925	86	90	81	67	74	83	161	84	85	60	78	86	40	49	63	83	89	90
15.9333	87	90	81	67	75	83	163	84	85	61	78	86	40	49	64	84	89	90
15.9417	88	90	82	68	75	84	164	84	86	61	79	86	40	50	64	84	89	90
15.95	88	91	82	69	75	84	165	84	86	62	79	86	39	50	64	84	90	91
15.9583	88	91	83	69	75	84	167	84	86	62	79	87	39	50	65	84	90	91
15.9667	88	92	83	69	76	85	168	85	86	62	79	87	39	50	65	85	90	92
15.975	88	92	84	70	76	85	169	85	86	63	80	88	39	50	66	85	90	92
15.9833	88	92	84	70	77	85	169	85	86	63	80	88	39	50	67	85	90	93
15.9917	89	93	85	70	77	85	169	85	86	63	80	88	39	50	67	85	91	93
16	89	93	85	70	77	85	169	85	86	62	80	88	39	50	68	85	91	94
16.0083	90	94	85	70	77	86	170	85	87	62	80	88	39	50	68	85	91	94
16.0167	90	94	86	70	77	86	171	86	87	62	80	89	39	51	69	85	91	94
16.025	90	94	86	70	77	85	171	86	87	63	80	89	39	51	69	85	91	95
16.0333	90	94	86	69	76	85	171	87	87	63	79	89	39	52	69	85	90	95
16.0417	90	94	87	69	76	85	172	87	87	63	79	89	39	52	69	85	90	95
16.05	90	95	87	69	76	85	172	87	86	63	79	90	39	52	69	85	90	94
16.0583	90	95	87	69	76	85	172	87	86	63	79	90	39	51	70	86	90	94
16.0667	90	96	87	68	76	84	172	87	85	63	80	90	39	51	70	86	90	93
16.075	90	96	87	68	75	84	172	87	85	62	80	90	40	51	70	86	90	93
16.0833	90	96	87	68	75	84	172	87	85	62	81	90	40	51	70	86	90	92
16.0917	90	96	87	68	75	85	172	87	85	62	81	90	39	51	70	86	90	92
16.1	90	96	87	68	75	85	172	87	85	61	81	90	39	51	69	86	90	91
16.1083	91	96	87	68	74	84	172	87	85	61	81	90	38	50	69	86	89	91
16.1167	91	96	86	67	74	84	172	87	85	61	81	90	38	50	69	85	89	91
16.125	91	96	86	67	73	83	172	87	85	61	81	90	38	50	69	85	88	91
16.1333	90	96	87	67	73	83	172	86	85	61	81	90	37	50	69	85	88	90
16.1417	90	96	87	67	73	83	172	86	84	62	81	90	37	49	68	85	88	90
16.15	89	95	86	67	73	83	172	85	84	62	81	90	37	49	68	84	88	90
16.1583	89	95	86	66	73	83	172	85	84	62	80	89	37	48	67	83	87	90
16.1667	89	95	86	66	73	82	172	84	85	62	80	88	37	48	66	82	87	90
16.175	89	95	86	66	72	82	171	84	85	62	80	88	36	47	65	82	86	90
16.1833	89	94	85	65	71	82	171	84	84	62	79	88	36	47	65	81	86	89
16.1917	89	94	85	65	71	82	171	84	84	62	79	88	36	46	64	81	86	89
16.2	89	95	85	65	70	81	171	84	83	61	79	88	36	46	63	80	86	88
16.2083	88	95	85	64	70	81	170	83	82	61	78	87	36	46	63	80	86	87
16.2167	88	95	85	64	69	80	170	83	82	60	78	87	36	46	63	80	86	86
16.225	87	94	85	64	69	79	170	83	81	60	78	86	36	46	63	80	86	85
16.2333	87	94	85	63	69	78	169	82	81	59	78	86	36	46	63	80	85	85
16.2417	87	93	85	63	68	78	169	82	80	58	78	86	36	46	62	79	85	84
16.25	87	93	85	62	68	77	168	82	79	58	77	86	36	46	61	79	84	84
16.2583	87	92	86	62	67	77	168	81	79	58	77	85	36	45	61	79	84	85
16.2667	86	92	86	61	67	76	168	81	79	57	77	85	35	45	60	78	83	85
16.275	86	92	86	60	67	75	167	80	79	57	76	84	35	45	60	78	83	85
16.2833	86	92	86	60	67	75	167	80	79	57	76	84	34	45	60	77	82	85
16.2917	86	92	86	60	66	75	166	79	79	57	76	85	33	44	59	77	82	84
16.3	86	91	85	59	66	75	166	79	79	57	75	84	32	44	59	76	81	84
16.3083	86	91	85	58	65	75	165	78	79	57	75	84	32	43	59	76	80	83
16.3167	86	91	85	58	65	75	164	78	79	57	75	83	32	43	58	76	80	82
16.325	86	91	84	57	64	74	163	78	78	57	74	83	32	43	57	75	79	81
16.3333	85	91	84	56	64	73	162	77	78	57	74	82	32	43	56	75	79	81
16.3417	85	91	84	56	64	73	162	77	78	57	74	82	32	43	56	74	79	81
16.35	84	90	83	56	64	72	161	76	78	57	73	82	32	43	55	73	79	80
16.3583	83	90	83	56	64	71	159	75	78	56	72	82	32	43	55	73	79	79
16.3667	83	90	82	55	63	70	158	75	77	56	72	81	31	43	54	72	79	79
16.375	82	89	82	55	63	70	158	74	77	55	71	81	31	42	55	71	78	79
16.3833	81	89	81	55	63	69	157	73	76	55	70	81	31	42	55	71	78	79
16.3917	81	89	80	55	63	69	157	73	76	54	69	81	31	42	55	71	77	78
16.4	80	88	80	54	62	69	157	72	75	54	69	81	30	42	55	71	76	78
16.4083	80	88	80	54	62	69	156	72	75	53	69	80	30	41	55	71	75	78
16.4167	79	87	80	53	61	69	156	72	74	53	69	79	29	41	55	71	75	77
16.425	79	87	80	53	60	69	156	72	73	53	70	78	29	40	55	70	74	77
16.4333	78	87	80	53	60	68	156	72	73	53	70	78	29	40	55	70	74	76
16.4417	78	86	79	53	59	67	155	72	72	53	70	77	29	39	55	69	73	76
16.45	78	85	78	53	58	66	155	71	72	53	69	77	29	39	54	68	73	76
16.4583	77	85	78	53	58	66	154	71	72	52	69	76	29	39	53	68	72	75
16.4667	77	84	77	53	58	66	154	71	71	52	68	76	29	38	52	68	72	75
16.475	77	83	77	52	57	66	153	70	71	52	68	75	28	38	52	67	72	75
16.4833	77	83	77	52	57	65	153	70	70	51	67	74	28	37	51	66	71	75
16.4917	77	83	77	52	57	64	152	70	70	51	67	74	28	37	51	66	71	74
16.5	76	83	76	52	57	64	151	69	69	50	66	73	28	37	50	65	71	74
16.5083	76	83	76	51	57	63	150	68	69	50	66	73	28	36	49	65	71	73
16.5167	76	83	76	51	57	63	149	68	68	50	66	73	27	36	49	64	71	73
16.525	76	82	76	50	57	63	149	67	68	49	65	73	27	35	48	63	70	72
16.5333	75	82	75	50	56	63	148	67	67	49	65	73	27	35	48	63	70	72
16.5417	75	81	75	49	56	62	147	66	67	49	64	73	27	34	47	62	70	71
16.55	74	81	75	49	55	62	147	66	67	49	64	72	27	34	47	62	69	70
16.5583	74	81	75	49	55	62	147	66	66	49	64	72	27	33	46	61	68	70
16.5667	74	81	75	48	54	61	146	66	66	49	63	72	26	34	46	61	67	70
16.575	74	80	75	47	54	61	146	66	65	48	63	71	26	34	45	60	67	70
16.5833	73	80	74	46	54	61	146	65	65	48	63	71	26	34	45	60	66	70
16.5917	73	80	74	46	54	61	145	65	65	48	62	71	26	34	44	60	66	70
16.6	72	80	73	46	53	61	145	65	65	47	62	70	26	34	44	59	65	70
16.6083	72	80	73	46	53	60	144	64	65	47	61	70	25	33	43	59	64	69
16.6167	72	80	73	45	52	59	143	64	65	47	61	70	25	32	43	59	64	69
16.625	72	79	73	45	51	59	142	63	65	47	60	70	25	31	42	59	63	68
16.6333	72	79	72	45	51	58	141	62	65	46	60	70	25	31	42	59	63	67
16.6417	71	79	72	45	50	58	140	62	65	46	59	70	25	31	42	58	62	66
16.65	71	78	71	45	50	57	139	62	65	45	59	69	24	31	42	57	62	66
[truncated: 5,202 more rows]

## Sheet: Y251A_R285S_UV
Elution Time	-CD82-2EGF-1	-CD82-2EGF-2	-CD82-2EGF-3	-CD82-2R-1	-CD82-2R-2	-CD82-2R-3	#NAME?	#NAME?	#NAME?	#NAME?	I-TM-2EGF-1	I-TM-2EGF-2	I-TM-2EGF-3	I-TM-2R-1	I-TM-2R-2	I-TM-2R-3	I-TM-equi-1	I-TM-equi-2	I-TM-equi-3	I-TM_cntr
0	-3	1	1	1	3	-1	-3	1	-2	0	-1	0	0	-4	0	0	-1	-1	-1	0
0.00833	-3	1	1	1	3	-1	-3	1	-2	0	-1	0	0	-4	0	0	-1	-1	-1	0
0.01667	0	-1	1	-1	1	0	0	1	-1	0	1	0	0	-2	0	0	0	1	0	0
0.025	1	0	-1	-1	0	0	1	1	-1	0	2	1	1	-1	0	0	-1	1	0	0
0.03333	1	0	-2	-1	1	1	2	0	-2	1	3	2	2	0	-1	1	-1	1	1	1
0.04167	1	0	-3	0	1	1	3	-1	-2	1	4	2	2	1	-1	2	-2	1	1	1
0.05	1	0	-3	1	0	1	4	-2	-1	0	4	1	2	1	-1	1	-3	1	1	1
0.05833	1	0	-2	1	-1	-1	4	-2	1	0	4	2	1	1	-1	1	-4	1	1	1
0.06667	1	0	-3	1	-3	-1	4	-2	1	-1	4	2	0	2	-1	1	-3	1	0	0
0.075	2	-1	-3	1	-3	-1	4	-2	1	-2	4	2	-1	2	-1	0	-2	1	0	-2
0.08333	2	-1	-3	0	-3	-2	3	-3	1	-3	2	2	-1	3	-2	0	-1	1	0	-2
0.09167	2	-1	-3	-1	-3	-2	3	-4	2	-3	1	2	-1	2	-2	0	-1	1	0	-1
0.1	2	-1	-2	-2	-3	-2	1	-3	2	-3	2	2	0	1	-1	0	-1	1	-1	-1
0.10833	2	-1	-2	-1	-2	-2	-1	-2	3	-3	3	2	0	1	0	1	-1	2	-1	-1
0.11667	3	-1	-2	-1	-2	-2	-2	-1	2	-2	3	1	0	1	0	1	-1	2	0	-1
0.125	3	-1	-2	-2	-3	-2	-1	0	1	-1	4	0	0	1	-1	1	0	2	-1	-1
0.13333	3	-1	-2	-2	-4	-1	0	0	0	-1	3	-1	-1	1	-2	1	0	2	-1	-1
0.14167	2	0	-2	-3	-4	-1	1	1	-1	-1	3	-2	0	1	-2	1	0	3	-2	-2
0.15	2	1	-2	-3	-3	-2	1	1	0	-2	3	-3	1	1	-1	2	0	3	-3	-2
0.15833	2	2	-2	-2	-3	-2	0	0	1	-3	3	-2	2	0	-1	1	0	2	-3	-2
0.16667	2	3	-2	-2	-3	-2	-2	0	3	-4	2	-2	2	-1	-1	0	0	2	-2	-1
0.175	2	3	0	-2	-3	-2	-3	0	4	-4	2	-1	2	-1	-1	1	-1	1	0	0
0.18333	2	3	0	-2	-3	-2	-3	0	4	-3	2	0	1	0	0	1	0	1	0	1
0.19167	1	3	0	-2	-2	-2	-2	0	4	-3	2	1	0	0	0	2	0	1	0	1
0.2	0	2	1	-1	-2	-2	-1	0	3	-2	2	1	0	0	1	2	1	1	-1	0
0.20833	0	0	2	-1	-2	-1	-1	0	3	-1	2	1	0	-1	1	1	1	0	-2	-2
0.21667	-1	-1	3	-1	-3	-1	1	-1	2	0	2	1	0	-2	2	0	1	0	-2	-2
0.225	0	-2	3	-1	-4	0	2	-2	1	0	2	2	0	-2	3	-1	-1	-1	-2	-2
0.23333	1	-2	2	-1	-4	1	1	-2	1	0	2	2	1	-1	4	-2	-2	0	-2	0
0.24167	1	-2	2	-1	-4	2	1	-2	1	-1	2	2	1	-1	4	-1	-2	1	0	1
0.25	1	-2	1	-1	-4	2	1	-1	2	-2	3	1	1	0	3	1	-2	2	1	3
0.25833	0	0	1	-1	-3	2	1	0	2	-3	4	1	1	-1	1	2	-2	2	2	3
0.26667	0	0	0	0	-3	2	1	0	2	-2	4	1	1	-1	-2	3	-2	3	3	3
0.275	0	0	-1	0	-3	2	0	0	3	-1	4	1	1	-1	-4	4	-1	4	3	2
0.28333	1	-1	-1	1	-3	1	-1	-1	4	0	4	0	1	-1	-4	4	-1	4	1	2
0.29167	1	-1	-2	2	-2	0	-2	-2	3	1	4	0	1	-2	-4	4	0	4	-1	2
0.3	0	0	-2	2	-2	0	-2	-2	3	1	4	0	1	-2	-4	3	-1	4	-2	2
0.30833	1	-1	-2	1	-2	-1	-2	-2	3	1	4	0	0	-2	-4	3	-1	4	-3	2
0.31667	1	-1	-1	0	-3	-1	-2	-2	3	0	3	0	0	-2	-4	3	-2	3	-4	1
0.325	1	-2	0	-1	-4	-1	-2	-2	3	-1	2	1	1	-2	-3	2	-2	2	-4	-1
0.33333	1	-2	0	-2	-5	0	-2	-3	3	-1	2	2	1	-3	-3	2	-1	2	-4	-1
0.34167	0	-2	0	-2	-5	1	-1	-2	3	0	2	2	0	-4	-3	3	0	2	-4	-2
0.35	-1	-2	1	-2	-5	2	-1	-1	4	0	3	1	1	-4	-3	2	1	2	-3	-2
0.35833	-1	-1	1	-1	-5	1	-2	0	5	-1	3	0	1	-3	-3	2	1	3	-2	-2
0.36667	-1	-1	0	-1	-5	0	-3	0	4	-2	4	0	2	-2	-3	1	0	3	-2	-1
0.375	0	-1	-1	-1	-5	0	-3	-1	3	-2	3	0	2	-1	-4	1	-1	3	-2	-2
0.38333	1	-1	-1	-1	-4	-1	-2	-1	2	-3	2	0	1	-1	-3	1	-2	2	-2	-2
0.39167	1	0	-1	0	-3	-2	-1	-2	1	-2	1	-1	1	-2	-3	2	-2	1	-2	-1
0.4	1	0	-1	0	-3	-1	-1	-2	1	-1	0	-2	0	-2	-3	4	-3	1	-1	-1
0.40833	0	0	-1	0	-3	0	-1	-2	1	-1	1	-2	-1	-2	-3	5	-2	1	0	-1
0.41667	1	1	-1	0	-4	1	0	-1	1	-1	1	-2	-1	-2	-1	6	-2	1	2	-1
0.425	1	1	-2	0	-5	2	0	-1	1	-1	2	-2	0	-2	1	6	-1	1	2	-1
0.43333	1	0	-1	-2	-6	1	0	-1	1	-1	3	0	1	-2	1	5	-1	1	2	0
0.44167	1	-1	-1	-2	-6	1	0	-1	2	-2	2	1	1	-2	1	5	0	1	2	-1
0.45	1	-1	-1	-3	-5	1	0	0	3	-3	1	2	1	-1	0	4	1	2	3	-1
0.45833	1	-1	0	-3	-4	2	0	0	5	-5	1	2	0	-1	-1	3	0	2	4	-1
0.46667	0	-1	0	-3	-3	2	0	0	5	-5	1	2	-1	-1	-1	2	-1	3	4	-1
0.475	1	-1	0	-3	-3	1	0	-1	4	-4	1	2	-1	-1	0	2	-2	3	3	-1
0.48333	2	-1	0	-3	-3	0	0	-2	3	-3	2	1	-2	-2	1	3	-2	2	3	0
0.49167	3	-1	0	-3	-3	0	0	-2	2	-2	2	0	-2	-2	1	3	-1	2	3	-1
0.5	4	-1	1	-3	-4	0	0	-2	2	-3	3	-1	-3	-1	1	2	-1	2	2	-1
0.50833	4	0	1	-3	-4	-1	0	-2	3	-3	3	-2	-2	-1	0	2	-1	2	2	-2
0.51667	4	1	0	-2	-4	-1	0	-2	3	-2	3	-2	-1	-1	-2	2	-1	2	1	-2
0.525	3	1	-1	-1	-3	0	-1	-1	4	-1	3	-2	0	-1	-2	2	0	2	2	-2
0.53333	2	1	-2	0	-2	1	0	-1	5	-1	3	-3	0	-2	-2	2	0	2	2	-2
0.54167	2	0	-3	0	-2	2	1	-1	4	-1	2	-2	0	-1	-1	2	-1	3	3	-1
0.55	1	0	-3	-1	-3	1	1	-1	3	-1	2	-2	0	-1	-1	1	-1	3	3	-1
0.55833	1	0	-3	-1	-4	1	1	-1	3	-1	1	-1	0	-1	-2	1	-2	4	3	1
0.56667	1	1	-1	-2	-4	0	1	-2	2	-2	1	-1	0	-1	-3	0	-2	4	3	1
0.575	1	1	0	-2	-5	0	1	-2	2	-2	1	-2	-1	-1	-4	0	-3	3	3	1
0.58333	1	1	1	-3	-5	0	0	-1	2	-2	2	-2	0	-2	-4	1	-3	2	3	-1
0.59167	2	1	1	-3	-5	0	0	-2	2	-3	3	-2	-1	-2	-3	1	-3	1	2	-2
0.6	1	1	1	-2	-4	1	-1	-2	3	-3	4	-1	-1	-2	-3	1	-3	1	0	-3
0.60833	1	0	1	-2	-5	1	-1	-3	5	-3	4	0	0	-3	-2	1	-3	1	-1	-4
0.61667	0	0	-1	-2	-5	2	-2	-4	5	-3	4	0	0	-2	-1	1	-3	1	-1	-4
0.625	1	0	-2	-3	-5	2	-1	-4	5	-2	4	1	0	-1	-1	0	-3	1	-2	-3
0.63333	1	1	-3	-4	-5	2	-1	-5	4	-2	4	1	-1	-1	-1	0	-2	1	-1	-1
0.64167	2	2	-3	-5	-4	2	-1	-5	3	-3	3	1	-1	-1	-1	-1	0	0	-1	-1
0.65	1	2	-4	-4	-3	1	-1	-4	2	-4	3	0	-1	-1	-1	-1	0	0	0	-1
0.65833	1	2	-5	-3	-2	0	-2	-4	2	-4	3	-1	-1	-2	0	0	1	0	0	-1
0.66667	0	1	-4	-2	-2	0	-1	-3	1	-4	3	0	-1	-3	0	0	1	0	0	-1
0.675	1	1	-4	-3	-2	-1	0	-3	0	-4	3	0	0	-2	0	-1	1	-1	-1	-1
0.68333	1	1	-4	-3	-2	-1	0	-3	1	-5	2	0	0	0	0	-2	0	-1	-1	-2
0.69167	1	0	-3	-2	-2	-2	0	-3	2	-5	1	-1	0	0	-1	-2	-1	-1	-1	-2
0.7	1	1	-3	-2	-1	-3	-1	-3	2	-5	0	-1	0	1	-1	-1	-2	-1	1	-2
0.70833	1	1	-2	-1	-1	-2	-2	-3	1	-5	0	-1	0	1	-1	-1	-2	-1	2	-3
0.71667	1	1	-1	-1	-1	-2	-2	-2	1	-5	0	-2	-1	2	0	-1	-2	0	3	-3
0.725	0	1	0	-2	-2	-1	-1	-1	1	-4	1	-2	-1	2	1	-1	-1	1	3	-4
0.73333	0	1	0	-3	-3	-1	0	-1	2	-3	1	-1	0	3	0	-1	0	2	2	-4
0.74167	0	1	0	-3	-3	-1	0	-1	3	-3	2	-1	0	4	-1	-1	-1	1	1	-3
0.75	1	1	0	-3	-3	-1	1	-2	3	-3	3	-1	1	3	-2	-1	-1	1	1	-2
0.75833	2	2	-1	-3	-3	-1	0	-3	3	-3	3	1	2	2	-4	-1	0	1	1	-1
0.76667	2	2	-1	-3	-2	-2	0	-3	3	-2	3	1	2	0	-5	0	0	1	1	0
0.775	2	2	-1	-4	-2	-1	0	-3	3	-1	4	0	1	-1	-6	0	0	1	0	-1
0.78333	2	1	0	-5	-3	0	0	-3	3	-1	4	0	1	-1	-6	1	-1	2	-1	-2
0.79167	2	-1	0	-6	-4	1	0	-3	4	-1	4	0	1	-2	-7	2	0	1	-1	-2
0.8	2	-1	0	-5	-5	2	0	-4	4	-2	3	0	1	-2	-7	2	0	1	-1	-2
0.80833	2	-1	-1	-4	-6	2	0	-4	4	-3	3	-1	1	-2	-7	2	0	2	0	-1
0.81667	1	-1	-1	-3	-5	2	0	-4	3	-3	3	-2	0	-2	-6	2	0	3	1	-1
0.825	1	0	-2	-2	-5	2	0	-5	2	-2	3	-2	0	-1	-5	2	0	3	1	-1
0.83333	1	-1	-3	0	-5	2	1	-4	2	-1	4	-1	0	-2	-3	2	0	3	2	0
0.84167	1	-1	-3	1	-4	3	1	-4	2	-1	5	0	0	-2	-3	3	0	1	3	1
0.85	1	-1	-3	1	-3	2	1	-3	2	0	6	0	0	-2	-2	3	0	1	3	1
0.85833	0	0	-2	0	-3	1	1	-3	1	0	7	0	0	-2	-1	4	-1	2	2	2
0.86667	0	0	-2	0	-3	1	1	-2	1	0	6	1	0	-2	-1	4	-2	2	2	2
0.875	-1	-1	-3	1	-3	1	2	-3	0	-1	6	1	0	-1	0	3	-2	3	1	1
0.88333	-1	-1	-3	2	-2	0	3	-3	0	-2	5	1	0	-1	0	2	-3	3	1	0
0.89167	-2	-1	-4	1	-1	1	3	-3	1	-3	5	0	0	-1	-1	1	-3	3	1	-1
0.9	-3	-1	-4	1	-1	1	2	-2	0	-3	4	1	1	-2	-1	2	-3	3	2	-2
0.90833	-3	1	-5	1	-2	1	2	-2	0	-2	4	1	1	-1	-2	2	-4	3	2	-2
0.91667	-3	2	-5	1	-3	1	2	-2	0	-2	4	1	1	-1	-2	2	-4	3	1	-3
0.925	-2	2	-4	0	-4	1	2	-3	0	-2	5	1	1	-1	-2	2	-4	2	1	-3
0.93333	-1	2	-3	-1	-5	1	2	-3	0	-2	5	0	1	-1	-3	3	-4	2	1	-3
0.94167	1	2	-2	-1	-5	0	2	-3	0	-2	6	0	2	0	-2	3	-3	2	0	-3
0.95	2	3	-2	-1	-4	-2	1	-3	0	-1	6	-1	3	0	-2	2	-2	2	0	-2
0.95833	3	3	-2	-2	-2	-3	2	-4	-1	-2	5	-1	3	0	-2	3	-2	2	0	-1
0.96667	3	4	-2	-2	-2	-4	2	-4	-2	-3	4	-1	3	0	-3	4	-2	2	0	0
0.975	4	4	-2	-2	-2	-4	2	-3	-2	-3	2	-1	2	0	-4	4	-3	2	0	1
0.98333	4	4	-2	-2	-3	-3	3	-3	-2	-2	2	-1	1	0	-5	4	-3	1	1	1
0.99167	3	3	-2	-2	-3	-2	3	-3	-2	-1	1	0	0	0	-4	4	-2	1	1	1
1	2	3	-2	-1	-3	0	3	-4	-1	1	2	0	-1	1	-4	3	-1	1	2	0
1.00833	1	1	-1	-1	-4	1	4	-4	0	1	2	0	-1	1	-4	2	-1	1	2	0
1.01667	0	0	-2	-2	-4	1	5	-5	1	0	2	0	-2	2	-5	1	-2	1	1	0
1.025	0	-1	-3	-2	-4	0	5	-4	1	0	1	-1	-2	2	-4	1	-2	1	1	1
1.03333	0	0	-2	-2	-5	-1	4	-4	2	0	1	-1	-1	3	-3	0	-2	1	1	1
1.04167	0	0	0	-2	-5	-1	2	-3	3	0	1	-1	-1	3	-2	-1	-2	1	1	1
1.05	-1	1	1	-3	-5	-1	1	-4	3	-1	1	-1	-1	3	-2	-1	-2	1	2	1
1.05833	-1	2	0	-3	-6	-1	0	-4	3	0	2	-1	0	2	-2	0	-2	1	2	1
1.06667	-1	2	-1	-3	-6	-2	-1	-3	2	1	2	-1	0	1	-2	0	-2	2	2	2
1.075	0	3	-2	-2	-6	-2	-1	-3	2	2	1	0	0	0	-2	0	-2	3	2	2
1.08333	1	3	-2	-3	-5	-2	0	-2	1	2	1	0	0	0	-2	1	-2	3	2	1
1.09167	1	2	-2	-4	-4	-3	1	-2	1	0	1	1	0	0	-2	2	-3	2	3	1
1.1	1	1	-2	-4	-4	-2	1	-2	1	-1	1	2	0	1	-1	3	-2	1	3	0
1.10833	1	0	-3	-4	-5	-2	1	-2	2	0	1	2	0	1	-1	3	-2	0	3	0
1.11667	0	-1	-4	-4	-5	-2	1	-2	2	1	0	1	0	1	-1	3	-1	-1	2	0
1.125	0	0	-4	-4	-6	-2	0	-2	2	2	0	1	0	0	0	3	-1	0	2	0
1.13333	-1	0	-4	-4	-6	-2	0	-3	1	1	0	1	-1	0	-1	3	-2	1	1	1
1.14167	-1	1	-4	-3	-7	-2	-1	-3	1	1	1	1	-1	-1	-2	3	-3	1	1	1
1.15	0	1	-4	-3	-7	-1	0	-3	1	1	2	1	-1	-1	-3	4	-3	1	1	1
1.15833	1	1	-4	-3	-7	0	0	-4	2	1	2	1	0	-1	-3	3	-1	0	0	1
1.16667	1	0	-4	-2	-6	0	0	-3	2	1	4	0	0	0	-3	2	0	0	0	1
1.175	1	0	-5	-2	-5	-1	-1	-3	2	1	5	-1	1	0	-3	2	0	0	0	0
1.18333	0	1	-5	-2	-6	-1	-2	-3	2	0	6	-1	1	0	-2	2	-1	0	0	0
1.19167	0	1	-4	-4	-6	-1	-2	-3	3	-2	6	-1	0	-1	-1	2	-2	0	1	-1
1.2	0	1	-3	-4	-7	-1	-2	-3	3	-3	5	-1	0	-2	0	1	-2	0	1	-1
1.20833	0	1	-2	-4	-7	-2	-1	-3	3	-3	4	-1	1	-3	1	1	-2	0	1	-1
1.21667	0	0	-2	-3	-7	-1	0	-2	2	-3	4	-1	1	-1	1	2	-2	0	0	0
1.225	0	0	-2	-2	-6	0	0	-1	2	-2	3	-1	0	-1	0	2	-2	1	0	0
1.23333	0	-1	-2	-2	-6	1	-1	0	1	-2	3	0	0	-1	-1	2	-2	1	0	-1
1.24167	0	-2	-2	-1	-6	1	-1	0	1	-2	4	1	1	-2	-2	2	-2	2	0	-1
1.25	0	-2	-2	0	-5	0	0	0	1	-1	5	1	1	-2	-3	3	-2	2	0	0
1.25833	0	-2	-2	1	-5	0	0	0	3	-1	5	0	1	-2	-4	3	-1	1	0	-1
1.26667	0	-1	-2	1	-5	-1	-1	-1	4	-1	5	-1	1	-1	-4	3	0	2	1	-1
1.275	-1	0	-2	2	-6	-1	-2	-1	5	0	4	-1	2	-1	-4	2	-1	2	1	0
1.28333	-1	1	-1	1	-5	0	-2	-1	5	-1	3	-1	2	0	-3	2	-1	2	2	1
1.29167	-2	1	-1	0	-5	1	-2	0	5	-2	3	-1	1	0	-3	2	-2	2	3	0
1.3	-3	0	-1	-1	-5	2	-1	0	4	-3	3	-1	0	-1	-3	2	-2	2	3	0
1.30833	-3	0	-1	-1	-5	3	0	-1	3	-3	3	-1	1	-1	-3	2	-1	2	3	0
1.31667	-2	0	-1	-2	-4	2	-1	-2	2	-3	3	0	1	-1	-3	1	-1	3	3	0
1.325	0	-1	-1	-3	-4	2	-1	-3	2	-3	2	0	1	0	-3	0	-2	4	3	-1
1.33333	0	-2	-2	-3	-4	2	0	-2	2	-2	2	0	2	0	-3	0	-3	4	3	-1
1.34167	0	-2	-2	-3	-3	2	1	-2	3	-1	2	1	1	-1	-3	1	-4	4	3	-1
1.35	0	-3	-1	-4	-3	2	1	-1	4	-2	2	1	1	0	-2	1	-3	3	3	0
1.35833	0	-3	-1	-3	-4	1	0	-1	3	-3	2	1	1	0	-1	2	-2	2	2	1
1.36667	1	-3	-1	-2	-4	1	-1	-2	3	-4	3	2	2	-1	-1	2	-1	1	2	1
1.375	1	-3	-2	-1	-4	1	-1	-3	3	-4	3	3	1	-1	-2	3	-1	1	2	0
1.38333	2	-2	-2	-1	-4	1	1	-4	3	-4	3	3	1	-1	-2	4	0	1	2	-1
1.39167	2	-1	-2	-2	-4	1	3	-4	3	-3	2	2	0	-1	-1	4	1	2	1	-2
1.4	3	-1	-2	-2	-5	1	4	-5	3	-3	0	1	0	-1	-1	5	1	2	0	-2
1.40833	3	-1	-3	-1	-6	2	4	-4	3	-3	0	0	0	0	-1	5	0	1	-1	-2
1.41667	3	0	-3	0	-6	3	4	-3	2	-2	1	-1	0	0	-2	4	0	1	0	-2
1.425	3	0	-2	1	-7	4	3	-3	1	-1	2	0	0	1	-2	3	0	2	0	-1
1.43333	5	0	-2	1	-7	3	3	-3	0	-1	3	1	-1	1	-2	3	1	3	1	0
1.44167	5	0	-2	0	-6	2	2	-3	0	-2	3	2	-1	0	-1	3	1	3	1	1
1.45	5	0	-3	-1	-6	2	2	-4	-1	-2	3	2	0	0	-1	3	1	3	1	1
1.45833	5	1	-3	-1	-6	1	2	-3	-1	-2	3	2	1	0	0	3	1	2	1	0
1.46667	4	1	-4	-1	-6	1	3	-2	-1	-2	3	2	2	0	1	2	1	2	1	0
1.475	2	1	-4	-1	-6	1	3	-2	0	-1	4	2	2	1	1	2	0	2	1	-1
1.48333	1	1	-4	0	-6	1	3	-3	-1	-2	3	1	2	2	1	3	-1	2	1	-1
1.49167	0	1	-3	0	-5	1	2	-3	-1	-3	3	1	3	2	0	4	-1	1	1	-2
1.5	1	1	-2	1	-4	1	2	-4	-1	-3	3	1	3	2	-1	4	-2	1	1	-3
1.50833	1	1	-1	1	-3	2	2	-4	0	-3	3	2	2	1	-1	4	-2	0	1	-3
1.51667	1	1	0	1	-2	3	2	-4	1	-2	2	2	2	0	-1	3	-2	1	1	-2
1.525	1	1	0	2	-2	3	1	-5	1	-1	2	1	1	-1	-2	2	-2	1	2	-2
1.53333	1	0	0	2	-2	3	1	-5	0	1	3	0	0	-2	-2	2	-2	2	2	-1
1.54167	1	0	0	1	-3	4	2	-4	-1	1	3	0	0	-1	-2	2	-3	1	1	-1
1.55	2	-1	0	0	-3	5	3	-2	-1	0	3	0	1	0	-1	2	-2	1	0	-1
1.55833	2	-1	-1	-1	-4	5	4	-1	-2	0	3	0	1	0	-1	2	-1	1	0	-1
1.56667	3	-2	-2	-2	-5	4	5	0	-2	0	4	0	2	0	-2	2	0	1	0	-1
1.575	3	-2	-3	-2	-4	3	5	0	-2	0	5	0	2	0	-3	2	-1	1	0	-2
1.58333	3	-2	-3	-1	-4	2	4	0	-2	-1	6	0	2	1	-3	1	-2	2	0	-2
1.59167	2	-2	-3	0	-4	1	3	0	-1	-1	5	0	2	1	-3	2	-3	2	0	-3
1.6	1	-1	-3	1	-4	0	2	-1	1	-2	4	0	1	1	-3	3	-4	1	0	-3
1.60833	1	-1	-4	1	-4	0	2	-1	1	-4	3	-1	0	1	-3	4	-6	1	-1	-2
1.61667	1	-1	-3	1	-4	1	2	-1	0	-4	3	-1	0	1	-3	4	-6	1	-1	-1
1.625	1	-1	-2	0	-4	1	2	0	0	-3	3	0	0	1	-4	5	-6	1	0	-1
1.63333	1	0	-2	0	-4	2	2	0	0	-3	3	0	1	1	-4	6	-5	1	0	0
1.64167	1	0	-2	0	-4	3	1	1	0	-3	4	0	2	1	-4	7	-4	2	1	1
1.65	2	1	-2	1	-4	3	1	2	-1	-3	4	-1	2	1	-4	7	-3	2	1	1
1.65833	2	0	-1	1	-4	3	0	2	0	-3	4	-2	2	0	-3	6	-2	3	1	0
1.66667	1	-1	0	1	-5	4	0	1	1	-2	4	-2	1	0	-3	5	-2	3	2	0
1.675	0	-2	0	0	-5	5	0	-1	2	-1	4	-2	0	0	-3	4	-2	3	1	-1
1.68333	1	-2	0	-1	-5	6	1	-2	2	-2	4	-1	0	0	-3	4	-2	2	1	0
1.69167	1	-1	-1	-1	-4	6	1	-3	2	-3	4	0	1	0	-3	3	-3	2	1	0
1.7	2	-1	-2	-1	-3	4	2	-3	1	-2	4	0	2	0	-4	3	-3	1	1	0
1.70833	1	-1	-1	-1	-4	3	2	-3	1	-1	3	-1	1	0	-4	3	-4	1	1	-1
1.71667	0	0	-2	-1	-5	3	2	-1	1	-1	2	-2	1	-1	-4	2	-4	0	2	-1
1.725	0	0	-3	0	-5	2	2	0	1	-1	1	-2	0	-1	-4	2	-4	-1	2	-1
1.73333	0	1	-3	1	-5	1	2	-1	1	-1	1	-2	0	-1	-6	2	-4	0	3	-1
1.74167	0	0	-3	1	-4	1	3	-1	1	-1	1	-1	0	-2	-7	2	-3	1	3	-1
1.75	0	0	-3	1	-4	1	4	-2	0	-2	1	-1	0	-3	-7	1	-2	1	2	-1
1.75833	0	1	-3	1	-4	2	4	-2	-1	-3	0	-2	0	-3	-6	1	-3	0	1	-1
1.76667	0	1	-4	1	-3	2	4	-1	-1	-4	1	-3	-1	-3	-5	1	-3	0	0	-1
1.775	0	0	-4	1	-3	2	4	-1	-1	-3	1	-3	-1	-3	-5	2	-4	0	-1	-2
1.78333	-1	0	-4	0	-4	1	4	-1	-1	-3	1	-3	-1	-3	-4	2	-4	0	-1	-1
1.79167	-1	0	-3	0	-4	1	4	-1	-2	-2	2	-2	-1	-3	-4	2	-4	0	-1	1
1.8	-1	0	-2	1	-4	0	3	-1	-1	-1	2	-2	-1	-3	-4	3	-4	0	-2	2
1.80833	-1	0	-1	0	-5	1	1	0	-1	-1	1	-1	0	-3	-4	3	-4	-1	-2	2
1.81667	1	0	-1	0	-5	1	1	-1	0	-1	1	-2	0	-3	-4	3	-4	-1	-2	3
1.825	2	0	-2	-1	-5	1	0	-1	1	-1	0	-2	0	-1	-4	3	-3	-1	-3	2
1.83333	2	1	-3	-2	-5	1	1	-2	1	-1	0	-2	0	0	-3	3	-2	1	-3	2
1.84167	2	2	-4	-1	-4	1	1	-2	1	-1	1	-1	-1	0	-3	2	-2	2	-3	1
1.85	3	2	-4	0	-4	1	0	-2	2	-1	1	0	-1	1	-3	1	-2	2	-2	0
1.85833	3	2	-3	0	-4	0	-1	-2	2	0	2	0	-1	1	-3	0	-2	2	-1	-1
1.86667	3	1	-3	-1	-5	0	-1	-2	2	0	2	0	-1	1	-3	0	-2	1	0	-1
1.875	3	1	-4	0	-4	0	-2	-2	2	0	2	-1	-1	1	-4	0	-3	0	1	-1
1.88333	3	1	-3	0	-4	0	-2	-2	2	1	2	-1	0	0	-4	1	-3	0	1	0
1.89167	2	0	-2	1	-3	0	-2	-2	3	0	2	-1	0	-1	-4	1	-2	0	1	0
1.9	0	0	-2	1	-3	-1	-2	-2	4	0	3	-1	0	-1	-4	0	-1	1	0	0
1.90833	-1	0	-3	2	-3	0	-2	-2	5	1	4	-1	-1	0	-4	0	-1	1	-1	0
1.91667	-1	1	-4	1	-3	1	-3	-2	4	1	4	-1	-1	1	-4	1	0	0	-2	-1
1.925	0	2	-5	1	-2	2	-2	-2	4	1	4	0	-1	1	-3	2	-1	0	-2	-1
1.93333	1	3	-5	0	-2	2	-1	-1	3	0	4	1	-2	0	-3	4	-1	0	-1	-1
1.94167	0	3	-6	0	-1	2	0	-1	3	0	3	2	-2	-1	-4	5	-2	-1	-1	-1
1.95	-1	2	-6	0	-2	2	1	-1	2	1	3	2	-1	-1	-4	5	-2	-1	-1	0
1.95833	0	1	-5	1	-3	2	1	-1	2	1	3	2	0	-2	-4	5	-2	0	-1	0
1.96667	0	1	-4	1	-5	2	1	-1	3	1	4	1	0	-2	-3	3	-2	0	-1	0
1.975	-1	2	-3	0	-6	2	1	0	4	2	5	1	-1	-1	-2	2	-2	0	-1	0
1.98333	-1	2	-2	0	-5	2	1	-1	5	2	4	0	-2	-1	-2	2	-2	1	0	-1
1.99167	-1	1	-2	0	-4	1	0	-1	5	1	4	0	-2	-1	-1	2	-2	1	1	-1
2	-1	1	-2	1	-2	0	-1	-2	5	0	5	-1	-2	-1	-1	3	-2	2	1	-2
2.00833	0	1	-1	0	-1	0	-2	-2	6	0	6	-2	-1	-1	-2	2	-2	2	1	-3
2.01667	0	1	0	0	-1	0	-2	-2	5	0	5	-2	1	0	-3	1	-2	1	2	-3
2.025	1	0	-1	0	-1	0	-2	-3	4	-1	5	-3	2	0	-4	1	-3	1	2	-2
2.03333	1	-1	-2	1	-1	1	-1	-3	4	-1	4	-2	1	-1	-4	2	-3	0	2	-2
2.04167	2	-1	-3	1	-1	1	0	-3	3	-2	4	-1	1	-1	-4	3	-3	0	1	-1
2.05	1	-1	-3	1	-1	2	1	-2	3	-2	3	0	1	-1	-4	3	-3	0	-1	-1
2.05833	1	-1	-2	1	-2	3	1	-2	2	-2	2	0	0	0	-4	3	-3	0	-1	-1
2.06667	0	0	-1	1	-2	3	0	-3	1	-2	1	-1	1	1	-4	3	-2	0	-1	0
2.075	1	1	-1	1	-2	3	0	-3	1	-2	1	0	1	0	-3	2	0	0	-2	0
2.08333	2	2	-1	2	-1	3	1	-3	2	-3	1	0	1	-1	-2	1	1	0	-2	0
2.09167	2	2	-1	2	-1	4	1	-2	3	-3	1	0	0	-2	0	0	2	0	-2	-1
2.1	3	2	-1	1	-2	4	1	-1	3	-2	1	0	0	-2	1	0	2	0	-1	0
2.10833	2	1	-2	0	-3	4	2	-1	3	0	1	1	1	-2	0	1	1	0	-1	1
2.11667	1	1	-3	-1	-4	3	2	-1	2	0	1	1	2	-3	-1	2	-1	1	0	1
2.125	0	1	-5	-1	-4	1	1	-1	2	0	2	1	2	-3	-1	3	-2	1	0	2
2.13333	0	1	-5	-1	-3	-1	0	-1	1	-1	4	1	1	-2	-1	4	-3	1	0	3
2.14167	0	2	-5	0	-3	-2	-1	-1	1	-2	5	1	1	-2	-1	4	-3	1	0	3
2.15	0	2	-4	2	-3	-2	-1	-1	1	-2	6	1	0	-1	-2	3	-2	2	1	3
2.15833	0	2	-4	2	-3	-2	0	0	2	-2	6	1	0	0	-4	2	-2	3	1	2
2.16667	-1	1	-4	2	-3	-1	1	-1	1	-1	5	0	-1	0	-4	2	-1	4	0	1
2.175	-1	0	-3	2	-3	-1	1	-1	1	-1	3	-2	-1	0	-4	1	-1	3	-1	0
2.18333	-1	0	-3	1	-3	-1	1	0	1	-1	2	-2	-2	-1	-4	1	-1	3	-1	-1
2.19167	-1	0	-2	0	-4	-1	1	0	1	-1	1	-2	-1	-1	-6	0	-1	3	-2	-1
2.2	-1	0	-2	-1	-4	-1	1	0	2	1	1	-1	0	-1	-6	0	0	4	-3	-1
2.20833	-1	-1	-1	0	-4	1	1	0	2	2	2	0	1	-2	-6	1	0	3	-3	-2
2.21667	0	-1	0	0	-4	1	1	1	2	2	2	0	1	-2	-5	2	0	3	-3	-2
2.225	0	0	0	-1	-3	2	1	0	1	1	2	0	1	-2	-5	3	0	2	-4	-1
2.23333	1	1	-1	-2	-3	2	1	-1	1	0	1	1	0	-1	-4	3	0	2	-4	-1
2.24167	2	2	-1	-2	-4	2	0	-1	1	-1	1	2	-1	-1	-3	3	0	0	-3	-1
2.25	3	2	0	-1	-4	2	-1	0	1	-1	2	2	-1	0	-3	2	1	-1	-2	-2
2.25833	3	2	0	-1	-4	2	0	1	1	-1	2	1	-2	1	-3	2	0	-1	-1	-3
2.26667	3	1	-1	-2	-4	3	0	1	1	-2	2	1	-1	1	-3	1	0	0	-1	-2
2.275	3	0	-1	-4	-4	4	1	1	1	-2	3	1	-1	1	-3	1	-1	0	-1	-1
2.28333	2	0	-2	-5	-4	5	1	1	1	-3	3	1	0	1	-3	1	-2	1	-2	0
2.29167	0	0	-3	-6	-4	4	2	1	1	-2	3	1	0	2	-2	1	-2	2	-2	0
2.3	-1	0	-3	-5	-4	2	2	1	2	-2	3	2	0	2	-2	0	-2	2	-1	0
2.30833	-1	0	-3	-4	-4	2	1	1	2	-1	3	2	0	2	-3	0	-2	3	-1	-1
2.31667	-1	1	-4	-3	-4	1	1	0	3	0	4	3	0	2	-4	0	-1	3	0	-2
2.325	-1	2	-5	-2	-5	2	1	0	4	0	5	2	1	3	-4	1	0	4	0	-2
2.33333	-1	3	-5	-1	-5	3	1	-1	3	0	4	2	2	3	-5	1	0	5	-1	-3
2.34167	0	3	-5	-2	-4	3	1	-1	3	0	3	1	2	2	-6	2	0	5	-2	-2
2.35	1	2	-5	-3	-4	3	1	0	2	0	3	2	2	1	-5	2	0	4	-2	-1
2.35833	2	1	-4	-4	-4	2	1	0	3	0	3	2	1	0	-5	2	1	4	-2	0
2.36667	2	-1	-3	-4	-4	2	0	0	3	0	3	2	1	0	-6	2	1	3	-2	2
2.375	1	-2	-3	-4	-5	2	0	0	4	-1	4	1	1	1	-6	3	1	2	-2	2
2.38333	-1	-2	-3	-4	-4	2	0	0	4	-2	4	-1	1	1	-7	2	1	1	-2	2
2.39167	-2	-3	-2	-4	-4	2	0	0	3	-2	4	-2	1	1	-6	3	0	1	-2	2
2.4	-2	-3	-2	-4	-4	2	0	-1	3	-1	4	-3	0	0	-5	3	-1	2	-2	1
2.40833	-1	-3	-2	-4	-4	3	-1	-2	3	-1	3	-3	1	-1	-5	3	-1	3	-3	1
2.41667	0	-2	-2	-3	-3	4	-1	-3	3	-1	1	-3	1	-1	-4	2	-1	3	-4	0
2.425	2	-1	-2	-2	-3	5	0	-2	3	-1	0	-2	0	-1	-4	0	-1	3	-4	-1
2.43333	2	-1	-2	-1	-3	5	1	0	3	-1	0	-1	0	0	-4	-1	-1	3	-3	-1
2.44167	1	-1	-2	0	-3	5	1	0	2	0	0	0	0	0	-4	-1	-1	3	-3	-1
2.45	1	-1	-3	0	-2	4	1	1	2	-1	1	0	1	1	-3	-2	-1	3	-3	0
2.45833	0	-1	-3	0	-1	2	2	1	2	-1	1	-1	2	1	-3	-1	-1	4	-3	0
2.46667	1	0	-2	0	-1	1	3	1	2	-1	2	-2	2	2	-2	-1	-1	4	-2	-1
2.475	2	1	-2	-1	-1	1	4	1	0	-1	2	-3	2	2	-1	0	-1	4	-2	-1
2.48333	3	1	-1	-1	-1	0	4	1	0	0	2	-3	2	2	-1	0	0	4	-2	0
2.49167	3	1	-1	-1	-1	0	3	1	0	0	3	-3	2	2	0	0	0	4	-2	0
2.5	3	1	-1	-2	-2	1	3	0	1	0	4	-3	2	2	0	0	-1	3	-2	0
2.50833	3	0	-2	-2	-2	3	2	-1	1	0	4	-2	1	1	-1	0	-1	3	-2	0
2.51667	2	-1	-2	-3	-1	3	1	-1	1	0	4	-1	1	1	-2	-1	-1	3	-1	-1
2.525	1	-1	-2	-3	-1	3	0	-1	2	-1	3	0	0	1	-3	-1	-2	3	0	-2
2.53333	0	-1	-1	-3	-1	3	-1	-1	2	-1	2	0	-1	0	-3	0	-2	3	-1	-2
2.54167	-1	-1	-1	-4	-2	2	-1	-1	3	-1	1	0	-2	-1	-3	0	-3	3	-2	-1
2.55	-2	-1	-1	-4	-2	2	-1	0	3	-1	2	0	-1	0	-3	0	-3	3	-3	-1
2.55833	-2	-1	-1	-4	-3	1	0	0	2	-1	1	0	0	0	-4	-1	-3	3	-4	-1
2.56667	-2	-1	-2	-4	-4	1	0	0	2	0	2	0	0	1	-5	-1	-3	2	-4	-1
2.575	-1	0	-3	-3	-5	1	0	0	2	-1	2	0	0	1	-5	-1	-3	2	-4	-1
2.58333	0	0	-4	-3	-5	0	0	0	2	-1	3	0	0	1	-5	-1	-1	1	-4	-1
2.59167	1	0	-4	-2	-5	-1	1	1	3	-1	2	0	1	1	-5	0	0	1	-4	-2
2.6	2	-1	-4	-3	-5	-2	1	0	3	-1	1	-1	0	1	-4	0	1	1	-4	-3
2.60833	2	-1	-3	-3	-5	-2	2	-1	3	-1	1	-2	0	1	-3	0	1	0	-4	-3
2.61667	2	-1	-3	-3	-5	-1	1	-1	3	0	1	-2	0	0	-4	0	0	0	-3	-2
2.625	2	0	-2	-3	-5	0	1	0	3	0	1	-2	0	-1	-4	1	0	0	-2	-1
2.63333	1	1	-2	-3	-4	1	1	1	3	0	2	-1	0	-2	-4	0	-1	1	-1	0
2.64167	0	2	-2	-4	-4	2	1	2	3	0	3	0	0	-2	-3	0	-2	1	-1	1
2.65	-2	3	-1	-5	-5	2	1	2	4	-1	3	1	0	-2	-3	0	-2	1	-1	1
2.65833	-2	2	-1	-4	-5	2	1	1	4	-2	4	2	1	-1	-4	-1	-1	0	0	1
2.66667	-3	0	-1	-4	-6	2	2	0	4	-2	4	2	0	1	-5	-1	0	0	0	1
2.675	-3	-1	-1	-3	-6	2	2	-1	3	-1	5	2	0	1	-5	-1	2	1	-1	0
2.68333	-2	-1	-1	-3	-5	2	3	-2	2	-1	5	2	1	1	-4	-1	2	1	-1	0
2.69167	0	0	-2	-3	-4	1	2	-2	1	-2	4	1	1	1	-3	-1	2	2	-1	1
2.7	1	0	-2	-3	-5	0	1	-3	1	-2	3	1	1	0	-2	-1	2	2	0	1
2.70833	1	-1	-2	-3	-6	-1	1	-3	1	-2	2	1	1	0	-1	-2	3	1	0	2
2.71667	2	-1	-1	-3	-6	-2	1	-2	0	-2	2	1	1	-1	-1	-2	2	1	0	2
2.725	2	-1	-1	-3	-6	-2	2	-2	0	-3	2	0	1	-2	-1	-1	2	2	0	1
2.73333	1	0	-1	-3	-5	-2	1	-1	1	-3	2	0	1	-3	-2	-1	2	2	-1	0
2.74167	1	1	-2	-2	-4	-1	1	-1	2	-2	2	1	0	-3	-2	-2	2	2	-1	0
2.75	1	2	-2	-2	-4	-1	2	-1	3	-2	2	0	0	-4	-2	-1	2	1	-2	1
2.75833	1	2	-3	-1	-4	-1	2	-1	5	-2	3	0	0	-3	-2	1	2	0	-2	1
2.76667	2	2	-3	-1	-5	-1	2	-1	5	-1	2	0	0	-2	-2	2	2	0	-2	0
2.775	2	1	-3	-1	-4	-2	2	-2	5	-1	2	0	1	-1	-3	3	2	0	-2	-1
2.78333	2	0	-3	-1	-5	-3	2	-2	5	-2	1	-1	0	0	-4	3	2	-1	-2	-2
2.79167	1	-2	-4	-1	-5	-3	2	-2	5	-1	2	-1	0	0	-3	2	2	-1	-2	-1
2.8	1	-2	-4	-1	-6	-2	1	-2	4	-2	2	0	-1	-1	-2	3	2	0	-1	-1
2.80833	1	-2	-4	0	-6	-1	0	-1	4	-3	2	2	-1	-2	-1	4	2	1	-1	-1
2.81667	1	-1	-3	-1	-5	0	1	-1	3	-3	2	3	0	-1	-1	4	2	2	-1	-1
2.825	1	1	-3	-1	-5	0	2	-1	2	-4	3	4	0	-1	-1	4	3	3	-1	-2
2.83333	1	2	-3	0	-4	-1	2	-2	1	-4	5	4	1	0	-3	4	4	4	-1	-2
2.84167	0	1	-4	0	-4	-1	2	-1	2	-4	6	3	2	0	-4	4	4	4	-1	-2
2.85	-1	2	-4	0	-5	-1	2	-1	3	-4	6	1	3	0	-3	4	3	4	-1	-2
2.85833	-2	2	-4	-1	-5	1	1	-1	4	-3	6	1	2	0	-2	3	3	3	-2	-1
2.86667	-2	2	-4	0	-5	1	-1	-1	4	-3	5	0	1	1	-2	3	4	4	-3	0
2.875	-2	2	-3	1	-4	2	-2	-2	3	-1	5	-1	2	0	-2	2	4	4	-3	0
2.88333	-2	3	-2	1	-4	3	-2	-3	3	0	4	-1	2	0	-4	2	4	4	-2	0
2.89167	0	3	-2	0	-4	4	-2	-3	2	1	3	0	2	-1	-4	1	4	3	-2	0
2.9	1	4	-3	0	-4	4	-1	-2	3	1	2	0	1	-2	-3	0	4	2	-2	1
2.90833	3	3	-3	1	-4	3	1	-1	3	2	2	0	1	-2	-3	0	4	3	-1	1
2.91667	4	3	-3	2	-5	3	3	-1	4	2	3	1	0	-2	-4	0	4	3	-2	0
2.925	4	2	-3	3	-6	3	3	-1	4	1	3	1	-1	0	-5	0	3	3	-2	-1
2.93333	3	2	-3	3	-7	2	3	-1	4	0	3	0	-2	1	-6	0	3	3	-2	-2
2.94167	2	2	-3	2	-6	2	4	-2	4	0	2	0	-2	1	-6	1	2	3	-2	-3
2.95	1	2	-3	1	-5	2	4	-3	5	0	2	1	-2	0	-6	2	1	3	-1	-3
2.95833	0	2	-3	1	-5	2	3	-4	5	-1	3	1	-2	0	-6	3	1	3	0	-2
2.96667	0	3	-3	1	-5	1	3	-4	6	-1	4	1	-1	0	-5	4	0	3	0	-1
2.975	0	3	-5	0	-5	1	3	-5	5	-1	4	0	0	0	-4	4	0	2	0	-1
2.98333	-1	3	-6	-1	-4	1	3	-6	5	-1	3	1	0	0	-4	4	0	2	0	0
2.99167	0	3	-7	-3	-3	1	3	-6	5	-2	1	0	0	-1	-3	3	1	2	0	-1
3	1	3	-7	-3	-3	1	2	-5	5	-3	1	0	0	-2	-3	3	2	3	-1	-2
3.00833	1	2	-7	-2	-3	2	3	-4	3	-3	1	-1	0	-1	-3	2	1	3	-1	-2
3.01667	0	1	-5	-2	-4	3	3	-2	2	-3	1	-1	0	0	-3	2	1	3	-1	-3
3.025	0	0	-4	-2	-4	3	2	-1	2	-2	1	-1	0	0	-3	1	0	3	-1	-3
3.03333	1	0	-4	-1	-3	3	1	-1	2	-1	0	-1	-1	0	-2	1	0	3	-1	-3
3.04167	2	0	-4	0	-2	3	1	-1	1	0	0	-1	-2	0	-2	2	0	2	-1	-2
3.05	3	1	-4	1	-2	2	1	-1	1	0	1	-1	-3	1	-2	2	0	2	-1	-1
3.05833	2	1	-4	1	-2	2	0	-1	2	0	0	0	-2	1	-2	3	0	2	0	-1
3.06667	1	2	-5	1	-3	1	0	-1	3	-1	0	0	-2	0	-2	4	-1	3	0	-1
3.075	0	2	-5	0	-3	0	0	-1	3	-3	0	0	-1	-1	-3	3	-2	2	0	-1
3.08333	0	3	-5	-1	-4	0	0	-1	3	-3	1	0	0	0	-4	2	-2	1	0	-1
3.09167	0	4	-5	-2	-5	-1	1	-3	3	-2	1	-1	0	0	-6	2	-2	0	0	-1
3.1	0	4	-4	-2	-4	-1	1	-3	3	-2	2	-1	1	2	-6	1	-1	0	-1	-1
3.10833	1	3	-4	-2	-4	-2	2	-3	4	-1	2	-2	0	3	-5	1	0	1	-1	0
3.11667	2	3	-3	-2	-4	-2	2	-3	3	-1	2	-3	-1	3	-4	1	0	2	0	1
3.125	1	2	-3	-2	-4	-1	3	-3	3	0	1	-3	-2	3	-3	0	0	2	0	1
3.13333	0	1	-2	-2	-4	-1	3	-3	3	0	2	-3	-3	2	-4	0	1	2	-1	1
3.14167	0	0	-2	-2	-4	-2	2	-2	3	0	1	-4	-3	2	-4	-1	0	2	-1	1
3.15	0	1	-2	-2	-5	-2	1	-2	2	1	1	-4	-3	2	-4	-1	-1	1	-2	1
3.15833	1	0	-3	-1	-6	-2	1	-2	2	0	1	-4	-2	1	-4	-1	-2	1	-2	1
3.16667	1	0	-4	-1	-6	-1	1	-2	3	-2	1	-3	-2	1	-4	-2	-2	2	-2	1
3.175	1	-1	-4	0	-5	1	1	-3	4	-2	1	-2	-1	0	-3	-1	-1	2	-2	0
3.18333	1	-2	-4	0	-5	1	1	-4	5	-3	2	-1	-1	0	-2	-1	-2	3	-1	-1
3.19167	0	-2	-4	-1	-5	0	2	-3	5	-3	3	-1	0	0	-1	0	-3	3	0	-1
3.2	-1	-2	-4	-1	-6	0	3	-3	5	-3	4	-2	0	0	-1	1	-3	2	1	-1
3.20833	0	-3	-3	-1	-5	0	4	-2	3	-3	5	-2	1	0	-2	2	-4	1	1	0
3.21667	1	-3	-4	-1	-5	1	4	-1	2	-3	6	-1	1	0	-2	3	-4	1	0	1
3.225	1	-2	-4	-1	-4	2	4	0	2	-4	6	0	1	0	-2	3	-3	1	0	2
3.23333	0	-1	-5	-2	-3	3	3	1	3	-4	6	1	0	0	-2	3	-3	0	0	3
3.24167	0	-1	-6	-2	-4	3	3	1	3	-3	5	1	-1	1	-2	1	-2	0	0	3
3.25	0	0	-5	-2	-4	3	2	0	3	-2	4	1	-2	2	-2	1	-1	1	0	2
3.25833	0	0	-4	-2	-4	2	1	0	3	-2	5	1	-2	3	-3	1	-1	1	0	1
3.26667	1	-1	-3	-3	-4	1	1	0	4	-2	4	0	-2	4	-3	2	-2	0	0	0
3.275	1	-1	-3	-4	-4	0	2	-1	4	-1	3	0	-1	3	-3	3	-2	0	0	0
3.28333	2	-1	-4	-3	-4	0	1	-1	4	-1	2	-1	0	3	-3	4	-2	0	0	0
3.29167	3	0	-5	-3	-5	0	1	0	3	-1	2	-1	0	3	-2	4	-2	1	0	0
3.3	3	0	-5	-4	-4	1	0	0	2	-2	3	-2	-1	2	-1	3	-2	2	-1	1
3.30833	2	-1	-4	-3	-3	1	1	0	2	-3	3	-2	-1	2	-2	1	-2	2	-2	0
3.31667	2	-1	-4	-3	-2	1	1	0	2	-4	2	-1	-1	2	-2	1	-2	2	-2	-1
3.325	2	-2	-3	-3	-3	1	0	-1	2	-4	3	-1	-1	3	-3	2	-2	2	-2	-2
3.33333	3	-2	-2	-3	-3	0	0	0	2	-4	2	-1	-1	3	-4	2	-2	1	-1	-3
3.34167	4	-2	-2	-3	-4	0	0	0	2	-4	2	-1	-1	3	-4	2	-3	1	-1	-2
3.35	3	-2	-2	-3	-3	1	1	0	2	-4	1	-1	-1	3	-4	1	-4	1	-1	-2
3.35833	3	-2	-3	-2	-3	1	2	-1	1	-4	1	-1	-2	3	-4	1	-3	2	-1	-1
3.36667	2	-2	-4	-2	-3	0	2	-1	1	-4	1	-1	-2	4	-4	1	-2	2	-1	-1
3.375	1	-2	-4	-1	-3	0	2	0	1	-3	1	-2	-2	4	-4	0	-1	2	-1	0
3.38333	1	-2	-5	-1	-3	0	1	1	1	-3	1	-2	-1	5	-4	0	-1	2	-1	0
3.39167	0	-1	-5	-1	-3	0	2	1	1	-2	1	-1	-1	5	-4	0	-2	2	-1	0
3.4	0	0	-4	-2	-2	0	3	1	2	-2	2	0	-1	5	-3	0	-2	2	-2	-1
3.40833	-1	1	-3	-1	-2	1	4	1	2	-3	2	0	-1	5	-3	0	-2	2	-2	0
3.41667	-1	1	-3	-1	-2	2	3	0	2	-4	2	0	0	5	-3	1	-1	2	-2	0
3.425	1	1	-3	0	-3	2	3	0	1	-5	2	0	0	3	-4	2	-1	3	-3	1
3.43333	1	1	-2	0	-4	2	3	0	1	-5	2	1	0	2	-5	2	0	2	-4	0
3.44167	1	2	-2	-1	-5	2	3	0	1	-5	2	1	0	1	-4	3	0	1	-4	0
3.45	0	2	-2	-2	-5	2	1	-1	1	-4	2	2	0	1	-3	3	-1	-1	-3	0
3.45833	-1	2	-3	-2	-5	2	0	-2	1	-3	2	1	-1	2	-2	4	-1	-1	-1	-1
3.46667	-1	1	-3	-2	-4	2	-1	-2	2	-2	2	1	-2	2	-1	4	-1	-1	-1	0
3.475	-1	0	-4	-3	-4	1	-1	-3	3	-1	2	1	-2	2	-1	4	-1	0	-1	1
3.48333	0	-1	-5	-4	-4	-1	-1	-2	4	-1	2	1	-2	2	-2	5	0	0	-1	2
3.49167	1	-1	-4	-5	-4	-1	1	-2	4	-1	3	1	-1	1	-3	5	0	0	-1	2
3.5	1	-1	-4	-5	-4	-1	2	-2	2	-1	3	1	-1	1	-4	5	0	0	0	2
3.50833	1	1	-4	-4	-3	-1	2	-3	1	-2	3	1	-1	1	-5	4	1	0	1	2
3.51667	0	1	-3	-4	-3	-1	2	-3	1	-2	4	1	-1	1	-5	4	0	0	0	2
3.525	0	1	-3	-3	-3	-1	1	-4	1	-2	4	1	-1	0	-5	3	0	1	-2	2
3.53333	0	1	-3	-4	-4	-1	1	-4	0	-2	4	1	0	-1	-5	3	-1	2	-3	2
3.54167	1	1	-4	-4	-5	0	1	-3	0	-1	3	0	0	-2	-5	2	-1	3	-3	2
3.55	1	1	-4	-4	-5	0	2	-3	0	-1	3	0	0	-3	-5	2	-1	3	-3	1
3.55833	1	0	-3	-4	-5	0	2	-3	1	-1	3	0	0	-3	-6	2	-2	3	-2	1
3.56667	1	1	-2	-3	-4	1	2	-2	1	-1	4	-1	1	-3	-5	2	-2	3	-3	0
3.575	1	2	-2	-3	-3	1	1	-1	1	-1	5	-1	1	-2	-4	2	-2	2	-3	0
3.58333	0	2	-2	-2	-3	1	1	-1	2	-1	5	0	2	-1	-4	0	-2	1	-3	-1
3.59167	0	2	-2	-2	-3	0	2	-1	3	-2	5	-1	2	-1	-4	-1	-1	0	-2	-1
3.6	1	2	-3	-3	-3	0	3	-2	3	-2	6	-1	2	-1	-4	0	-1	0	-2	0
3.60833	2	2	-4	-3	-3	0	4	-3	3	-2	6	0	2	-1	-4	1	-1	0	-3	0
3.61667	2	2	-5	-4	-3	0	3	-3	2	-2	5	0	1	0	-3	3	-1	1	-3	-1
3.625	2	3	-4	-4	-3	0	3	-3	2	-2	5	1	1	1	-4	4	-1	1	-3	-1
3.63333	2	4	-4	-5	-3	0	3	-4	2	-3	4	1	1	1	-3	4	-1	1	-1	0
3.64167	1	4	-3	-5	-3	1	3	-4	2	-3	4	1	1	1	-2	3	0	1	0	0
3.65	0	3	-3	-5	-4	1	3	-4	1	-2	4	1	0	0	-2	2	1	0	0	0
3.65833	0	2	-4	-5	-4	1	3	-3	1	-2	4	1	-1	0	-1	2	2	0	-1	-1
3.66667	0	1	-3	-4	-4	1	2	-3	2	-1	4	0	-2	0	-1	2	2	0	-1	-1
3.675	1	1	-3	-4	-2	2	1	-3	2	-1	3	-1	-1	0	-2	1	1	1	0	-2
3.68333	2	2	-3	-3	-1	3	0	-3	3	-2	2	-1	0	0	-4	1	-1	1	-1	-3
3.69167	2	3	-3	-3	0	4	0	-4	2	-3	1	0	1	-1	-5	1	-3	1	-2	-3
3.7	1	3	-4	-3	1	4	-1	-4	2	-3	2	0	1	0	-5	1	-4	2	-3	-3
3.70833	1	3	-4	-3	0	3	-1	-3	3	-2	2	0	1	1	-4	2	-3	2	-3	-3
3.71667	1	3	-3	-5	-1	3	0	-2	3	-2	3	0	1	2	-3	1	-1	2	-3	-3
3.725	2	3	-3	-5	-3	3	0	-2	3	-1	4	-1	1	2	-3	0	0	2	-3	-2
3.73333	3	3	-4	-5	-3	4	0	-2	4	0	3	-1	1	2	-3	0	0	2	-3	-3
3.74167	3	1	-4	-4	-3	3	1	-3	5	0	3	-2	0	2	-2	0	0	2	-3	-3
3.75	3	1	-5	-4	-2	2	1	-3	5	0	3	-1	-1	1	-2	1	0	1	-3	-4
3.75833	3	1	-5	-3	-1	1	2	-3	6	0	3	-1	-1	1	-4	1	0	1	-3	-4
3.76667	3	2	-3	-3	-1	0	2	-3	6	0	3	-1	-1	1	-5	2	0	0	-2	-4
3.775	3	2	-2	-2	-2	0	1	-2	6	-1	3	-1	-1	1	-5	2	0	0	-2	-4
3.78333	3	2	-2	-2	-1	2	1	-2	5	-2	4	0	-1	2	-4	1	0	0	-2	-2
3.79167	2	3	-2	-1	-1	3	1	-1	5	-3	4	0	0	1	-3	1	0	0	-2	-1
3.8	1	4	-3	-1	-1	3	1	-1	4	-3	4	0	0	1	-3	1	0	0	-1	0
3.80833	1	4	-3	-1	-1	3	1	-1	3	-2	4	0	0	0	-4	1	-1	0	-1	0
3.81667	1	4	-3	-1	-1	4	1	-1	4	-2	4	-1	0	0	-5	1	-3	0	-1	1
3.825	1	2	-3	-1	-1	4	0	-2	4	-2	4	-1	0	-1	-5	1	-3	0	-1	1
3.83333	1	1	-3	-2	-2	3	0	-2	4	-1	3	-2	1	-1	-4	1	-3	-1	-1	1
3.84167	2	0	-4	-2	-2	2	0	-2	5	0	3	-1	1	-1	-4	1	-2	-1	-2	1
3.85	1	1	-4	-2	-3	1	1	-1	5	-1	1	-1	0	-1	-3	1	-2	-1	-2	0
3.85833	1	2	-4	-2	-3	0	1	0	5	-2	0	-1	1	-1	-2	2	0	-1	-2	-1
3.86667	2	1	-3	-2	-2	0	1	0	6	-2	-1	-2	0	0	-1	2	1	0	-2	-1
3.875	2	1	-3	-3	-2	0	2	-1	6	-2	-1	-3	0	1	-1	1	1	1	-1	-1
3.88333	2	1	-3	-3	-2	0	2	-2	5	-2	0	-3	-1	1	-2	1	1	2	-1	-1
3.89167	2	1	-3	-3	-1	0	1	-2	5	-2	1	-3	-1	0	-3	0	1	3	-1	0
3.9	1	1	-2	-3	0	-1	1	-3	5	-3	1	-3	-1	0	-4	0	0	3	-1	-1
3.90833	1	1	-2	-3	0	-1	0	-3	4	-4	1	-2	0	0	-4	0	0	2	-1	-1
3.91667	1	1	-2	-3	0	-1	0	-4	5	-3	1	-1	0	0	-3	1	0	2	-1	-1
3.925	1	0	-4	-2	-1	-1	0	-3	6	-3	1	1	1	1	-3	1	-1	2	-1	0
3.93333	1	1	-5	-2	-2	-1	1	-3	6	-2	1	1	0	2	-3	0	-1	2	-1	-1
3.94167	1	1	-6	-3	-3	0	1	-3	5	-1	1	1	-1	2	-4	-2	-2	1	-2	0
3.95	1	2	-6	-3	-4	0	1	-3	5	0	0	1	-2	2	-3	-3	-1	2	-2	0
3.95833	1	2	-6	-4	-4	0	0	-3	6	0	0	1	-1	2	-3	-3	-1	3	-2	0
3.96667	2	2	-6	-5	-3	-1	0	-2	6	0	-1	2	0	1	-3	-3	-2	4	-2	1
3.975	2	2	-5	-5	-3	-1	-1	-2	6	0	0	2	1	1	-4	-3	-2	5	-2	1
3.98333	2	1	-4	-5	-3	-1	-2	-1	5	0	0	2	1	0	-5	-2	-2	4	-2	1
3.99167	2	0	-4	-4	-3	-1	-2	0	5	-1	1	1	0	1	-6	-1	-2	3	-2	1
4	3	0	-4	-3	-4	-2	-2	0	5	-2	1	1	-1	2	-6	-1	-1	2	-2	1
4.00833	3	0	-4	-2	-4	-1	-1	-1	5	-4	2	1	-1	2	-6	-1	0	2	-2	1
4.01667	3	0	-4	-2	-5	0	-1	-3	5	-5	3	1	-1	2	-5	0	0	1	-2	2
4.025	2	0	-4	-2	-4	1	-1	-3	5	-5	3	1	-1	1	-4	1	0	1	-2	2
4.03333	2	0	-4	-3	-3	0	0	-3	5	-4	3	1	-1	1	-4	2	-1	1	-2	1
4.04167	2	1	-4	-2	-3	-1	1	-2	5	-4	4	1	-1	1	-4	2	0	2	-2	1
4.05	2	2	-3	-2	-4	-2	3	-2	5	-4	3	0	0	2	-5	2	0	2	-2	0
4.05833	3	2	-2	-3	-4	-2	3	-3	4	-5	3	-1	0	2	-6	2	1	3	-3	0
4.06667	3	2	-1	-3	-3	-1	2	-3	4	-5	3	-2	0	2	-6	2	2	4	-3	0
4.075	3	2	-1	-3	-3	-1	1	-3	3	-5	4	-4	0	0	-7	2	2	5	-3	0
4.08333	2	2	-2	-4	-2	-1	1	-3	3	-5	3	-5	0	-1	-7	2	2	5	-3	0
4.09167	2	2	-2	-5	-2	-1	1	-3	3	-5	2	-5	0	-2	-8	2	2	5	-2	0
4.1	2	2	-3	-5	-3	0	1	-3	2	-5	1	-4	0	-1	-9	2	2	4	-2	0
4.10833	1	1	-3	-6	-3	1	1	-3	3	-5	1	-3	0	-1	-9	1	2	3	-1	-1
4.11667	1	1	-3	-6	-4	2	0	-3	3	-4	1	-2	1	-1	-7	1	0	2	-2	-1
4.125	0	0	-4	-6	-4	3	0	-2	4	-4	2	-1	2	-2	-5	1	-1	1	-2	-2
4.13333	-1	0	-4	-6	-3	3	1	-3	3	-3	2	0	2	-2	-4	2	-1	2	-2	-3
4.14167	-1	1	-4	-5	-2	4	1	-3	3	-2	2	1	1	-2	-4	2	-1	2	-3	-3
4.15	0	1	-4	-5	-2	4	2	-3	2	-1	1	0	1	-1	-5	2	0	2	-3	-2
4.15833	1	2	-4	-4	-2	4	4	-2	2	0	0	0	1	-1	-5	2	1	1	-3	-2
4.16667	1	2	-4	-3	-2	4	5	-2	3	0	0	-1	0	-1	-6	1	1	1	-3	-1
4.175	1	0	-5	-3	-2	3	5	-2	4	0	1	0	0	-1	-6	0	1	1	-4	-1
4.18333	1	-2	-5	-2	-2	2	3	-2	4	0	1	0	0	-2	-6	0	1	1	-4	-1
4.19167	1	-2	-4	-2	-3	1	2	-2	4	-1	2	0	-2	-2	-5	-1	1	1	-3	-1
4.2	0	-2	-4	-1	-2	-1	1	-2	5	-2	3	-1	-2	-3	-4	-2	2	1	-3	-1
4.20833	0	-1	-3	-2	-2	0	1	-3	5	-2	2	-1	-2	-4	-4	-3	2	2	-3	-2
4.21667	0	0	-4	-2	-1	0	2	-4	5	-2	1	-2	-1	-3	-4	-3	1	1	-3	-1
4.225	1	0	-5	-2	0	0	2	-5	4	-2	0	-3	1	-2	-4	-2	0	1	-2	0
4.23333	1	1	-5	-1	0	1	2	-5	5	-2	0	-3	1	0	-5	-1	-1	1	-2	-1
4.24167	2	1	-6	-1	-1	1	2	-4	6	-2	1	-4	1	0	-5	0	-2	1	-2	-2
4.25	2	1	-6	-1	-1	1	2	-4	5	-2	0	-4	1	1	-4	1	-2	2	-2	-3
4.25833	2	1	-6	-2	-2	0	2	-3	4	-2	-1	-3	1	1	-3	2	0	2	-2	-3
4.26667	2	2	-6	-2	-3	0	3	-3	3	-1	-2	-2	1	1	-2	2	1	1	-2	-2
4.275	1	2	-6	-2	-3	0	3	-2	3	-1	-2	-1	1	1	-3	2	1	1	-2	-2
4.28333	1	2	-5	-2	-3	1	3	-2	3	-1	-3	0	1	0	-3	1	0	2	-2	-2
4.29167	1	2	-5	-3	-3	2	3	-1	2	-1	-3	1	1	-1	-4	1	0	2	-2	-1
4.3	0	2	-4	-3	-3	3	2	-1	2	-2	-3	1	2	-1	-4	1	-1	2	-2	0
4.30833	1	1	-3	-2	-3	3	1	0	2	-3	-2	0	2	-1	-4	0	-1	2	-3	0
4.31667	1	0	-2	-2	-2	3	0	-1	2	-3	-1	0	2	-2	-4	0	-1	2	-3	-1
4.325	1	0	-2	-2	-2	2	0	-2	3	-3	-1	0	2	-2	-4	0	-1	1	-3	-1
4.33333	0	1	-3	-3	-2	2	0	-2	4	-3	-2	0	1	-2	-4	1	0	0	-2	-2
4.34167	-1	2	-3	-3	-3	1	1	-1	5	-3	-3	-1	1	-1	-4	1	0	0	-2	-3
4.35	-1	3	-3	-3	-2	1	2	0	5	-3	-3	-1	0	-1	-5	2	0	0	-2	-3
4.35833	-1	3	-4	-3	-2	0	2	0	5	-3	-4	-2	0	0	-5	2	0	1	-2	-3
4.36667	0	2	-4	-3	-1	-1	2	0	5	-3	-4	-1	0	0	-4	2	1	1	-3	-2
4.375	-1	2	-4	-2	-1	0	1	0	5	-3	-2	0	1	-1	-4	2	2	1	-3	-1
4.38333	-1	1	-4	-2	-2	0	1	0	4	-2	-1	1	1	-1	-4	2	2	0	-3	-1
4.39167	-1	0	-3	-1	-1	0	2	0	4	-1	0	2	1	-1	-4	3	1	0	-4	0
4.4	-2	0	-2	-1	-1	0	2	0	3	-1	1	2	1	0	-5	2	2	0	-4	-1
4.40833	-1	-1	-3	-2	-1	0	3	-1	3	0	2	1	2	1	-6	1	2	1	-4	-1
4.41667	-1	-2	-3	-3	-1	0	3	-2	3	-1	3	0	2	2	-5	1	1	2	-4	-1
4.425	-1	-3	-2	-3	-2	1	2	-3	2	-1	3	0	3	3	-4	2	1	1	-3	0
4.43333	-1	-4	-2	-3	-2	0	2	-3	2	-2	2	0	3	3	-4	2	0	1	-3	1
4.44167	-1	-4	-2	-4	-3	0	2	-3	3	-3	2	0	3	3	-4	3	-1	1	-3	1
4.45	-1	-4	-3	-3	-4	0	2	-3	4	-4	2	-1	3	3	-4	2	-1	1	-4	0
4.45833	-1	-3	-4	-3	-4	0	2	-2	4	-4	1	-1	3	2	-5	1	0	2	-4	0
4.46667	-1	-3	-4	-3	-3	1	2	-3	3	-4	1	-1	2	1	-4	1	0	2	-5	0
4.475	-1	-2	-4	-4	-4	1	1	-3	3	-3	1	-1	1	-1	-4	0	0	2	-4	0
4.48333	-1	-1	-3	-3	-4	0	1	-3	4	-3	1	0	-1	-2	-3	1	0	1	-3	1
4.49167	0	0	-4	-3	-5	0	1	-3	5	-2	1	0	-1	-2	-3	1	1	1	-2	1
4.5	1	1	-4	-2	-4	0	0	-3	5	-2	1	0	-1	-2	-3	1	0	2	-2	0
4.50833	1	1	-5	-2	-5	1	0	-3	5	-2	1	0	0	-1	-4	2	0	2	-1	0
4.51667	1	1	-6	-2	-6	1	0	-3	5	-3	1	0	0	-1	-4	2	-1	2	-1	0
4.525	0	1	-5	-3	-6	2	1	-5	5	-4	1	0	0	-1	-5	2	0	2	-2	0
4.53333	0	0	-4	-4	-7	2	3	-6	5	-4	1	0	0	-1	-5	2	1	2	-3	1
4.54167	0	0	-3	-4	-7	2	3	-6	5	-4	2	0	0	-1	-5	2	2	1	-3	1
4.55	1	0	-3	-4	-5	1	3	-6	6	-5	2	0	0	-1	-6	2	1	0	-2	0
4.55833	2	-1	-3	-4	-4	0	1	-6	7	-5	3	0	0	-1	-6	3	1	0	-1	-2
4.56667	2	-1	-4	-4	-5	-1	1	-6	6	-4	3	0	0	-2	-6	4	0	1	-1	-2
4.575	2	-2	-5	-4	-6	-1	1	-6	6	-3	2	1	0	-2	-6	4	0	0	-1	-2
4.58333	2	-1	-5	-4	-7	-1	1	-6	6	-2	1	1	0	-1	-5	3	0	0	-1	-3
4.59167	0	-1	-6	-4	-7	-2	1	-6	5	-1	1	1	0	-1	-4	3	-1	0	-1	-3
4.6	0	0	-6	-4	-7	-1	1	-6	5	1	1	1	0	0	-2	2	-2	1	-1	-3
4.60833	0	0	-7	-4	-6	-1	1	-6	4	2	1	1	-1	1	-2	2	-2	2	-1	-3
4.61667	0	1	-6	-3	-6	-1	2	-5	4	2	2	0	-2	1	-3	2	-2	3	-1	-1
4.625	1	1	-6	-2	-6	-1	2	-3	3	1	2	-1	-2	1	-3	2	-1	4	-1	-1
4.63333	2	1	-5	-2	-6	-1	2	-3	3	-1	1	-1	-2	1	-3	2	-1	4	-2	-1
4.64167	3	1	-5	-2	-5	-1	2	-2	4	-2	1	-1	-1	1	-4	3	0	3	-2	-1
4.65	2	1	-5	-1	-4	0	2	-2	5	-3	0	0	-1	1	-5	3	0	3	-3	-1
4.65833	2	1	-4	-1	-4	0	1	-2	5	-3	1	0	-1	2	-6	3	0	2	-2	-1
4.66667	1	0	-3	-1	-4	0	2	-3	4	-3	2	0	-1	3	-6	2	-1	3	-2	-2
4.675	1	0	-2	-2	-3	0	2	-3	3	-3	2	0	-1	3	-7	2	-1	3	-3	-3
4.68333	1	1	-3	-2	-3	1	2	-3	3	-3	2	0	-1	3	-6	2	-1	4	-2	-2
4.69167	1	0	-4	-2	-3	2	3	-2	4	-3	2	0	-2	2	-7	1	0	4	-2	-2
4.7	-1	0	-4	-2	-3	2	3	-2	5	-3	2	1	-2	2	-7	2	1	4	-2	-2
4.70833	-2	0	-4	-3	-2	2	3	-1	5	-4	3	0	-3	2	-8	2	1	4	-3	-1
4.71667	-2	-1	-5	-3	-1	1	3	-1	5	-4	3	-1	-3	2	-7	2	2	5	-4	-1
4.725	-1	-1	-5	-3	-1	0	3	-1	5	-4	4	-3	-2	2	-6	2	2	5	-5	-1
4.73333	0	0	-5	-4	-1	1	3	-1	4	-4	4	-5	-2	2	-4	1	2	5	-4	-1
4.74167	-1	-1	-5	-4	-2	1	3	-1	3	-4	4	-5	-2	1	-4	1	2	5	-2	0
4.75	-1	-2	-6	-5	-4	2	3	-2	4	-5	4	-5	-1	0	-4	1	1	5	-1	-1
4.75833	-1	-3	-6	-6	-5	1	4	-2	4	-5	3	-5	-1	0	-4	0	1	5	-1	-2
4.76667	0	-3	-5	-6	-4	2	4	-2	3	-6	3	-4	0	1	-6	0	1	5	0	-4
4.775	1	-3	-4	-6	-4	2	3	-2	4	-5	3	-4	-1	1	-6	0	1	4	-1	-4
4.78333	2	-2	-3	-6	-4	2	3	-2	4	-4	2	-3	0	0	-6	0	1	3	-1	-4
4.79167	2	-2	-3	-7	-4	2	3	-2	4	-3	1	-3	-1	1	-6	0	1	2	0	-3
4.8	2	-1	-4	-6	-4	1	3	-2	4	-3	1	-4	-1	1	-6	0	1	2	1	-3
4.80833	1	0	-4	-6	-4	1	3	-3	3	-3	2	-4	-1	0	-5	0	0	2	1	-4
4.81667	0	0	-4	-7	-4	2	2	-2	2	-3	2	-4	-1	0	-5	0	0	2	1	-4
4.825	0	-1	-4	-6	-5	2	2	-2	3	-3	2	-4	-1	1	-5	1	0	1	0	-4
4.83333	0	-1	-3	-5	-6	2	3	-2	4	-4	2	-4	-1	1	-5	1	0	1	-1	-4
4.84167	1	-1	-2	-5	-6	2	2	-2	5	-3	3	-4	-1	1	-6	1	-1	1	-2	-3
4.85	1	1	-2	-4	-5	3	2	-1	6	-3	3	-4	-1	0	-6	1	-2	1	-2	-3
4.85833	1	1	-3	-4	-3	3	3	-1	5	-2	3	-3	-1	-1	-5	2	-3	1	-2	-3
4.86667	2	2	-3	-4	-3	2	3	-1	4	-1	3	-2	0	-1	-4	1	-3	1	-2	-2
4.875	3	2	-4	-4	-3	1	4	-1	3	-1	3	-2	0	0	-4	0	-2	0	-1	0
4.88333	3	1	-4	-4	-3	2	4	0	3	-1	2	-2	0	0	-4	-2	-1	1	-2	0
4.89167	3	0	-4	-5	-3	2	4	0	4	-1	3	-2	0	0	-5	-2	-1	1	-3	0
4.9	2	-1	-3	-5	-4	1	4	-1	4	-1	3	-2	0	0	-6	-3	-1	1	-4	0
4.90833	2	0	-2	-5	-5	0	4	-2	4	-1	2	-1	0	0	-5	-3	-1	0	-4	0
4.91667	2	0	-1	-4	-5	0	4	-3	4	-2	1	0	0	0	-4	-3	0	0	-4	0
4.925	2	1	-1	-4	-5	0	4	-3	4	-3	1	0	0	1	-3	-3	0	-1	-3	0
4.93333	2	0	-2	-4	-5	-1	4	-4	4	-3	1	0	0	1	-2	-3	0	-1	-2	0
4.94167	1	1	-2	-4	-5	-1	3	-4	4	-3	1	-1	0	0	-2	-2	1	0	-2	0
4.95	1	1	-3	-3	-6	0	2	-4	3	-3	2	-2	0	0	-2	-2	1	1	-2	0
4.95833	1	2	-3	-3	-6	0	2	-3	3	-3	2	-2	0	-1	-3	-1	1	1	-2	-1
4.96667	2	3	-3	-4	-6	0	2	-3	3	-2	2	-2	1	-1	-4	0	-1	1	-2	-2
4.975	2	3	-2	-5	-6	1	3	-3	3	-2	2	-2	1	-1	-5	0	-2	0	-2	-2
4.98333	3	2	-2	-5	-6	0	4	-3	3	-2	2	-2	2	-1	-5	1	-1	0	-1	-2
4.99167	3	2	-1	-4	-5	0	3	-3	4	-2	1	-2	2	-1	-5	1	-1	-1	-2	-1
5	3	1	-1	-3	-5	-1	2	-2	5	-1	0	-2	1	-1	-6	1	0	-1	-3	0
5.00833	3	1	-1	-2	-5	-1	2	-3	5	0	1	-1	-1	0	-6	1	0	-2	-4	0
5.01667	4	0	-2	-2	-5	-1	2	-3	4	0	2	0	-2	0	-5	2	-1	-1	-4	0
5.025	5	0	-3	-1	-6	0	2	-3	2	-1	2	2	-2	-1	-4	2	-1	0	-4	-1
5.03333	4	0	-4	-1	-6	0	2	-2	2	-2	2	3	-1	-1	-3	3	-2	0	-3	-2
5.04167	3	1	-4	-1	-7	1	2	-1	4	-2	3	3	-1	-1	-2	4	-2	0	-3	-3
5.05	1	1	-3	-2	-6	1	2	0	4	-2	3	3	-1	-1	-2	4	-2	0	-3	-4
5.05833	0	1	-2	-2	-5	1	2	0	3	-2	4	2	0	-2	-2	4	-2	0	-2	-4
5.06667	0	1	-1	-2	-5	1	2	0	2	-2	4	1	0	-2	-3	3	-2	1	-2	-3
5.075	1	1	-1	-2	-5	1	2	0	2	-2	4	1	0	-3	-5	2	-2	1	-2	-2
5.08333	1	1	-1	-3	-5	2	1	0	2	-1	3	1	-1	-3	-5	2	-2	1	-3	-3
5.09167	0	1	-2	-3	-5	2	1	1	2	-1	3	1	-2	-3	-5	2	-3	1	-3	-4
5.1	1	0	-2	-2	-5	3	1	0	2	-1	3	1	-3	-4	-6	2	-3	1	-2	-5
5.10833	1	0	-2	-2	-5	3	2	0	1	-1	2	1	-3	-4	-6	2	-3	2	-2	-5
5.11667	1	-1	-2	-1	-5	3	2	0	1	-2	2	1	-3	-3	-6	1	-2	2	-2	-4
5.125	2	-1	-2	-1	-5	2	2	-1	1	-2	3	0	-2	-2	-5	1	-2	3	-1	-3
5.13333	2	-1	-2	-1	-5	2	1	-1	1	-2	3	0	-3	-2	-5	0	-2	3	1	-2
5.14167	2	-1	-2	-1	-4	2	0	-1	1	-2	3	1	-3	-3	-5	1	-1	3	2	-1
5.15	1	-2	-2	-1	-4	1	0	-2	2	-1	3	1	-3	-2	-4	1	-1	3	2	0
5.15833	0	-2	-3	-2	-4	0	1	-2	2	-1	3	1	-4	-2	-4	3	-1	2	1	0
5.16667	0	-1	-3	-2	-3	-1	2	-2	2	-1	2	0	-4	0	-4	3	-1	1	0	-1
5.175	0	1	-3	-2	-2	-2	3	-1	2	-1	2	-1	-4	1	-4	3	-1	1	0	-2
5.18333	0	2	-2	-1	-2	-3	4	-1	2	-2	0	-1	-3	1	-4	2	0	1	0	-2
5.19167	0	2	-2	-1	-2	-3	5	-2	2	-2	0	0	-2	0	-3	2	1	1	-1	-3
5.2	0	1	-3	-1	-3	-3	5	-3	2	-2	1	1	-2	-2	-2	2	2	1	0	-3
5.20833	0	0	-3	-1	-3	-2	3	-3	2	-2	2	1	-1	-3	-2	2	1	1	0	-4
5.21667	0	-1	-3	-1	-3	-1	2	-2	2	-1	3	1	-1	-3	-3	3	-1	2	1	-4
5.225	0	-2	-4	-2	-4	-1	1	-2	2	-1	3	2	-1	-3	-3	3	-2	2	1	-3
5.23333	0	-3	-4	-3	-5	-1	2	-2	3	-2	2	2	0	-2	-4	3	-2	1	1	-3
5.24167	0	-3	-4	-4	-6	-1	2	-2	3	-2	2	1	1	-2	-4	3	-2	1	2	-2
5.25	1	-2	-4	-3	-5	0	3	-3	3	-1	3	0	1	-1	-4	2	-2	1	2	-2
5.25833	2	0	-4	-3	-4	0	3	-4	3	-1	4	0	1	0	-4	1	-2	1	1	-1
5.26667	3	1	-4	-3	-3	1	4	-4	2	-1	4	0	0	0	-5	0	-2	0	1	-1
5.275	4	0	-3	-3	-3	1	4	-4	2	-1	4	0	1	-1	-6	0	-2	0	0	-1
5.28333	4	0	-2	-2	-3	0	3	-4	4	-2	4	0	1	-1	-5	0	-2	0	1	-2
5.29167	3	0	-2	-2	-3	-1	3	-3	5	-3	4	-1	0	0	-4	-1	-3	0	1	-3
5.3	2	0	-2	-2	-3	-1	4	-3	4	-3	3	-1	-1	0	-3	-1	-3	0	1	-5
5.30833	2	0	-2	-3	-4	-1	4	-3	4	-3	2	-2	-1	1	-3	-1	-3	1	0	-5
5.31667	3	1	-2	-4	-4	-1	4	-3	4	-3	2	-1	0	1	-2	-2	-2	2	-2	-5
5.325	3	1	-1	-4	-4	0	4	-4	4	-3	2	-1	1	1	-2	-2	-1	3	-3	-4
5.33333	3	0	0	-5	-3	0	4	-3	4	-4	3	-2	0	0	-2	-2	0	3	-3	-3
5.34167	3	0	0	-6	-3	1	5	-3	3	-4	2	-2	-1	0	-2	-1	1	3	-2	-2
5.35	3	-1	-1	-6	-3	1	5	-3	2	-4	2	-2	-2	-1	-2	-1	0	4	-2	-1
5.35833	2	-1	-2	-6	-2	2	3	-2	2	-4	1	-1	-2	0	-3	-1	-1	4	-1	-1
5.36667	1	-2	-2	-5	-3	3	2	-2	2	-3	1	-1	-2	0	-5	-1	-1	3	0	-1
5.375	1	-2	-1	-5	-4	3	2	-2	2	-3	1	0	-2	0	-5	-1	-1	2	1	-1
5.38333	2	-2	-1	-4	-5	3	1	-2	2	-3	1	-1	-1	0	-6	0	-1	1	1	-2
5.39167	1	-2	-1	-3	-5	3	1	-2	2	-3	2	-1	-1	-1	-5	0	0	1	0	-4
5.4	1	-2	-2	-2	-6	3	1	-2	2	-3	2	-1	0	-1	-5	0	0	2	0	-5
5.40833	0	-3	-3	-2	-6	3	1	-3	3	-4	2	0	0	-1	-4	0	1	3	0	-4
5.41667	-1	-3	-4	-2	-5	3	0	-3	3	-4	1	2	1	-2	-4	-1	1	4	0	-3
5.425	-1	-2	-4	-2	-5	3	0	-3	2	-4	1	3	0	-2	-4	-1	0	4	-1	-3
5.43333	-1	-1	-5	-2	-6	2	0	-4	1	-4	2	3	-1	-2	-4	-2	0	3	-2	-3
5.44167	-1	-1	-4	-2	-5	2	1	-4	1	-4	3	3	0	-1	-3	-2	0	2	-2	-3
5.45	-1	-1	-4	-3	-5	1	1	-4	1	-4	3	2	1	0	-2	-1	0	2	-2	-3
5.45833	-1	-1	-4	-4	-5	1	2	-4	2	-4	3	2	2	0	-2	0	-1	3	-1	-3
5.46667	-1	-1	-4	-5	-6	0	2	-3	3	-5	2	1	2	0	-1	1	-1	3	-1	-2
5.475	0	-1	-4	-4	-6	-1	1	-3	4	-5	2	1	1	0	-1	2	-2	4	-1	-3
5.48333	0	-1	-3	-2	-7	-1	0	-3	4	-5	2	0	0	-1	-2	3	-2	4	-1	-3
5.49167	1	-1	-2	-1	-8	0	0	-3	4	-6	2	0	0	0	-3	3	-1	3	0	-4
5.5	1	0	-2	-1	-8	1	0	-4	5	-6	3	0	0	0	-4	3	0	2	0	-3
5.50833	2	0	-2	-1	-7	2	0	-3	6	-6	3	-1	1	0	-4	2	0	2	-1	-2
5.51667	3	0	-2	-2	-7	2	1	-3	6	-6	3	-1	1	1	-4	2	-1	3	-1	-1
5.525	3	0	-2	-3	-5	2	2	-3	4	-4	3	-1	2	1	-3	2	-2	2	-1	-1
5.53333	3	-1	-2	-4	-4	2	2	-3	3	-3	3	0	2	1	-2	2	-1	3	0	-2
5.54167	3	-3	-1	-4	-4	2	1	-4	3	-2	3	1	3	-1	-2	2	-1	3	1	-1
5.55	2	-3	-1	-4	-3	2	1	-4	4	-3	3	1	3	-1	-2	3	-1	4	1	0
5.55833	2	-3	-1	-3	-2	3	1	-3	5	-4	3	1	2	0	-1	3	-1	5	2	1
5.56667	1	-3	-1	-3	-2	2	2	-3	5	-5	2	1	2	0	-1	3	-2	6	2	0
5.575	1	-3	-2	-3	-2	1	2	-3	4	-4	2	1	2	0	0	3	-3	6	2	0
5.58333	1	-3	-3	-4	-3	1	1	-3	3	-4	2	0	2	-1	0	3	-3	5	2	0
5.59167	2	-3	-3	-3	-4	1	0	-4	3	-4	2	0	2	-1	-1	3	-3	4	2	0
5.6	3	-3	-4	-2	-4	1	-1	-4	3	-3	1	-1	3	-2	-2	2	-2	3	1	1
5.60833	2	-3	-4	-1	-4	2	-1	-3	4	-2	2	-1	3	-2	-3	2	-1	2	0	1
5.61667	1	-3	-3	-1	-4	2	-1	-2	4	-3	2	0	3	-2	-3	2	0	2	-1	1
5.625	1	-3	-3	0	-5	2	-1	-3	5	-3	3	0	3	-1	-3	2	0	2	-1	1
5.63333	1	-3	-3	-1	-6	3	-1	-4	5	-3	3	0	2	1	-3	2	-1	2	-2	1
5.64167	1	-2	-4	-1	-6	2	-1	-5	6	-2	3	1	1	2	-3	1	-2	3	-2	0
5.65	2	-2	-5	-1	-5	1	-1	-5	7	-1	3	1	1	2	-3	0	-2	4	-2	-1
5.65833	3	-1	-5	-1	-5	1	-1	-5	7	-1	4	1	1	3	-4	-1	-2	4	-2	0
5.66667	4	-1	-4	-1	-5	2	-1	-3	6	-1	4	0	0	3	-4	-1	-1	3	-2	0
5.675	4	-1	-4	-1	-5	3	0	-3	5	-1	4	0	0	3	-5	-2	-1	3	-2	-1
5.68333	4	-1	-3	-1	-4	3	1	-4	5	-2	5	0	0	3	-4	-2	-1	3	-2	-2
5.69167	5	-1	-3	-1	-4	3	2	-4	5	-2	6	0	-1	2	-4	-2	-2	2	-2	-3
5.7	5	0	-3	-1	-3	2	2	-4	4	-2	6	0	-1	1	-3	-1	-2	2	-3	-2
5.70833	4	0	-3	-2	-2	2	2	-3	4	-3	6	1	-2	0	-3	-1	-3	1	-3	-1
5.71667	2	1	-4	-3	-2	1	2	-3	3	-3	6	1	-2	0	-4	0	-3	1	-3	-1
5.725	1	0	-5	-3	-3	0	2	-3	3	-3	5	1	-3	1	-4	0	-2	1	-2	-1
5.73333	1	-1	-5	-3	-5	-2	1	-3	2	-2	3	0	-3	1	-5	1	-1	2	-2	-2
5.74167	0	-3	-4	-3	-6	-2	1	-4	3	-2	2	0	-2	0	-4	1	0	2	-2	-2
5.75	0	-3	-4	-3	-6	-2	0	-5	4	-2	2	-1	-2	-1	-4	0	-1	1	-2	-2
5.75833	0	-3	-5	-2	-5	-2	0	-5	5	-3	2	0	-1	-1	-5	-1	-1	1	-1	-1
5.76667	1	-2	-4	-2	-4	-2	0	-4	5	-3	4	0	-1	-1	-5	-1	-2	2	-1	0
5.775	2	-2	-3	-2	-4	-1	-1	-3	6	-3	4	-1	-1	-1	-5	-1	-3	2	-1	0
5.78333	3	-1	-2	-2	-4	-1	-2	-2	5	-3	4	-1	-2	-1	-5	-1	-4	2	-2	-1
5.79167	3	-1	-2	-2	-5	0	-2	-2	5	-3	3	-1	-2	-1	-5	-2	-5	3	-1	-2
5.8	3	-1	-2	-2	-5	0	-1	-2	5	-2	2	0	-1	-1	-5	-2	-5	3	0	-3
5.80833	3	-1	-2	-2	-5	0	-1	-2	5	-1	2	0	0	-1	-5	-1	-4	2	-1	-3
5.81667	2	-1	-1	-2	-4	0	-1	-1	5	-1	3	0	1	-1	-5	-1	-4	1	-1	-2
5.825	3	0	-1	-3	-4	-1	-1	-2	5	-1	3	0	2	-2	-5	-1	-3	1	-1	-2
5.83333	4	0	-1	-3	-4	-2	0	-2	5	-2	2	1	2	-2	-5	-1	-3	1	-1	-2
5.84167	4	1	-1	-4	-3	-3	1	-2	5	-2	2	0	2	-3	-5	-1	-3	2	-2	-3
5.85	4	1	-3	-4	-3	-3	1	-3	4	-3	2	0	1	-3	-4	-1	-4	3	-1	-2
5.85833	3	1	-4	-4	-3	-2	2	-3	4	-4	2	0	1	-2	-3	-2	-4	2	0	-2
5.86667	4	1	-4	-4	-4	-1	2	-3	4	-4	1	0	0	-2	-3	-1	-4	1	0	-2
5.875	4	1	-4	-3	-4	0	2	-3	4	-5	2	1	0	-2	-4	0	-3	0	-1	-2
5.88333	4	0	-4	-4	-3	-1	1	-4	4	-6	3	2	-1	-2	-5	1	-4	-1	-2	-2
5.89167	4	-1	-3	-4	-3	-2	0	-4	4	-5	4	3	-1	-1	-6	1	-3	0	-2	-2
5.9	3	-1	-2	-5	-3	-2	0	-4	4	-5	4	3	-1	0	-7	1	-3	1	-2	-2
5.90833	3	0	-1	-5	-3	-1	0	-3	4	-5	4	3	0	1	-7	1	-3	2	-3	-2
5.91667	3	0	-2	-4	-3	-1	0	-3	3	-4	4	2	1	1	-6	1	-3	2	-3	-2
5.925	2	0	-2	-4	-4	0	1	-3	3	-4	5	3	2	1	-5	1	-4	2	-3	-2
5.93333	2	0	-2	-3	-3	0	0	-4	2	-4	5	3	2	-1	-4	2	-3	0	-2	-3
5.94167	3	0	-2	-3	-3	0	1	-4	2	-4	4	3	2	-1	-3	1	-3	-1	-1	-4
5.95	3	-1	-1	-2	-3	-1	1	-3	2	-4	4	2	2	-1	-3	0	-3	-1	-1	-4
5.95833	3	-1	-1	-2	-3	-1	0	-2	2	-4	3	2	3	-1	-2	-1	-3	0	-1	-4
5.96667	3	-1	-2	-2	-2	-1	1	-1	2	-3	2	2	3	-1	-1	-1	-2	0	-2	-4
5.975	3	-3	-2	-2	-2	0	1	-1	2	-2	2	3	3	-2	-1	-1	-2	-1	-2	-3
5.98333	3	-3	-2	-3	-1	1	1	-1	2	-2	2	2	2	-3	-1	0	-2	-1	-2	-3
5.99167	4	-2	-2	-4	-1	1	0	-3	3	-2	3	2	1	-4	-2	0	-3	-1	-3	-3
6	4	-2	-2	-5	-1	1	0	-3	4	-2	3	1	1	-4	-2	-1	-3	-2	-3	-4
6.00833	5	-2	-2	-5	-1	2	1	-4	4	-2	3	1	1	-2	-2	-1	-3	-1	-3	-3
6.01667	5	-2	-3	-4	0	2	1	-4	4	-2	3	1	1	-1	-1	-1	-2	0	-3	-3
6.025	5	-1	-3	-3	0	2	2	-4	4	-2	3	1	1	0	-2	-1	-2	0	-3	-2
6.03333	4	-1	-3	-3	0	2	2	-3	4	-3	3	1	1	1	-3	-1	-2	0	-4	-1
6.04167	3	-2	-4	-4	-1	1	2	-3	4	-4	3	2	1	1	-4	0	-3	0	-3	-1
6.05	3	-2	-4	-4	-2	0	2	-3	4	-5	2	2	1	2	-4	0	-3	-1	-3	-2
6.05833	3	-1	-4	-5	-2	0	1	-3	4	-5	2	3	1	2	-5	1	-3	-2	-3	-2
6.06667	2	-1	-3	-5	-2	1	0	-3	4	-4	2	3	1	1	-5	1	-3	-2	-2	-2
6.075	1	0	-3	-5	-2	1	-1	-2	4	-3	3	3	1	0	-5	2	-3	-1	-1	-2
6.08333	2	0	-2	-5	-2	2	-2	-1	3	-3	3	2	1	-1	-5	3	-3	1	-1	-1
6.09167	2	0	-2	-5	-2	2	-2	-1	2	-2	3	2	1	-1	-5	4	-3	1	0	0
6.1	2	-1	-1	-5	-2	2	-2	-1	2	-1	3	2	0	-1	-5	3	-3	2	-1	1
6.10833	2	-1	-1	-5	-2	2	-1	-2	2	-1	3	2	0	-1	-5	4	-3	1	-1	1
6.11667	3	-2	0	-5	-3	2	-1	-3	2	-1	3	2	0	-2	-6	4	-4	1	-1	1
6.125	4	-3	1	-4	-3	2	0	-3	2	-2	3	2	0	-2	-6	4	-4	0	-1	1
6.13333	5	-3	1	-4	-3	1	1	-3	2	-2	3	1	0	-3	-6	3	-4	0	-1	-1
6.14167	5	-2	0	-4	-4	1	1	-3	2	-3	3	0	0	-3	-5	2	-4	0	-2	-1
6.15	4	0	0	-4	-4	1	1	-2	3	-3	3	0	1	-2	-5	1	-4	0	-2	-1
6.15833	4	1	0	-4	-4	1	1	-2	3	-3	3	0	2	-2	-4	1	-4	0	-2	-2
6.16667	4	1	0	-4	-4	1	1	-2	3	-3	3	0	3	-1	-3	0	-4	1	-3	-2
6.175	4	1	0	-3	-4	0	1	-1	2	-3	2	0	2	-1	-2	-1	-4	2	-2	-2
6.18333	4	1	0	-2	-4	-1	1	-1	2	-3	2	0	2	-1	-2	-1	-3	3	-2	-1
6.19167	4	-1	-1	-2	-4	-2	2	-1	2	-4	1	0	2	0	-1	-1	-2	3	-1	-2
6.2	4	-2	-2	-2	-3	-3	2	0	2	-3	1	0	2	0	-1	-1	-2	3	-1	-2
6.20833	4	-3	-3	-2	-4	-2	2	0	3	-3	1	-1	2	1	-1	0	-3	2	-1	-2
6.21667	5	-3	-2	-3	-5	-1	1	-1	2	-2	2	-1	2	0	-2	1	-3	1	-2	-2
6.225	5	-3	-2	-2	-5	0	1	-2	2	-3	2	-1	2	0	-3	2	-3	1	-2	-2
6.23333	5	-2	-3	-2	-5	1	0	-2	2	-3	3	0	2	1	-3	1	-3	2	-2	-1
6.24167	4	-1	-3	-2	-3	1	-1	-2	2	-3	4	1	2	1	-3	1	-3	2	-2	-1
6.25	4	-1	-3	-2	-2	0	-1	-2	2	-3	4	1	1	-1	-3	2	-3	1	-1	0
6.25833	4	-1	-3	-2	-2	0	-1	-1	2	-3	3	1	0	-2	-2	3	-3	1	-1	-1
6.26667	4	-1	-2	-3	-2	0	0	-1	2	-4	3	2	0	-2	-2	3	-3	2	-2	-1
6.275	4	-1	-2	-4	-3	0	1	-1	2	-4	3	2	0	-2	-2	3	-2	3	-3	-2
6.28333	4	-1	-1	-5	-4	0	1	0	3	-4	4	3	0	-2	-2	3	-2	3	-3	-2
6.29167	5	-1	-1	-4	-5	0	2	1	3	-4	4	3	0	-2	-2	3	-1	2	-2	-2
6.3	6	-1	-2	-3	-5	0	2	0	4	-3	4	2	-1	-2	-3	2	-1	2	-1	-2
6.30833	5	-1	-3	-2	-4	-1	1	-1	5	-2	4	1	-1	-1	-3	1	-2	2	-1	-3
6.31667	4	0	-4	-2	-3	-1	0	-1	4	-2	4	0	-1	0	-3	0	-3	3	-1	-3
6.325	4	0	-3	-3	-2	-1	-1	-2	3	-2	5	0	-1	0	-2	-1	-4	2	-2	-3
6.33333	4	1	-3	-4	-3	-1	-1	-3	1	-3	4	0	0	-1	-2	0	-5	2	-1	-3
6.34167	4	1	-3	-4	-3	-1	0	-3	1	-3	3	0	1	-1	-1	2	-4	1	0	-2
6.35	3	1	-4	-4	-3	-1	1	-3	1	-3	3	0	1	0	-1	3	-4	1	1	-1
6.35833	3	0	-4	-4	-2	-2	1	-3	2	-2	3	-1	0	1	-2	2	-3	1	0	-1
6.36667	4	0	-4	-5	-3	-2	1	-4	3	-2	3	-1	0	1	-3	1	-3	0	0	-1
6.375	5	0	-4	-4	-4	-2	1	-4	3	-2	3	-1	-1	1	-3	0	-3	0	0	0
6.38333	5	1	-4	-4	-5	-1	1	-5	3	-2	3	0	0	2	-3	0	-4	-1	0	0
6.39167	4	1	-3	-3	-5	-1	1	-5	3	-2	3	0	0	2	-4	0	-4	-1	0	-1
6.4	4	1	-2	-3	-5	-1	1	-4	3	-2	3	0	0	2	-4	0	-2	0	-1	-1
6.40833	4	0	-2	-2	-3	0	0	-2	4	-1	3	0	1	1	-4	-1	-1	1	-2	-2
6.41667	3	-1	-1	-1	-2	0	0	0	4	-1	3	-1	1	0	-4	-1	0	2	-2	-3
6.425	2	-2	-1	-2	-1	0	-1	0	5	-2	3	0	2	-1	-4	-2	-1	3	-2	-3
6.43333	2	-2	-1	-3	-1	-1	-1	-1	5	-2	4	0	1	-1	-3	-2	-2	4	-2	-2
6.44167	2	-2	-2	-4	-2	-1	-1	-2	5	-2	4	0	1	-1	-3	-2	-3	4	-3	-2
6.45	3	-1	-3	-4	-2	0	0	-2	4	-1	3	0	1	-2	-3	-2	-4	4	-3	-3
6.45833	3	-1	-3	-4	-2	0	0	-2	4	-1	2	0	1	-2	-4	-1	-5	3	-3	-3
6.46667	4	-1	-3	-5	-1	0	0	-1	5	0	2	0	1	-2	-4	-1	-5	3	-3	-3
6.475	5	-1	-3	-6	-1	0	0	-1	4	1	3	1	0	0	-3	-1	-5	3	-2	-3
6.48333	4	-1	-3	-6	-2	0	0	-1	4	2	2	1	1	2	-2	0	-4	3	-2	-3
6.49167	3	-1	-3	-6	-2	-1	0	-2	3	2	1	1	2	3	-3	0	-4	3	-1	-3
6.5	3	0	-3	-7	-3	-2	-1	-2	3	2	2	1	3	3	-2	0	-3	3	-1	-4
6.50833	4	1	-3	-7	-3	-3	-1	-3	2	2	2	0	3	2	-2	0	-3	3	0	-4
6.51667	4	2	-3	-6	-3	-3	-1	-2	1	1	3	0	2	1	-2	0	-4	2	0	-3
6.525	4	3	-3	-6	-2	-2	1	-1	1	1	4	0	1	1	-3	1	-4	1	1	-3
6.53333	4	3	-3	-5	-2	-2	2	-1	2	1	4	0	1	1	-3	2	-4	1	2	-2
6.54167	4	3	-3	-4	-3	-3	3	0	3	0	5	1	1	1	-3	1	-3	2	2	-2
6.55	4	2	-3	-4	-3	-4	2	-1	3	0	5	2	0	1	-2	1	-2	2	3	-2
6.55833	4	1	-3	-4	-3	-4	2	-1	3	-1	5	2	0	2	-2	0	-1	3	3	-3
6.56667	4	0	-3	-3	-2	-4	2	-2	3	0	4	1	0	1	-2	-1	-2	4	3	-3
6.575	3	-1	-3	-2	-1	-3	4	-2	2	0	4	0	1	0	-2	-2	-2	4	3	-3
6.58333	2	-1	-3	-3	0	-3	5	-2	2	-1	3	0	2	1	-3	-1	-2	4	2	-3
6.59167	2	-1	-5	-4	1	-3	5	-2	3	-2	2	0	2	2	-3	-1	-4	3	2	-4
6.6	2	-1	-6	-4	0	-3	4	-2	3	-3	2	0	1	2	-2	-1	-5	3	1	-4
6.60833	3	-1	-6	-4	-1	-4	3	-2	3	-3	1	0	1	3	-3	-1	-4	3	0	-3
6.61667	3	-1	-5	-4	-1	-5	2	-2	3	-3	1	0	0	3	-3	0	-3	3	0	-2
6.625	3	-1	-4	-4	-2	-5	1	-2	2	-2	1	-1	0	4	-3	0	-2	4	-1	-2
6.63333	2	0	-4	-4	-3	-4	0	-2	2	-1	1	-1	0	4	-3	1	-2	4	-1	-1
6.64167	1	0	-4	-5	-3	-3	-1	-2	1	0	2	-1	0	3	-2	2	-3	4	-1	-1
6.65	1	1	-4	-5	-2	-3	-1	-1	1	1	3	-1	1	3	-2	2	-4	4	0	0
6.65833	2	1	-5	-5	-1	-4	0	-1	1	0	4	-1	1	3	-3	1	-5	4	1	-1
6.66667	3	1	-5	-4	0	-4	0	0	1	-1	4	0	2	3	-4	1	-5	4	2	-2
6.675	3	1	-5	-3	0	-3	2	0	1	-2	3	0	2	2	-4	0	-5	4	2	-3
6.68333	4	1	-4	-4	0	-2	2	1	2	-4	2	-1	0	1	-3	0	-5	3	1	-4
6.69167	4	1	-5	-5	-1	-3	2	2	3	-5	2	-2	-1	1	-3	1	-5	2	0	-3
6.7	4	0	-5	-5	-1	-4	0	1	3	-4	2	-2	-1	1	-2	1	-5	1	-1	-3
6.70833	3	1	-5	-4	-1	-4	-1	0	3	-4	3	-1	-1	1	-1	1	-5	2	-1	-3
6.71667	3	1	-4	-4	-1	-4	-1	0	3	-4	3	0	0	1	-2	1	-5	3	-1	-3
6.725	3	1	-3	-5	-1	-3	-2	-1	2	-4	2	0	0	0	-2	-1	-4	3	0	-3
6.73333	2	1	-2	-5	-1	-2	-1	-1	3	-3	1	0	0	0	-2	-2	-3	4	0	-3
6.74167	2	2	-2	-5	-1	-1	0	0	3	-2	1	0	0	0	-2	-2	-2	3	0	-3
6.75	2	2	-3	-6	-1	0	0	-1	3	-1	1	0	0	1	-2	-1	-2	3	0	-3
6.75833	2	3	-4	-6	-1	1	0	-2	4	0	2	0	0	1	-3	0	-2	2	-1	-3
6.76667	2	3	-5	-5	-2	0	0	-3	4	0	2	0	1	1	-3	0	-2	2	-1	-4
6.775	2	3	-5	-5	-2	-1	0	-3	4	0	2	0	1	1	-3	-1	-1	3	-1	-3
6.78333	2	3	-5	-4	-2	-2	1	-3	4	1	1	0	1	1	-3	-1	-1	3	-2	-3
6.79167	2	1	-6	-3	-2	-2	2	-3	5	1	2	0	1	1	-4	0	-1	3	-2	-3
6.8	2	0	-5	-2	-2	-2	2	-2	5	0	2	1	1	0	-4	0	0	4	-2	-3
6.80833	2	0	-4	-2	-1	-2	1	-2	4	0	3	2	0	-1	-4	1	-1	3	-2	-3
6.81667	2	1	-2	-3	-2	-2	1	-1	2	0	3	2	0	-1	-4	2	-1	3	-1	-4
6.825	2	1	-1	-4	-2	-2	2	0	2	0	3	1	0	-1	-4	3	-2	3	0	-4
6.83333	1	1	-2	-4	-1	-2	1	1	2	0	2	0	1	-2	-3	3	-3	3	0	-5
6.84167	1	2	-3	-5	-1	-1	1	1	2	0	2	-2	0	-1	-3	2	-4	3	0	-4
6.85	1	2	-3	-5	-1	-1	0	2	2	0	3	-2	0	0	-4	2	-5	3	0	-4
6.85833	2	2	-4	-6	-1	-1	0	2	3	-1	3	-2	0	2	-4	2	-5	2	0	-4
6.86667	3	0	-4	-6	0	-1	-1	2	4	-1	3	-1	0	3	-3	2	-5	1	0	-4
6.875	4	-1	-4	-5	0	-1	-1	1	3	-1	1	0	0	3	-2	1	-5	1	1	-4
6.88333	4	-2	-4	-5	-1	-1	-1	1	4	0	1	-1	0	2	-3	1	-5	1	1	-3
6.89167	4	-1	-5	-4	-1	-2	0	1	5	0	1	-1	0	2	-3	1	-5	2	0	-3
6.9	4	0	-5	-3	-1	-2	0	0	6	0	1	0	0	2	-4	1	-4	3	-1	-2
6.90833	5	0	-5	-3	-1	-3	0	-1	5	0	1	0	1	2	-5	0	-4	4	-1	-2
6.91667	5	1	-4	-4	-1	-2	0	-2	4	0	1	0	2	1	-4	0	-5	5	-1	-2
6.925	5	2	-4	-4	-2	-1	0	-3	3	0	1	0	2	0	-4	0	-4	5	-1	-1
6.93333	4	2	-4	-4	-3	1	0	-3	2	-1	1	0	1	-1	-2	0	-4	4	0	-1
6.94167	3	2	-3	-3	-3	2	1	-3	2	-1	2	1	0	0	-2	1	-4	3	0	-1
6.95	3	2	-3	-3	-3	1	1	-4	2	-2	3	1	0	1	-3	1	-4	3	1	-2
6.95833	3	2	-3	-4	-3	-1	2	-4	3	-2	4	0	0	1	-4	1	-3	4	0	-3
6.96667	2	2	-2	-4	-3	-2	2	-4	3	-1	5	0	0	2	-5	1	-2	5	0	-3
6.975	2	3	-2	-5	-3	-3	2	-3	3	-1	6	0	1	3	-4	0	-1	5	-1	-2
6.98333	2	3	-2	-6	-3	-3	2	-2	3	-1	6	0	2	3	-4	0	-2	5	-1	-2
6.99167	2	3	-2	-6	-3	-2	3	-1	3	-1	6	0	2	2	-4	1	-2	5	-1	-2
7	1	2	-3	-6	-3	-1	3	0	4	-1	5	0	2	1	-5	0	-2	4	-2	-2
7.00833	1	1	-4	-5	-3	0	3	0	4	-1	4	0	2	1	-5	-1	-2	3	-1	-2
7.01667	1	0	-5	-4	-3	0	3	-1	4	0	5	1	2	1	-4	-2	-2	3	-1	-1
7.025	2	1	-6	-4	-3	1	3	-1	4	0	6	1	2	1	-4	-2	-3	2	-1	-1
7.03333	3	2	-5	-2	-2	1	4	-2	2	-1	5	0	2	1	-4	-1	-2	3	0	0
7.04167	3	2	-4	-2	-2	1	4	-2	1	-1	5	0	2	0	-4	-1	-2	3	0	0
7.05	3	1	-3	-1	-1	1	4	-2	1	0	4	0	2	0	-4	-1	-1	4	-1	0
7.05833	3	1	-3	-1	-2	1	4	-1	1	0	3	-1	2	0	-4	-1	-1	4	-2	-1
7.06667	2	1	-3	-2	-3	0	3	-1	2	0	2	-1	1	0	-3	-1	0	4	-2	-1
7.075	2	1	-2	-2	-3	-1	3	-1	4	-1	2	-1	1	1	-3	0	0	4	-2	-2
7.08333	2	1	-2	-2	-2	-2	3	-1	4	-1	2	-1	1	1	-3	1	-1	3	-1	-2
7.09167	3	2	-2	-2	-1	-1	3	-1	4	-2	3	-1	1	1	-4	1	-2	2	-1	-1
7.1	3	2	-2	-1	0	-1	2	-2	5	-3	3	-1	1	1	-4	1	-3	2	-1	-1
7.10833	3	1	-2	-1	0	0	2	-2	4	-3	2	-2	1	0	-4	0	-3	2	0	-1
7.11667	3	2	-2	-1	0	1	1	-2	4	-3	1	-3	2	-1	-4	-1	-3	2	0	-1
7.125	2	2	-3	-1	-1	0	1	-2	4	-3	1	-3	1	0	-4	-2	-2	3	0	-1
7.13333	2	2	-3	-2	-2	0	0	-2	3	-3	1	-2	1	0	-3	-3	-1	3	0	-1
7.14167	3	2	-3	-2	-3	-1	0	-3	3	-2	1	-1	1	0	-3	-3	-1	3	1	0
7.15	3	2	-3	-3	-3	0	0	-3	3	-1	1	0	2	0	-3	-2	-1	3	1	0
7.15833	4	2	-3	-3	-4	1	0	-3	3	-1	3	0	2	1	-3	-1	-2	4	1	0
7.16667	4	3	-3	-3	-5	2	2	-3	4	-1	4	0	2	1	-3	0	-2	4	1	0
7.175	3	4	-2	-3	-5	1	3	-3	4	-1	4	-1	1	1	-3	0	-1	4	1	-1
7.18333	2	3	-2	-3	-5	0	5	-2	4	-2	5	-1	0	1	-4	1	-1	4	1	-1
7.19167	2	3	-2	-3	-5	0	4	-1	3	-2	4	-1	0	2	-5	1	-1	3	1	-1
7.2	2	3	-3	-3	-5	0	4	1	2	-3	3	-2	0	1	-5	1	-2	3	1	-1
7.20833	3	2	-4	-4	-3	1	3	1	3	-3	3	-2	1	1	-5	1	-3	3	-1	-1
7.21667	2	1	-4	-5	-3	0	1	0	3	-4	2	-2	2	1	-4	1	-4	3	-2	-1
7.225	2	0	-4	-5	-2	-2	1	-1	3	-4	1	-2	3	1	-3	-1	-4	2	-2	-2
7.23333	1	1	-4	-4	-2	-3	2	-2	4	-5	0	-2	2	1	-3	-2	-3	2	-1	-2
7.24167	2	1	-4	-3	-2	-2	2	-2	3	-5	-1	-2	1	2	-4	-3	-2	1	0	-2
7.25	2	0	-3	-2	-2	-2	2	-2	2	-4	-1	-1	0	3	-5	-3	-3	1	0	-3
7.25833	2	-1	-3	-2	-2	-1	1	-2	2	-4	-1	-1	0	2	-5	-3	-3	1	0	-2
7.26667	3	-1	-2	-2	-2	0	0	-3	2	-3	0	0	0	1	-6	-2	-2	2	0	-2
7.275	3	0	-2	-2	-3	1	0	-2	1	-2	1	1	1	1	-6	0	-3	3	1	-2
7.28333	3	1	-2	-3	-3	1	-1	-1	1	-3	1	1	1	1	-5	1	-3	3	1	-2
7.29167	3	1	-2	-4	-3	-1	-1	-1	1	-4	2	0	1	2	-4	2	-3	4	0	-2
7.3	3	1	-2	-4	-3	-1	0	-1	2	-4	2	-1	0	2	-4	2	-4	4	-1	-2
7.30833	3	1	-2	-3	-3	-1	0	-1	3	-4	2	-1	-1	1	-4	2	-5	4	-1	0
7.31667	3	1	-2	-3	-3	-1	0	-1	4	-4	1	-2	-1	0	-3	3	-4	4	-1	0
7.325	3	1	-3	-3	-3	-1	1	-1	4	-4	1	-2	-1	0	-3	3	-2	3	0	0
7.33333	3	1	-4	-3	-2	-1	1	-1	5	-4	1	-2	-1	1	-2	3	0	2	0	-2
7.34167	3	2	-3	-2	-3	-2	0	-1	5	-4	1	-3	0	2	-2	2	0	2	-1	-2
7.35	3	3	-2	-2	-3	-2	0	-2	5	-3	2	-3	-1	3	-2	2	-1	2	-1	-2
7.35833	4	4	-2	-2	-3	-1	-1	-2	5	-3	3	-2	-1	3	-2	2	-1	2	-1	-2
7.36667	4	5	-2	-2	-3	0	-1	-2	5	-3	3	-2	-1	3	-2	3	-1	3	-1	-3
7.375	4	5	-2	-1	-3	1	-1	-2	5	-4	2	-2	-1	3	-3	2	-2	3	-1	-3
7.38333	4	4	-1	-2	-3	1	0	-2	5	-5	1	-2	-1	3	-4	2	-3	2	-2	-2
7.39167	5	3	-2	-2	-4	0	0	-2	5	-6	0	-1	-1	3	-4	2	-3	1	-3	-2
7.4	6	3	-2	-3	-5	-1	0	-2	5	-5	0	-2	-2	2	-4	3	-3	2	-4	-2
7.40833	6	3	-2	-3	-6	-1	-1	-2	5	-3	1	-2	-2	2	-3	3	-3	4	-4	-2
7.41667	6	2	-2	-3	-6	0	-1	-2	5	-3	1	-1	-2	2	-2	3	-3	5	-4	-3
7.425	6	1	-1	-3	-5	0	-1	-2	5	-2	2	0	-2	3	-2	2	-2	5	-3	-3
7.43333	6	1	0	-4	-5	-1	-1	-3	5	-2	3	-1	-1	3	-1	0	-1	4	-2	-3
7.44167	6	1	-1	-5	-4	-1	0	-3	5	-2	4	-2	-1	2	-1	-1	-2	3	-2	-3
7.45	7	2	-1	-5	-4	1	1	-3	5	-3	3	-3	-1	2	-2	-1	-2	2	-2	-3
7.45833	6	2	-2	-5	-4	1	2	-3	4	-3	4	-3	-2	2	-4	-2	-3	2	-2	-3
7.46667	5	1	-2	-4	-3	2	2	-3	3	-2	4	-3	-2	2	-4	-3	-4	2	-2	-2
7.475	5	1	-3	-3	-3	1	3	-3	3	-2	4	-3	-2	1	-4	-4	-4	1	-2	-2
7.48333	5	2	-2	-2	-3	1	2	-3	3	-2	4	-3	-2	1	-4	-4	-5	0	-2	-1
7.49167	5	3	-2	-1	-3	0	2	-3	3	-2	3	-3	-2	1	-4	-3	-4	0	-2	-1
7.5	5	3	-2	-2	-2	0	2	-3	4	-2	2	-4	-1	0	-4	-1	-4	1	-2	-1
7.50833	5	3	-2	-1	-2	0	2	-3	4	-2	2	-4	0	1	-3	0	-4	1	-2	0
7.51667	6	3	-2	0	-2	1	2	-3	4	-3	2	-4	0	2	-3	0	-4	1	-1	0
7.525	7	2	-2	0	-1	1	2	-3	4	-4	2	-3	-1	3	-3	0	-4	0	-1	0
7.53333	7	1	-3	0	-2	1	2	-3	4	-3	2	-2	-1	3	-3	0	-3	0	-1	0
7.54167	6	1	-3	1	-3	1	2	-4	3	-4	1	-1	0	2	-3	0	-3	1	0	1
7.55	5	1	-2	1	-3	0	2	-5	3	-4	2	0	0	1	-3	0	-2	3	0	1
7.55833	5	1	-2	1	-2	0	3	-5	4	-4	3	0	0	0	-3	0	-1	3	0	2
7.56667	4	1	-2	1	-2	1	3	-4	5	-4	4	-1	0	0	-3	0	-1	4	0	2
7.575	3	2	-3	0	-2	1	3	-4	6	-4	4	-1	1	1	-2	-1	-1	3	-1	1
7.58333	3	2	-3	-1	-2	1	2	-5	6	-4	4	-1	2	1	-2	-1	-2	3	-2	0
7.59167	3	1	-3	-2	-2	0	1	-5	6	-4	3	-2	2	2	-2	0	-2	3	-3	0
7.6	3	0	-2	-3	-2	0	1	-6	5	-4	4	-2	2	3	-1	1	-1	4	-2	-1
7.60833	3	0	-2	-3	-2	0	1	-6	3	-4	4	-3	3	3	-1	1	-1	3	-1	-2
7.61667	4	0	-2	-3	-2	1	2	-6	2	-3	4	-4	2	3	-2	1	-1	2	0	-2
7.625	4	0	-2	-3	-2	2	2	-5	2	-1	3	-4	1	2	-1	0	0	1	0	-1
7.63333	4	-1	-1	-4	-2	2	2	-4	3	0	2	-4	0	1	-1	0	-1	1	0	0
7.64167	5	-2	-1	-4	-2	2	2	-3	3	-1	1	-3	0	0	0	0	-1	1	0	0
7.65	5	-1	-1	-4	-2	2	2	-3	3	-2	1	-3	1	0	-1	0	-1	1	0	0
7.65833	4	-1	-3	-3	-2	1	2	-4	3	-2	0	-2	1	0	-2	1	-1	1	0	-1
7.66667	4	0	-4	-3	-2	1	2	-5	3	-2	0	-2	1	0	-2	2	-1	1	0	0
7.675	5	2	-5	-3	-2	0	2	-5	3	-3	0	-2	0	1	-2	1	-1	2	0	0
7.68333	5	3	-5	-2	-3	0	2	-5	3	-3	1	-2	-1	2	-3	2	-1	3	0	1
7.69167	4	3	-4	-2	-4	0	2	-5	3	-3	1	-2	-1	2	-5	2	-1	4	0	1
7.7	3	2	-3	-3	-5	0	2	-4	4	-2	2	-2	0	1	-5	2	-1	3	0	2
7.70833	4	0	-2	-3	-6	-1	3	-4	3	-2	3	-2	0	0	-4	1	-1	3	1	1
7.71667	4	-1	-2	-4	-7	-3	4	-4	3	-1	3	-3	0	-1	-3	0	-1	2	1	-1
7.725	5	0	-3	-4	-6	-3	4	-4	3	0	2	-3	0	-1	-3	0	-2	1	1	-2
7.73333	4	0	-3	-3	-5	-3	4	-3	3	0	2	-3	1	-1	-3	0	-3	1	1	-2
7.74167	4	1	-3	-2	-5	-3	4	-2	3	0	1	-3	1	0	-2	0	-4	1	0	-1
7.75	3	1	-3	-2	-5	-3	4	-2	3	0	0	-3	2	0	-1	0	-3	1	0	-1
7.75833	2	1	-2	-2	-4	-3	4	-1	4	-1	1	-3	3	1	-1	-1	-3	1	0	0
7.76667	2	0	-2	0	-4	-2	4	-1	4	-2	1	-2	3	1	-1	-1	-3	1	0	0
7.775	2	-1	-2	1	-3	-2	4	-1	5	-3	2	-1	2	1	-2	0	-3	1	0	0
7.78333	2	0	-2	0	-2	-2	3	-3	6	-3	2	-1	1	1	-2	1	-2	0	-1	-1
7.79167	2	0	-2	-1	-2	-1	3	-3	6	-2	2	-2	0	1	-3	1	-2	1	-2	-1
7.8	3	0	-3	-2	-2	-1	3	-4	6	-1	2	-3	0	1	-2	1	-3	1	-3	-1
7.80833	4	1	-4	-3	-3	-1	3	-4	5	-1	2	-3	0	1	-2	0	-3	2	-4	0
7.81667	4	2	-4	-4	-3	0	3	-4	4	-1	2	-3	0	1	-2	0	-3	1	-3	0
7.825	4	1	-4	-4	-3	1	3	-4	3	-2	3	-3	1	2	-2	1	-4	2	-3	0
7.83333	2	0	-4	-4	-3	1	3	-4	3	-2	3	-4	2	2	-3	1	-4	2	-2	0
7.84167	1	1	-4	-2	-3	1	3	-4	3	-1	2	-3	3	3	-2	0	-5	2	-3	1
7.85	0	0	-4	-1	-4	1	3	-4	2	-1	1	-3	3	3	-2	0	-4	2	-3	2
7.85833	0	-1	-4	0	-4	0	3	-5	2	-1	1	-3	3	2	-2	0	-4	2	-3	2
7.86667	1	-2	-4	0	-5	0	3	-5	2	-2	2	-3	3	1	-3	0	-3	2	-3	2
7.875	2	-1	-4	-1	-4	-1	3	-5	2	-1	2	-3	3	1	-2	1	-3	3	-3	2
7.88333	2	0	-3	-3	-3	-1	3	-5	3	-1	2	-3	4	2	-2	1	-3	3	-3	2
7.89167	3	1	-3	-4	-3	-2	2	-4	3	-1	2	-3	4	3	-2	2	-3	2	-3	3
7.9	3	1	-4	-4	-3	-2	2	-3	3	-2	1	-2	4	3	-3	3	-3	2	-3	3
7.90833	3	0	-5	-3	-3	-2	2	-1	3	-3	1	-2	4	3	-5	3	-3	1	-2	3
7.91667	2	-1	-6	-2	-4	-3	2	-1	3	-4	1	-2	4	2	-5	3	-3	2	-2	3
7.925	3	-1	-6	-2	-4	-4	2	-2	3	-3	0	-2	4	2	-5	3	-3	3	-1	3
7.93333	4	-1	-6	-2	-4	-3	2	-2	3	-4	0	-3	3	2	-5	2	-3	5	0	2
7.94167	4	-2	-5	-3	-3	-2	2	-2	3	-5	-1	-3	2	2	-4	2	-3	5	0	2
7.95	3	-1	-4	-3	-1	-1	2	-2	3	-5	-1	-4	1	3	-3	1	-3	4	1	1
7.95833	2	-1	-2	-3	0	-1	1	-2	3	-6	0	-4	0	3	-2	1	-3	4	2	1
7.96667	1	1	-1	-2	-1	-2	1	-2	3	-6	0	-3	-1	2	-3	2	-4	3	3	0
7.975	1	1	-2	-1	-2	-2	2	-1	3	-5	0	-2	-1	1	-3	2	-4	3	3	0
7.98333	1	0	-3	-1	-3	-1	2	0	3	-5	-1	-2	-1	2	-3	1	-3	3	3	-1
7.99167	2	0	-3	-2	-3	0	2	-1	2	-6	0	-1	-1	3	-4	1	-2	2	3	-2
8	1	1	-3	-2	-3	0	2	-2	2	-6	1	0	-1	4	-4	1	-1	2	2	-2
8.00833	1	1	-4	-3	-3	0	2	-3	2	-6	2	0	-1	3	-4	0	-1	1	1	-2
8.01667	1	2	-4	-2	-4	0	1	-3	3	-6	4	0	-1	2	-5	-1	-2	1	-1	-2
8.025	2	3	-4	-2	-4	0	1	-3	3	-5	4	0	-1	2	-6	-2	-2	2	-1	0
8.03333	2	4	-4	-2	-4	-1	1	-2	2	-4	5	0	0	3	-5	-2	-2	3	-1	0
8.04167	2	4	-2	-2	-4	-2	2	-2	2	-3	5	0	0	4	-4	-2	-3	3	-1	0
8.05	1	2	-1	-2	-4	-2	2	-1	2	-3	4	0	-1	4	-3	-2	-4	3	-1	0
8.05833	1	1	-1	-2	-3	-2	3	-1	2	-4	3	1	-2	3	-3	-2	-4	3	-2	-1
8.06667	1	0	-1	-3	-2	-3	3	-2	2	-5	2	1	-2	2	-3	-1	-4	3	-2	-1
8.075	1	-1	-1	-4	-2	-3	5	-2	1	-5	2	0	-2	1	-3	-1	-4	3	-1	-2
8.08333	1	-1	-1	-4	-2	-3	5	-3	0	-5	3	-1	-2	2	-2	-2	-4	3	-1	-2
8.09167	1	-1	-1	-4	-3	-1	3	-3	0	-5	3	-1	-2	3	-2	-3	-4	4	-1	-2
8.1	2	-2	0	-3	-3	-1	1	-2	0	-5	3	-1	-2	3	-2	-3	-4	4	0	-1
8.10833	2	-2	0	-2	-3	-1	0	-2	2	-4	3	-1	-3	4	-3	-3	-3	4	1	-1
8.11667	2	-2	0	-2	-2	-1	0	-3	3	-3	3	-1	-2	4	-3	-4	-3	5	2	0
8.125	2	-1	0	-2	-1	-1	0	-3	3	-3	3	-2	-2	5	-4	-4	-3	5	2	0
8.13333	1	-1	0	-3	-1	-1	1	-3	2	-3	3	-3	-2	5	-4	-4	-4	5	1	0
8.14167	0	-2	0	-3	-1	-1	1	-3	1	-3	2	-4	-2	4	-3	-3	-4	5	1	0
8.15	-1	-2	0	-3	-1	0	1	-3	1	-3	2	-4	-3	3	-3	-3	-4	4	1	-1
8.15833	-1	-2	-1	-3	0	0	1	-3	1	-4	2	-4	-2	2	-4	-2	-4	3	1	-1
8.16667	0	-2	-1	-3	0	0	1	-4	1	-5	2	-3	-1	2	-4	0	-4	3	1	-1
8.175	1	-1	-3	-4	-1	1	1	-6	1	-4	2	-3	1	2	-4	1	-3	3	1	-1
8.18333	2	-1	-3	-3	-1	1	1	-6	2	-3	3	-2	2	2	-4	1	-3	4	1	-1
8.19167	2	-2	-3	-2	-1	0	1	-6	2	-2	3	-2	3	2	-3	1	-4	4	2	-1
8.2	3	-2	-2	-2	-1	-1	1	-6	1	-2	2	-2	2	1	-3	1	-3	4	2	-1
8.20833	3	-1	-1	-3	-1	-1	1	-5	0	-2	1	-3	2	1	-3	2	-2	3	1	-1
8.21667	3	0	-1	-3	-1	-1	1	-4	0	-2	1	-3	2	1	-3	3	0	3	0	-2
8.225	2	1	-2	-3	-1	-1	1	-3	1	-3	0	-3	2	1	-4	3	0	2	-1	-2
8.23333	1	1	-1	-3	-1	-2	1	-2	3	-3	0	-3	3	0	-5	2	0	2	-1	-2
8.24167	2	1	-1	-3	-1	-3	2	-2	3	-3	0	-3	4	-1	-6	2	0	2	0	-1
8.25	2	1	-1	-3	-2	-3	2	-3	3	-4	0	-4	3	-1	-6	1	-1	3	1	-1
8.25833	1	0	-2	-3	-3	-3	2	-4	3	-4	1	-4	1	-1	-7	2	-1	3	1	-1
8.26667	1	0	-4	-3	-3	-1	2	-4	1	-4	2	-5	0	-1	-7	2	-2	3	2	-2
8.275	1	0	-4	-3	-4	0	3	-5	0	-3	3	-5	-1	-1	-6	2	-2	2	1	-2
8.28333	2	0	-4	-4	-4	0	3	-5	0	-3	3	-5	-1	1	-6	1	-2	2	0	-2
8.29167	3	-1	-4	-4	-3	0	3	-5	1	-2	4	-4	0	1	-6	0	-2	2	-1	-2
8.3	2	-2	-4	-4	-3	-1	3	-4	3	-3	4	-3	0	1	-6	-1	-3	2	0	-2
8.30833	2	-2	-3	-4	-3	-2	2	-3	4	-3	3	-2	0	1	-4	-2	-2	3	0	-3
8.31667	2	-2	-3	-4	-3	-3	1	-2	5	-3	2	-1	1	0	-3	-2	-2	4	0	-3
8.325	1	-1	-3	-4	-3	-4	0	-2	5	-3	2	0	1	0	-2	-2	-1	5	0	-3
8.33333	2	-1	-2	-4	-2	-4	0	-2	4	-3	2	0	1	1	-3	-2	0	6	1	-3
8.34167	2	-1	-2	-4	-1	-3	0	-3	4	-3	2	0	1	1	-4	-2	0	6	1	-4
8.35	3	0	-1	-4	-2	-3	0	-4	4	-2	1	0	1	1	-6	-1	0	5	1	-4
8.35833	4	-1	-2	-3	-2	-2	0	-5	4	-2	2	-1	1	0	-6	0	0	5	1	-3
8.36667	4	-2	-3	-4	-3	-1	0	-6	4	-2	3	-2	0	0	-7	2	0	5	2	-2
8.375	5	-2	-3	-4	-2	-1	0	-7	3	-1	3	-3	-1	0	-7	2	1	5	2	-2
8.38333	5	-2	-3	-5	-2	-2	0	-6	3	-1	3	-4	-2	0	-6	3	1	4	3	-1
8.39167	4	-1	-3	-5	-1	-2	1	-6	3	-2	2	-4	-2	1	-5	4	0	3	2	-1
8.4	2	0	-3	-6	-2	-3	1	-6	4	-2	3	-4	-1	1	-4	3	0	3	1	0
8.40833	1	-1	-2	-7	-2	-3	1	-5	5	-2	4	-3	0	0	-4	3	-1	3	0	0
8.41667	1	-1	-2	-8	-2	-2	2	-5	5	-2	4	-3	1	0	-4	2	0	3	0	-1
8.425	2	-1	-2	-8	-2	-2	2	-5	5	-3	4	-3	0	0	-3	2	1	3	-1	-2
8.43333	3	-1	-2	-7	-3	-1	1	-6	4	-3	4	-3	-1	0	-3	1	1	2	-1	-2
8.44167	3	-1	-3	-5	-4	0	1	-7	3	-4	4	-3	-1	0	-2	1	1	2	0	-2
8.45	3	-1	-3	-5	-4	1	0	-6	3	-4	3	-4	-1	-1	-2	0	0	2	1	-2
8.45833	3	-1	-3	-5	-4	1	0	-4	3	-3	3	-4	-1	0	-3	0	-1	2	2	-1
8.46667	3	-2	-3	-5	-4	1	0	-3	4	-3	2	-4	0	1	-3	0	-2	2	2	-1
8.475	3	-2	-3	-5	-4	1	0	-3	4	-4	2	-4	-1	2	-3	0	-2	2	2	0
8.48333	3	-2	-2	-5	-4	0	0	-3	4	-4	1	-3	-1	3	-3	0	-2	2	2	-1
8.49167	2	-2	-2	-4	-3	-1	0	-3	5	-4	1	-2	-1	3	-3	-1	-2	3	2	0
8.5	3	-1	-1	-3	-3	-1	1	-4	5	-4	1	-2	-1	3	-3	-1	-1	4	1	0
8.50833	3	0	-2	-3	-3	-1	2	-4	5	-5	3	-1	0	3	-4	-1	-1	3	0	1
8.51667	4	0	-2	-4	-2	0	1	-4	4	-6	4	0	0	3	-5	0	-2	2	-1	1
8.525	4	0	-3	-4	-2	1	1	-4	2	-7	4	0	-1	2	-5	0	-3	1	-2	1
8.53333	4	1	-3	-3	-3	0	2	-4	1	-6	4	0	-2	3	-5	0	-3	1	-2	0
8.54167	4	2	-4	-2	-4	-1	2	-4	2	-5	3	0	-2	3	-5	0	-2	2	-2	-1
8.55	3	2	-4	-2	-4	-2	2	-4	3	-5	2	0	-1	3	-4	0	0	1	-2	-1
8.55833	3	1	-4	-2	-4	-2	2	-4	4	-5	2	0	0	2	-3	1	1	1	-2	0
8.56667	3	0	-4	-2	-3	-1	1	-4	5	-6	2	0	0	1	-2	1	1	2	-1	0
8.575	3	-1	-4	-3	-3	-1	0	-4	5	-7	3	0	0	0	-1	1	1	2	-1	0
8.58333	4	-2	-3	-4	-3	-1	0	-5	4	-7	2	0	1	-1	-2	2	1	3	-1	0
8.59167	4	-3	-2	-5	-3	-2	1	-5	4	-6	2	0	1	0	-2	1	1	3	-1	0
8.6	3	-3	-2	-5	-4	-2	2	-5	4	-5	2	-1	1	0	-3	0	0	2	-1	-1
8.60833	3	-2	-2	-5	-4	-2	2	-5	4	-4	3	-2	1	1	-2	-2	0	2	-1	-3
8.61667	3	-1	-3	-4	-5	-2	2	-4	4	-4	3	-2	0	0	-2	-2	0	1	0	-4
8.625	3	-1	-4	-4	-6	-1	2	-4	4	-5	4	-2	-1	-1	-3	-2	0	1	0	-4
8.63333	3	0	-5	-3	-6	-2	1	-3	4	-4	4	-2	-2	-2	-4	-1	0	1	0	-3
8.64167	3	0	-5	-2	-4	-2	1	-4	4	-4	3	-1	-2	-1	-4	-1	-1	1	0	-1
8.65	3	0	-4	-3	-3	-1	1	-4	4	-4	3	0	-2	-1	-3	-1	-1	1	0	0
8.65833	2	-1	-4	-4	-2	1	1	-4	4	-4	2	0	-2	-1	-4	-1	-1	1	0	0
8.66667	2	-1	-3	-4	-3	2	0	-5	4	-4	2	-1	-2	-1	-4	-1	0	1	-1	1
8.675	2	-1	-4	-3	-3	2	0	-5	5	-5	2	-3	-1	-1	-3	0	0	1	-1	0
8.68333	2	-1	-4	-3	-4	1	-1	-5	5	-4	3	-5	-1	0	-2	0	-1	2	0	0
8.69167	3	-1	-5	-4	-4	0	0	-5	5	-4	4	-5	0	0	-1	-1	-1	2	1	-1
8.7	4	0	-5	-5	-4	-1	0	-4	5	-5	4	-4	0	0	-2	-1	-2	2	1	-1
8.70833	4	1	-5	-5	-4	0	1	-3	5	-5	3	-3	-1	0	-2	-2	-2	1	0	-2
8.71667	3	0	-4	-5	-4	0	1	-2	6	-5	2	-4	-1	0	-2	-2	-2	1	0	-3
8.725	3	0	-3	-5	-4	-1	1	-2	6	-5	1	-4	-1	0	-2	-3	-2	2	-1	-4
8.73333	4	0	-3	-5	-3	-2	1	-4	5	-5	2	-3	0	0	-1	-3	-2	1	-2	-3
8.74167	5	0	-3	-5	-3	-3	2	-5	5	-4	3	-3	0	0	-1	-2	-2	1	-2	-2
8.75	6	1	-4	-5	-4	-3	2	-6	5	-3	3	-2	1	0	0	-1	-1	1	-2	-2
8.75833	6	0	-3	-6	-3	-3	3	-6	4	-2	4	-2	1	1	0	-1	0	1	-2	-1
8.76667	5	0	-3	-6	-1	-2	2	-5	4	-2	3	-2	1	1	0	-1	-1	2	-2	-1
8.775	5	-1	-3	-7	-1	-2	2	-4	4	-2	2	-2	0	0	0	-1	-1	3	-1	0
8.78333	4	-1	-4	-7	-2	-3	2	-4	4	-2	1	-2	0	0	0	-1	-1	3	-1	0
8.79167	3	-1	-4	-7	-3	-3	2	-3	5	-3	1	-2	0	1	0	0	-1	4	-1	0
8.8	3	-1	-4	-7	-4	-2	3	-3	5	-4	1	-1	-1	1	-1	0	-2	3	-1	-1
8.80833	3	-1	-5	-6	-4	-2	3	-2	6	-5	2	-2	0	1	-1	0	-2	2	0	-2
8.81667	3	-1	-5	-6	-4	-1	3	-2	5	-5	2	-2	0	0	-1	-1	-2	2	0	-3
8.825	3	-1	-4	-6	-4	0	2	-2	4	-5	3	-2	0	0	-2	-1	-2	2	0	-4
8.83333	3	0	-3	-6	-4	0	2	-2	4	-4	3	-2	0	0	-2	-1	-2	2	0	-4
8.84167	3	0	-3	-6	-4	-1	2	-2	3	-4	1	-2	0	1	-2	-1	-2	1	-1	-4
8.85	3	0	-3	-5	-5	-1	2	-2	3	-4	0	-2	0	1	-2	-1	-2	1	0	-4
8.85833	4	0	-3	-5	-5	-1	3	-2	3	-4	0	-2	-1	1	-2	-1	-2	1	1	-3
8.86667	5	0	-4	-5	-5	-1	2	-2	5	-4	0	-2	-1	1	-2	-1	-2	0	1	-3
8.875	5	0	-4	-5	-4	-1	2	-2	6	-4	0	-3	-1	1	-3	-1	-2	-2	1	-3
8.88333	5	0	-4	-5	-3	-1	2	-2	6	-3	0	-2	0	1	-4	-1	-2	-2	0	-3
8.89167	4	1	-3	-4	-2	-1	2	-3	5	-3	1	-1	1	2	-4	-2	-1	-1	0	-3
8.9	3	1	-3	-4	-2	0	3	-3	4	-3	2	-1	1	2	-4	-2	0	0	0	-3
8.90833	3	0	-3	-3	-3	0	4	-4	4	-4	3	-1	1	2	-4	-2	0	1	-1	-3
8.91667	3	-1	-3	-3	-4	0	5	-6	4	-4	3	-1	2	2	-5	-2	0	2	-1	-3
8.925	3	-1	-4	-4	-4	0	5	-6	4	-3	2	-2	1	2	-4	-2	0	2	-1	-3
8.93333	3	-1	-5	-4	-4	-2	5	-5	4	-3	1	-3	1	2	-4	-2	0	2	0	-3
8.94167	3	0	-5	-3	-4	-2	4	-4	3	-2	1	-3	1	2	-4	-2	-1	2	0	-2
8.95	3	0	-5	-3	-4	-2	3	-3	3	-3	2	-2	2	3	-3	-2	-1	3	0	-1
8.95833	3	-1	-4	-3	-5	-1	2	-2	2	-4	2	-2	2	3	-3	-2	-1	3	0	-1
8.96667	2	-2	-3	-3	-5	0	2	-3	2	-4	2	-2	2	2	-2	-2	-2	2	1	-1
8.975	1	-2	-3	-3	-4	1	3	-4	2	-5	2	-2	1	1	-1	-2	-2	3	1	-1
8.98333	2	-2	-4	-4	-4	1	3	-4	3	-4	2	-3	0	1	-1	-3	-1	3	0	-1
8.99167	3	-2	-4	-3	-4	0	2	-3	4	-4	1	-3	-1	1	0	-3	-2	2	0	-1
9	3	-1	-5	-3	-4	-1	1	-3	4	-4	2	-2	0	2	0	-3	-3	0	0	-2
9.00833	3	-1	-5	-2	-4	-2	1	-4	3	-4	2	-2	1	1	0	-4	-3	-1	0	-3
9.01667	4	0	-5	-2	-3	-2	1	-4	2	-4	3	-2	1	1	-1	-4	-4	-1	0	-3
9.025	3	-1	-5	-2	-3	-2	1	-4	1	-3	4	-1	0	0	-2	-4	-3	-1	1	-3
9.03333	3	-1	-5	-2	-4	-3	1	-3	1	-3	4	-1	0	0	-2	-2	-3	-2	1	-3
9.04167	3	0	-5	-1	-5	-3	1	-2	1	-3	3	-1	0	-1	-1	-1	-3	-2	1	-3
9.05	3	0	-4	-1	-7	-3	1	-3	1	-3	3	-2	0	-1	0	0	-2	-2	1	-3
9.05833	2	0	-4	-2	-9	-2	1	-4	1	-3	3	-3	-1	-1	1	0	-2	-2	2	-2
9.06667	2	0	-4	-3	-9	-2	1	-5	1	-2	3	-4	-1	-1	1	1	-2	-2	1	-2
9.075	2	0	-5	-3	-8	-1	2	-5	2	-3	2	-5	-1	0	-1	1	-1	-2	1	-2
9.08333	1	1	-5	-4	-7	-1	2	-6	2	-3	1	-5	-1	0	-3	1	-2	-2	1	-2
9.09167	1	1	-4	-4	-7	-1	1	-7	2	-3	1	-4	-2	0	-3	1	-2	-2	0	-2
9.1	1	1	-4	-4	-6	-2	0	-6	2	-3	1	-3	-3	-1	-3	1	-2	-1	-1	-1
9.10833	2	1	-5	-3	-5	-3	-1	-5	3	-3	1	-3	-3	0	-3	1	-3	-1	0	0
9.11667	1	1	-5	-2	-5	-4	0	-4	3	-2	1	-4	-4	0	-3	1	-4	-1	1	1
9.125	1	1	-5	-2	-4	-4	1	-5	4	-2	2	-4	-4	1	-2	0	-4	-2	2	0
9.13333	0	0	-5	-3	-4	-3	2	-6	4	-2	2	-4	-4	1	-1	0	-3	-2	2	-1
9.14167	0	-1	-4	-4	-5	-1	2	-6	4	-1	2	-2	-4	2	0	0	-2	-2	2	-2
9.15	0	-2	-4	-5	-6	0	2	-6	3	-1	2	-1	-3	3	1	0	-2	-2	1	-3
9.15833	1	-1	-3	-5	-6	-1	2	-6	3	0	2	-1	-2	3	0	-1	-1	-2	1	-3
9.16667	1	0	-3	-6	-6	-1	2	-6	3	0	3	-2	0	2	-1	-1	-1	-1	1	-4
9.175	1	1	-4	-6	-5	-1	1	-7	2	-1	2	-3	1	1	-1	-2	-1	-1	1	-5
9.18333	2	0	-5	-6	-5	-1	1	-6	2	-2	2	-3	1	0	-2	-2	-1	-1	1	-5
9.19167	3	0	-4	-5	-5	0	2	-5	2	-3	2	-3	1	0	-2	-1	-1	-1	1	-4
9.2	3	0	-3	-5	-5	1	2	-4	3	-4	2	-3	0	-1	-2	0	-1	-1	1	-3
9.20833	3	0	-3	-5	-5	0	3	-4	3	-4	2	-3	0	-1	-2	0	-1	-1	1	-2
9.21667	2	1	-2	-6	-5	-1	3	-4	4	-4	1	-3	0	-1	-3	0	-2	-1	0	-2
9.225	2	1	-3	-6	-4	0	3	-4	5	-3	2	-3	0	-1	-3	0	-2	-1	-1	-1
9.23333	2	1	-3	-7	-3	1	4	-5	4	-3	3	-3	0	0	-3	1	-2	0	-1	-1
9.24167	2	1	-3	-7	-3	1	4	-5	3	-3	3	-2	0	0	-3	1	-2	0	-2	-1
9.25	2	0	-2	-7	-3	2	3	-5	2	-3	2	-2	0	-1	-2	1	-2	0	-2	-1
9.25833	3	-1	-3	-6	-3	2	3	-6	1	-3	2	-3	1	-2	-2	0	-2	1	-2	-2
9.26667	2	-1	-3	-5	-3	2	4	-6	1	-3	2	-2	1	-2	-2	-1	-2	1	-3	-2
9.275	2	-1	-4	-4	-3	2	4	-6	2	-3	2	-2	1	-1	-2	-2	-1	1	-2	-2
9.28333	2	0	-5	-4	-3	1	5	-6	2	-3	2	-1	0	0	-3	-4	-1	1	-2	-3
9.29167	2	1	-5	-5	-3	0	5	-5	3	-2	3	-1	0	1	-3	-4	-2	1	-2	-3
9.3	1	2	-5	-5	-3	1	4	-5	3	-2	4	-1	-1	2	-4	-4	-3	1	-2	-3
9.30833	1	3	-4	-6	-3	1	2	-5	2	-3	5	-2	-1	3	-3	-3	-4	0	-2	-4
9.31667	2	3	-4	-6	-4	2	2	-5	2	-4	5	-1	-2	4	-2	-3	-4	0	-2	-5
9.325	3	3	-5	-5	-4	2	2	-4	2	-5	4	-1	-2	4	-3	-3	-4	0	-2	-5
9.33333	3	2	-5	-4	-5	3	2	-4	2	-6	3	-1	-1	3	-3	-2	-3	0	-1	-6
9.34167	3	1	-6	-5	-4	3	3	-4	2	-8	3	-2	0	2	-4	-2	-2	1	-1	-6
9.35	3	0	-6	-5	-3	3	5	-3	2	-8	3	-2	0	2	-4	-2	-1	1	-1	-5
9.35833	3	0	-5	-5	-3	2	6	-4	1	-9	3	-3	0	1	-3	0	-1	1	0	-3
9.36667	3	1	-4	-4	-3	1	6	-4	1	-7	4	-3	-1	1	-2	0	-2	0	1	-3
9.375	2	2	-4	-4	-5	0	6	-5	1	-5	3	-3	-2	0	-2	1	-2	-1	1	-3
9.38333	2	3	-4	-5	-5	-1	6	-5	2	-4	2	-4	-2	1	-2	1	-3	-1	0	-3
9.39167	2	3	-4	-5	-6	-1	5	-4	2	-4	1	-4	-1	2	-2	1	-3	-1	1	-4
9.4	2	3	-5	-5	-6	-1	4	-4	2	-4	2	-3	0	3	-3	0	-4	-1	1	-4
9.40833	2	1	-5	-5	-6	-2	4	-4	2	-4	3	-2	0	2	-4	0	-4	0	1	-4
9.41667	2	0	-4	-5	-5	-2	3	-5	2	-4	3	-2	1	2	-4	0	-4	0	1	-4
9.425	3	0	-4	-6	-5	-2	3	-4	1	-4	4	-2	1	2	-3	-1	-4	0	2	-4
9.43333	4	-1	-4	-5	-5	-1	3	-4	1	-3	4	-1	1	2	-3	-1	-4	0	3	-4
9.44167	5	-1	-3	-4	-5	0	3	-3	2	-3	4	-1	1	2	-2	-1	-4	1	2	-3
9.45	5	-1	-3	-4	-5	0	3	-3	2	-3	4	-1	1	1	-1	0	-3	1	2	-2
9.45833	4	-1	-3	-3	-5	0	3	-2	1	-4	5	-2	1	1	-1	0	-2	0	1	-3
9.46667	4	0	-5	-3	-4	0	3	-2	1	-5	6	-1	0	1	-1	0	-2	0	0	-4
9.475	4	1	-5	-3	-4	-1	4	-1	1	-5	5	-1	1	1	-1	1	-2	1	-2	-4
9.48333	3	1	-5	-3	-4	-1	4	-1	1	-5	4	-2	1	0	0	2	-1	2	-2	-4
9.49167	2	1	-4	-5	-5	0	5	-2	2	-5	3	-3	0	0	0	2	-1	2	-1	-4
9.5	2	0	-4	-5	-6	0	6	-3	3	-5	3	-3	0	0	0	2	-2	2	0	-4
9.50833	2	-1	-4	-5	-5	0	7	-3	4	-5	3	-3	-1	-1	1	2	-2	1	0	-4
9.51667	2	-1	-5	-5	-5	-1	8	-4	4	-4	2	-2	-1	-2	1	1	-1	0	0	-4
9.525	3	0	-5	-6	-4	-1	8	-3	4	-3	2	-1	0	-2	2	1	-1	0	1	-5
9.53333	3	0	-6	-5	-5	-1	7	-2	4	-3	1	-1	-1	-1	1	1	-2	0	2	-4
9.54167	4	-1	-7	-5	-5	-1	7	-2	4	-3	1	-1	-1	0	0	0	-3	0	2	-3
9.55	4	-2	-7	-4	-5	0	6	-3	4	-4	2	-1	0	0	-1	1	-3	1	2	-2
9.55833	4	-1	-6	-4	-5	1	6	-3	4	-4	3	-1	-1	0	-1	1	-2	1	2	-1
9.56667	4	-1	-6	-4	-5	1	5	-4	4	-3	3	-2	0	0	-1	1	-2	0	2	-2
9.575	3	-2	-6	-3	-5	1	5	-4	4	-4	3	-2	0	0	-1	1	-2	0	2	-3
9.58333	3	-1	-6	-3	-5	1	5	-4	4	-4	3	-2	0	0	-1	1	-2	0	1	-4
9.59167	3	-1	-6	-4	-5	1	5	-4	3	-3	4	-1	1	0	-1	1	-2	1	1	-5
9.6	3	-1	-5	-5	-4	0	4	-5	3	-4	4	-1	0	0	-1	1	-2	1	2	-5
9.60833	4	-1	-4	-5	-4	-1	4	-4	3	-5	3	-1	-1	0	-1	0	-3	1	1	-4
9.61667	5	0	-4	-5	-3	-2	4	-3	2	-6	1	-2	-2	0	-1	0	-3	0	1	-3
9.625	5	0	-4	-4	-3	-2	4	-2	1	-6	1	-3	-2	1	-2	0	-3	0	1	-2
9.63333	5	0	-4	-4	-3	-1	2	-2	0	-6	1	-3	-2	3	-1	0	-3	0	1	-2
9.64167	5	0	-4	-3	-3	0	2	-2	-1	-6	1	-4	-2	4	0	0	-2	0	1	-3
9.65	4	0	-4	-4	-4	2	2	-3	0	-5	2	-3	-2	4	0	0	-2	0	1	-3
9.65833	4	0	-3	-4	-6	3	2	-2	0	-5	2	-2	-1	3	0	-1	-2	0	0	-4
9.66667	4	0	-3	-5	-6	3	2	-2	1	-5	2	-1	0	2	0	-1	-3	0	-1	-4
9.675	5	0	-3	-6	-6	2	2	-2	1	-5	2	-1	-1	0	0	-2	-3	0	-1	-4
9.68333	6	0	-3	-5	-5	1	3	-2	0	-5	1	-1	-1	-1	-1	-1	-4	0	-1	-4
9.69167	6	0	-3	-4	-4	-1	3	-2	-1	-5	2	-2	-1	-2	-1	-1	-3	1	-1	-3
9.7	6	-1	-3	-4	-4	-2	3	-2	0	-6	3	-3	-1	-2	-2	1	-2	3	-1	-4
9.70833	6	-1	-4	-4	-4	-3	4	-3	1	-5	4	-3	0	-1	-3	2	-1	4	0	-5
9.71667	5	-2	-4	-4	-5	-3	4	-3	1	-4	3	-2	0	0	-4	2	-1	3	1	-5
9.725	4	-2	-5	-4	-6	-3	3	-4	2	-3	3	-1	0	1	-4	2	-1	2	1	-5
9.73333	4	-2	-6	-5	-6	-3	3	-4	2	-3	3	-1	0	2	-4	2	-1	1	1	-4
9.74167	4	-1	-6	-6	-5	-2	2	-4	2	-3	3	-2	0	2	-4	1	1	0	1	-3
9.75	3	0	-6	-6	-4	-2	2	-4	1	-4	3	-2	0	2	-4	1	1	0	1	-2
9.75833	4	0	-6	-6	-4	-1	2	-3	1	-4	2	-2	-1	2	-4	1	1	1	0	-2
9.76667	5	0	-4	-7	-3	1	2	-3	2	-4	2	-2	-2	2	-3	1	1	0	0	-2
9.775	5	-1	-3	-7	-3	2	1	-3	2	-3	1	-2	-3	2	-3	1	0	1	-1	-1
9.78333	5	-1	-3	-6	-3	1	1	-3	2	-4	1	-2	-3	2	-3	0	-1	1	-1	-1
9.79167	5	-2	-3	-6	-5	0	1	-3	2	-5	1	-3	-3	2	-3	-1	-1	2	-2	-3
9.8	6	-3	-3	-6	-6	0	1	-3	2	-5	2	-4	-3	2	-3	-2	-3	1	-2	-4
9.80833	5	-2	-4	-7	-7	0	1	-3	2	-5	3	-4	-3	2	-3	-1	-4	1	-2	-4
9.81667	5	-2	-5	-7	-7	0	1	-3	3	-5	3	-4	-3	2	-2	-1	-4	0	-2	-3
9.825	4	-1	-6	-7	-6	0	1	-3	3	-5	3	-3	-3	1	-1	-2	-3	1	-1	-1
9.83333	4	-1	-5	-6	-6	-1	1	-4	3	-5	4	-3	-4	0	0	-2	-3	1	-1	-1
9.84167	4	-1	-4	-6	-6	-2	2	-4	2	-6	4	-4	-5	0	0	-2	-3	0	0	-2
9.85	3	-2	-3	-5	-6	-3	3	-3	1	-6	4	-4	-5	1	0	-1	-2	1	1	-3
9.85833	2	-3	-3	-5	-5	-3	4	-2	0	-5	4	-5	-4	1	-1	0	-2	1	1	-4
9.86667	3	-4	-2	-4	-5	-2	4	-2	0	-4	4	-5	-3	2	-2	1	-1	1	2	-4
9.875	3	-3	-3	-4	-4	-2	4	-3	1	-4	3	-4	-3	2	-2	1	-1	2	2	-3
9.88333	4	-2	-3	-3	-4	-2	4	-4	2	-4	2	-3	-4	1	-3	0	-1	2	3	-3
9.89167	4	-1	-4	-3	-3	-1	4	-4	3	-4	1	-2	-5	1	-4	-1	-2	3	4	-3
9.9	3	-1	-4	-3	-4	0	4	-4	3	-4	2	-1	-6	0	-3	-1	-3	3	3	-3
9.90833	2	-2	-4	-4	-4	-1	3	-4	4	-4	2	0	-6	0	-2	-1	-4	4	2	-3
9.91667	3	-2	-4	-5	-6	-1	3	-4	3	-4	1	0	-6	0	-2	-1	-4	4	1	-3
9.925	4	-1	-5	-5	-7	-1	3	-5	2	-5	0	-1	-5	0	-1	-1	-4	3	0	-5
9.93333	5	-1	-5	-6	-7	-1	2	-6	2	-5	0	-1	-4	1	-1	-2	-4	3	0	-5
9.94167	5	-1	-5	-5	-7	-1	2	-6	2	-5	0	-2	-3	1	-2	-2	-2	3	0	-5
9.95	5	-1	-5	-5	-7	-1	2	-6	2	-3	1	-2	-3	2	-2	-3	-2	3	1	-5
9.95833	5	-1	-4	-5	-7	-1	3	-6	2	-3	1	-2	-3	3	-3	-4	-2	3	2	-5
9.96667	5	-2	-4	-5	-7	-1	4	-6	2	-3	1	-2	-3	3	-2	-5	-2	3	3	-5
9.975	4	-2	-4	-5	-7	-1	4	-6	3	-2	2	-2	-2	3	-2	-4	-2	2	3	-5
9.98333	4	-2	-4	-5	-6	-1	4	-6	3	-2	2	-3	-2	3	-2	-2	-2	1	2	-4
9.99167	5	-2	-4	-5	-5	-2	4	-5	3	-2	2	-3	-2	2	-1	0	-2	1	1	-3
10	5	-3	-4	-5	-5	-3	3	-4	3	-3	2	-3	-1	3	-1	0	-2	2	1	-4
10.0083	5	-3	-4	-5	-5	-3	2	-3	2	-4	2	-4	-1	5	0	-1	-3	1	2	-4
10.0167	4	-2	-4	-6	-4	-2	2	-3	2	-5	3	-4	-1	5	-1	-2	-4	0	2	-3
10.025	3	-2	-5	-5	-4	-1	3	-3	2	-5	3	-4	-2	4	-2	-3	-4	-1	2	-3
10.0333	2	-2	-7	-4	-4	0	3	-4	2	-4	3	-3	-2	3	-3	-3	-3	-1	2	-3
10.0417	2	-2	-7	-4	-4	1	3	-4	2	-3	3	-3	-2	4	-3	-3	-2	-2	1	-5
10.05	1	-3	-6	-4	-5	2	4	-3	2	-3	3	-2	-2	5	-3	-2	-2	-1	1	-5
10.0583	1	-3	-5	-4	-6	2	4	-3	2	-3	3	-1	-2	5	-3	-1	-3	0	1	-5
10.0667	1	-3	-5	-4	-7	2	3	-3	2	-4	2	0	-2	5	-2	-1	-4	2	1	-4
10.075	2	-2	-6	-4	-7	1	2	-4	2	-4	2	0	-2	4	-3	-1	-4	2	1	-4
10.0833	2	-1	-6	-3	-8	1	1	-3	1	-4	2	-1	-2	3	-3	-2	-4	2	1	-4
10.0917	2	-1	-5	-3	-8	1	1	-3	1	-4	1	-2	-2	3	-3	-2	-4	1	1	-5
10.1	2	-1	-4	-3	-8	1	0	-3	1	-4	2	-2	-2	3	-4	-1	-5	1	1	-5
10.1083	3	-1	-4	-3	-7	1	0	-4	1	-3	3	-2	-2	4	-5	-1	-5	1	0	-5
10.1167	4	0	-4	-3	-6	1	1	-5	1	-3	4	-3	-2	4	-6	0	-5	1	0	-5
10.125	4	0	-3	-3	-6	1	1	-4	1	-3	4	-4	-3	4	-6	-1	-5	1	-1	-5
10.1333	3	-1	-4	-3	-6	2	1	-4	1	-3	4	-4	-3	4	-5	-1	-4	1	0	-5
10.1417	3	-1	-4	-3	-6	2	1	-4	2	-2	3	-3	-3	4	-4	-1	-4	2	1	-5
10.15	4	0	-5	-4	-7	2	1	-4	3	-2	3	-2	-3	4	-4	-2	-3	2	2	-4
10.1583	4	0	-6	-5	-7	2	1	-4	3	-3	3	-2	-3	3	-4	-3	-3	2	2	-4
10.1667	4	-2	-7	-5	-7	1	2	-5	3	-3	3	-1	-2	3	-4	-3	-3	1	2	-4
10.175	3	-2	-7	-4	-7	1	4	-5	3	-4	3	0	-2	2	-4	-2	-3	1	1	-5
10.1833	3	-3	-7	-3	-7	0	4	-4	3	-4	3	1	-2	1	-5	-2	-3	0	0	-5
10.1917	2	-2	-6	-3	-6	-1	4	-3	2	-5	3	1	-2	1	-4	-2	-2	1	0	-4
10.2	3	-1	-6	-4	-6	-1	3	-2	2	-6	2	1	-2	1	-3	-2	-2	1	0	-4
10.2083	4	-1	-6	-6	-7	-1	2	-2	2	-5	2	1	-2	2	-2	-1	-2	1	0	-3
10.2167	4	-2	-6	-8	-7	-1	3	-2	1	-4	2	0	-1	2	-2	-1	-3	0	1	-2
10.225	3	-3	-6	-9	-8	0	4	-3	1	-4	2	-1	-1	2	-1	-1	-4	-1	1	-1
10.2333	2	-3	-6	-8	-7	0	4	-4	1	-4	2	0	0	1	-1	-1	-5	-1	1	0
10.2417	2	-3	-5	-7	-6	-1	3	-5	1	-4	2	1	0	2	-2	-2	-5	-1	1	-1
10.25	3	-2	-6	-6	-5	-1	2	-5	1	-5	3	1	0	3	-2	-3	-4	-1	1	-1
10.2583	3	-3	-7	-5	-5	-1	2	-4	2	-5	2	0	-1	3	-1	-5	-4	0	1	-2
10.2667	3	-2	-8	-4	-6	-1	2	-4	2	-5	1	-1	-1	3	-2	-6	-4	1	2	-3
10.275	4	-2	-8	-4	-6	-1	3	-3	1	-5	1	-1	-1	3	-2	-6	-4	2	2	-2
10.2833	5	-2	-7	-4	-6	-1	3	-4	1	-5	1	0	-1	3	-1	-5	-3	2	2	-3
10.2917	5	-2	-6	-4	-7	0	2	-5	2	-6	1	-1	0	2	-1	-4	-3	2	2	-3
10.3	5	-2	-5	-3	-7	0	2	-6	3	-5	1	-1	1	2	-1	-5	-4	2	3	-4
10.3083	6	-1	-5	-3	-7	1	3	-6	3	-4	0	-2	1	3	-2	-5	-5	2	3	-3
10.3167	6	0	-5	-3	-7	1	3	-5	2	-4	0	-2	1	3	-2	-6	-5	3	3	-3
10.325	5	0	-6	-3	-6	2	4	-4	2	-4	0	-1	1	3	-1	-5	-5	3	2	-2
10.3333	5	0	-6	-4	-5	2	4	-4	1	-4	0	-1	0	2	0	-4	-4	1	1	-2
10.3417	4	1	-7	-5	-5	2	3	-4	1	-5	-1	-1	-1	2	0	-3	-4	-1	1	-2
10.35	4	1	-6	-5	-6	1	2	-3	1	-6	-1	-1	-2	2	-1	-2	-4	-1	1	-2
10.3583	5	1	-6	-4	-8	0	0	-3	2	-6	-1	-1	-2	2	-1	-2	-4	-1	2	-2
10.3667	5	0	-6	-4	-8	1	-1	-4	2	-6	-1	-2	-2	2	-1	-3	-4	0	2	-1
10.375	5	0	-7	-4	-9	1	0	-4	2	-6	-1	-3	-2	1	-2	-4	-4	2	2	-1
10.3833	5	0	-7	-4	-8	1	1	-3	2	-5	0	-3	-2	1	-2	-5	-5	3	1	-2
10.3917	4	0	-7	-4	-8	1	2	-3	2	-4	-1	-2	-2	1	-2	-5	-5	3	0	-3
10.4	4	0	-6	-6	-8	0	2	-3	3	-4	-1	-2	-3	1	-3	-5	-5	3	0	-3
10.4083	5	1	-6	-7	-8	0	2	-3	3	-4	0	-2	-3	1	-2	-4	-4	3	0	-3
10.4167	5	1	-6	-8	-8	0	1	-4	4	-5	1	-1	-3	1	-1	-3	-5	3	1	-3
10.425	5	1	-6	-8	-7	0	1	-5	5	-6	1	-1	-3	2	-1	-4	-6	2	1	-3
10.4333	5	1	-7	-8	-7	0	1	-5	5	-7	2	-1	-2	1	-1	-4	-6	2	2	-3
10.4417	5	0	-7	-7	-6	0	1	-5	5	-7	1	-2	-2	1	-1	-4	-5	1	2	-2
10.45	4	0	-6	-7	-5	0	1	-5	5	-6	1	-2	-2	2	-2	-3	-4	2	2	-2
10.4583	2	-1	-6	-6	-4	0	1	-5	4	-5	1	-3	-2	3	-2	-2	-3	2	2	-2
10.4667	2	-1	-6	-6	-5	-1	0	-5	3	-4	1	-3	-1	3	-3	-3	-2	2	2	-3
10.475	2	-1	-6	-7	-5	-2	0	-5	2	-4	2	-2	0	3	-3	-3	-2	2	1	-3
10.4833	4	-1	-7	-6	-6	-2	1	-5	2	-4	2	-2	0	2	-3	-3	-2	2	2	-2
10.4917	5	-2	-8	-6	-7	-2	0	-4	3	-4	2	-2	0	2	-4	-3	-2	1	2	-1
10.5	5	-2	-7	-5	-8	-2	0	-4	3	-4	2	-1	-1	2	-4	-3	-2	1	2	-1
10.5083	5	-2	-6	-5	-8	-2	1	-3	3	-4	2	-1	-2	1	-4	-3	-2	1	2	-2
10.5167	5	-1	-5	-5	-7	-2	2	-2	3	-3	1	-1	-2	1	-3	-2	-2	1	2	-2
10.525	5	-1	-5	-5	-7	-1	1	-3	3	-3	1	-1	-3	0	-3	-2	-2	1	2	-3
10.5333	6	-2	-5	-4	-7	-1	1	-3	3	-3	2	-1	-3	0	-2	-3	-2	1	1	-3
10.5417	6	-2	-5	-4	-8	0	0	-4	2	-4	2	-1	-3	1	-2	-3	-1	1	1	-2
10.55	6	-2	-4	-4	-7	1	-1	-4	2	-6	1	-1	-3	1	-2	-3	-1	2	0	-2
10.5583	6	-1	-4	-4	-7	1	-1	-3	2	-6	0	0	-3	2	-1	-3	-1	2	0	-2
10.5667	5	-1	-4	-4	-8	1	0	-3	3	-5	0	0	-3	3	-1	-2	0	1	0	-2
10.575	5	-1	-5	-5	-8	2	1	-3	2	-5	-1	0	-3	3	-2	-1	0	1	0	-2
10.5833	4	-1	-5	-6	-8	1	1	-3	2	-5	0	0	-3	3	-1	0	-1	1	1	-1
10.5917	4	-2	-6	-6	-8	1	1	-3	3	-5	0	-1	-3	4	-1	0	-1	1	1	-1
10.6	4	-2	-5	-7	-6	1	2	-2	2	-5	0	-1	-3	4	0	-1	-2	1	1	-1
10.6083	5	-3	-5	-8	-5	1	2	-2	2	-5	1	-1	-3	4	1	-1	-2	1	1	-1
10.6167	6	-3	-5	-8	-4	1	2	-1	2	-5	1	-1	-2	4	1	-1	-2	2	1	-1
10.625	5	-2	-4	-8	-5	0	2	-1	2	-5	2	-2	-1	4	0	-2	-2	1	3	-1
10.6333	5	-2	-4	-8	-6	-1	3	-1	2	-4	2	-3	0	4	0	-2	-1	1	4	-1
10.6417	6	-1	-5	-8	-6	-1	3	-2	3	-4	2	-3	0	3	-2	-2	0	0	4	0
10.65	6	-1	-5	-8	-6	0	2	-3	3	-4	3	-3	0	2	-2	-2	0	-1	4	-1
10.6583	5	-1	-4	-9	-6	0	2	-4	3	-4	3	-3	0	2	-1	-2	-1	-1	3	-2
10.6667	4	-1	-4	-9	-7	0	1	-4	2	-5	3	-3	-1	2	-1	-2	-2	-1	2	-2
10.675	4	-2	-3	-9	-6	0	1	-4	1	-5	2	-3	-1	3	0	-1	-2	0	1	-1
10.6833	4	-2	-4	-8	-6	0	1	-4	0	-5	2	-3	0	3	0	-1	-2	0	0	0
10.6917	4	-1	-4	-8	-6	-1	1	-4	0	-4	2	-4	0	3	0	0	-2	-1	0	1
10.7	3	0	-3	-8	-7	-2	2	-4	0	-3	3	-4	-1	4	0	-1	-2	0	0	2
10.7083	3	0	-4	-8	-7	-3	2	-4	1	-2	4	-4	-1	4	0	-2	-2	0	1	1
10.7167	3	-1	-5	-7	-6	-2	2	-4	2	-2	4	-3	-2	3	-1	-2	-2	1	2	0
10.725	4	-1	-6	-6	-6	-1	1	-5	3	-3	4	-2	-3	3	-1	-2	-3	2	1	-2
10.7333	4	0	-6	-5	-6	0	1	-5	2	-3	4	-1	-3	3	-1	-2	-3	1	1	-3
10.7417	4	-1	-7	-4	-6	1	1	-4	1	-4	3	-1	-4	3	-1	-3	-3	2	1	-4
10.75	4	-1	-7	-4	-5	0	1	-5	1	-5	1	-1	-4	4	-1	-3	-3	4	1	-4
10.7583	4	-1	-7	-4	-5	1	1	-5	1	-6	1	-1	-4	4	-1	-2	-3	5	1	-5
10.7667	5	-1	-7	-3	-6	1	1	-4	2	-6	0	0	-3	3	-3	-1	-3	5	0	-6
10.775	5	-1	-7	-4	-6	1	1	-3	3	-5	0	0	-3	2	-3	0	-3	4	-2	-6
10.7833	5	-1	-6	-5	-6	0	1	-4	4	-4	1	0	-3	2	-4	1	-4	2	-3	-5
10.7917	6	0	-5	-5	-5	1	1	-4	4	-5	1	0	-3	2	-4	1	-5	2	-4	-5
10.8	6	1	-5	-6	-5	1	1	-4	4	-5	1	-1	-4	2	-3	0	-5	2	-4	-5
10.8083	6	1	-4	-7	-5	0	1	-5	3	-6	0	-1	-4	1	-3	0	-5	1	-3	-5
10.8167	5	1	-5	-7	-6	-1	2	-5	3	-5	0	0	-5	1	-3	-2	-5	1	-1	-4
10.825	5	1	-6	-8	-6	-1	2	-5	3	-5	0	0	-4	0	-4	-2	-5	3	-1	-3
10.8333	4	0	-7	-9	-6	0	2	-6	2	-6	0	0	-4	1	-4	-2	-5	4	-1	-2
10.8417	4	0	-7	-9	-6	0	1	-6	2	-6	-1	-2	-3	1	-4	-1	-5	4	-1	-2
10.85	4	0	-6	-9	-7	-1	1	-6	1	-5	-1	-3	-2	1	-3	-1	-5	4	0	-2
10.8583	5	1	-5	-9	-7	-1	1	-5	1	-5	-1	-4	-3	3	-2	-2	-5	3	1	-2
10.8667	6	2	-4	-9	-7	-2	1	-5	2	-4	-2	-4	-4	4	-2	-3	-5	2	0	-1
10.875	5	3	-4	-9	-6	-2	1	-5	3	-4	-2	-4	-4	4	-2	-3	-5	2	0	-1
10.8833	4	3	-4	-8	-6	-3	2	-5	2	-4	-2	-3	-3	4	-3	-2	-5	1	-1	-2
10.8917	3	2	-4	-7	-5	-3	2	-5	1	-3	-1	-2	-4	3	-3	-2	-5	2	0	-2
10.9	3	1	-4	-6	-5	-2	2	-5	1	-2	0	-2	-4	4	-3	-2	-4	1	2	-2
10.9083	3	1	-4	-6	-6	-1	2	-5	2	-3	1	-1	-5	3	-3	-1	-3	1	3	-1
10.9167	3	1	-3	-6	-6	0	2	-5	2	-2	2	-1	-5	2	-3	-1	-2	1	3	0
10.925	3	1	-2	-6	-6	1	2	-5	2	-2	2	-2	-4	1	-2	-2	-2	2	4	0
10.9333	4	0	-1	-7	-6	1	2	-5	2	-2	3	-2	-3	0	-2	-1	-3	3	4	-1
10.9417	4	-1	-1	-7	-5	2	2	-5	2	-3	3	-2	-2	0	-2	0	-4	3	2	-1
10.95	4	-1	-2	-7	-5	2	1	-5	3	-4	3	-2	0	0	-2	0	-4	3	2	0
10.9583	4	-1	-3	-7	-6	1	0	-5	3	-5	2	-1	0	1	-3	1	-4	3	1	0
10.9667	4	-1	-3	-6	-6	1	-1	-5	2	-4	1	-1	0	1	-4	0	-5	2	1	0
10.975	5	-1	-3	-6	-5	0	-1	-4	2	-4	1	-2	-2	1	-4	0	-5	1	0	-1
10.9833	5	0	-2	-6	-5	0	-1	-4	1	-4	1	-2	-2	1	-3	0	-5	1	0	-2
10.9917	6	1	-2	-5	-6	1	-1	-4	1	-4	2	-2	-2	1	-3	0	-5	2	0	-2
11	6	1	-3	-6	-7	1	-1	-3	2	-4	2	-3	-1	1	-4	0	-4	2	1	-3
11.0083	6	1	-4	-6	-7	2	-1	-2	2	-5	3	-3	-1	1	-5	0	-3	3	1	-2
11.0167	6	1	-5	-6	-7	1	0	-3	2	-5	3	-2	-2	1	-5	-1	-3	2	2	-2
11.025	5	1	-5	-5	-7	0	0	-3	2	-6	2	-2	-3	1	-5	-2	-3	1	3	-2
11.0333	4	0	-4	-4	-6	0	0	-4	2	-6	1	-3	-4	3	-4	-4	-4	0	4	-2
11.0417	4	0	-4	-4	-5	0	-1	-3	3	-7	1	-3	-4	4	-3	-4	-4	0	5	-3
11.05	3	0	-3	-3	-4	0	-2	-3	3	-7	0	-4	-4	4	-2	-3	-4	0	5	-3
11.0583	2	0	-3	-3	-4	1	-2	-3	3	-6	1	-4	-4	3	-1	-1	-3	1	4	-3
11.0667	1	-1	-3	-3	-4	0	-2	-3	2	-5	1	-4	-3	3	0	-1	-2	1	2	-3
11.075	1	-1	-2	-3	-5	0	-1	-3	2	-5	1	-3	-3	2	-1	-1	-2	2	1	-1
11.0833	2	-2	-3	-3	-6	-1	-1	-4	3	-6	2	-3	-2	2	-1	-2	-3	2	0	-1
11.0917	3	-3	-3	-4	-7	-1	0	-5	4	-6	1	-2	-1	2	-2	-3	-4	2	0	0
11.1	3	-4	-3	-5	-8	-2	1	-5	3	-6	0	0	0	2	-2	-4	-5	1	1	0
11.1083	4	-4	-3	-5	-8	-1	1	-5	3	-5	-1	0	-1	1	-2	-4	-5	1	1	1
11.1167	4	-4	-3	-5	-8	0	1	-5	2	-4	-1	0	-1	1	-2	-3	-5	1	2	1
11.125	4	-4	-4	-5	-7	1	0	-5	3	-4	0	-1	-1	1	-2	-3	-5	1	1	1
11.1333	4	-3	-3	-5	-6	1	-1	-5	3	-4	1	-1	-1	1	-3	-2	-6	1	1	0
11.1417	4	-2	-3	-5	-5	1	-1	-5	3	-5	1	-2	-1	2	-3	-3	-5	0	0	0
11.15	5	-1	-2	-5	-4	0	-1	-6	2	-6	1	-2	-2	3	-2	-3	-4	0	0	-1
11.1583	5	0	-3	-5	-4	-1	-1	-4	1	-6	2	-2	-2	2	-2	-3	-4	-1	0	-1
11.1667	5	0	-3	-6	-4	-1	0	-3	1	-5	2	-1	-2	1	-2	-3	-3	-1	0	-2
11.175	4	-1	-3	-5	-5	-1	0	-2	1	-5	2	-1	-2	0	-3	-3	-2	-1	1	-1
11.1833	4	-1	-3	-5	-6	-2	1	-1	2	-5	2	0	-2	-1	-3	-3	-2	-1	1	-1
11.1917	4	-1	-3	-5	-7	-2	1	-1	3	-6	1	-1	-3	-2	-3	-2	-2	-1	1	-1
11.2	3	-2	-3	-6	-6	-2	1	-1	3	-7	1	0	-3	-2	-3	-1	-2	-1	0	-2
11.2083	3	-2	-3	-5	-6	-2	1	-1	2	-7	1	0	-2	-1	-2	-1	-2	-1	0	-2
11.2167	3	-1	-3	-4	-7	-2	1	-2	2	-7	1	0	0	0	-2	-1	-2	-1	0	-2
11.225	2	-1	-3	-4	-7	-2	1	-3	3	-6	1	0	1	1	-3	-1	-2	-1	0	-2
11.2333	2	-1	-2	-4	-7	-3	1	-2	3	-6	1	-1	1	2	-3	-1	-1	-2	1	-1
11.2417	2	-1	-2	-4	-7	-3	1	-2	3	-5	1	-1	0	3	-4	0	-1	-2	2	-1
11.25	2	-1	-1	-4	-6	-3	1	-2	3	-6	1	-2	-1	2	-4	0	-1	-2	1	-1
11.2583	3	-2	-1	-5	-5	-3	0	-2	3	-6	1	-2	-2	2	-5	1	-1	-2	0	-2
11.2667	3	-2	-2	-5	-5	-3	0	-2	2	-6	1	-2	-2	2	-5	0	-1	-1	-1	-2
11.275	2	-2	-2	-6	-6	-3	0	-2	2	-6	1	-3	-1	2	-5	0	-1	-1	0	-2
11.2833	2	-2	-2	-6	-6	-3	1	-3	1	-5	0	-2	-1	2	-5	0	-1	0	1	-1
11.2917	2	-1	-2	-6	-6	-3	2	-3	0	-5	-1	-1	-2	1	-5	0	-1	0	2	-1
11.3	2	-1	-2	-5	-6	-2	1	-4	1	-5	0	0	-2	0	-4	-1	-1	-1	2	0
11.3083	3	-1	-2	-5	-6	-2	1	-4	1	-5	1	0	-2	-1	-3	-2	-1	-2	3	0
11.3167	3	0	-2	-5	-5	-2	1	-4	2	-4	1	-1	-2	-2	-3	-3	-2	-3	4	1
11.325	2	1	-2	-6	-5	-1	1	-3	2	-4	1	-1	-1	-1	-3	-2	-2	-2	5	1
11.3333	2	2	-3	-6	-5	-1	1	-3	1	-4	-1	-1	-1	0	-3	-1	-2	-1	5	1
11.3417	2	1	-3	-7	-5	-1	1	-3	1	-4	-2	-1	-1	0	-4	-2	-2	-1	5	0
11.35	3	-1	-3	-7	-6	-1	0	-3	1	-4	-2	-2	-1	0	-3	-2	-3	0	5	-2
11.3583	2	-2	-2	-6	-6	-1	0	-3	1	-4	-2	-3	-1	0	-2	-3	-3	0	5	-2
11.3667	2	-2	-3	-6	-5	-1	0	-3	1	-4	-2	-4	-1	0	-1	-3	-3	-1	4	-1
11.375	2	-2	-3	-6	-5	-1	1	-3	1	-3	-2	-4	-1	0	-1	-2	-2	-1	3	-1
11.3833	2	-1	-3	-6	-6	-1	2	-2	2	-3	-2	-3	-1	0	-1	-1	-1	0	2	-1
11.3917	3	-1	-3	-6	-6	0	2	-1	3	-2	-2	-2	-2	0	-1	1	-1	-1	1	-2
11.4	3	0	-3	-6	-5	0	1	-1	2	-2	-2	-2	-2	0	-1	1	-1	-2	1	-1
11.4083	3	0	-2	-6	-3	0	1	-2	2	-2	-2	-2	-3	0	-1	1	-1	-2	2	-1
11.4167	3	-1	-1	-6	-3	1	1	-3	3	-3	-1	-2	-2	0	0	0	-2	-2	2	-1
11.425	2	-1	-1	-6	-3	1	1	-4	3	-3	0	-2	-2	1	1	-1	-2	-2	1	-1
11.4333	2	-2	-1	-6	-4	0	0	-4	3	-3	1	-1	-3	3	1	-2	-1	-2	0	-2
11.4417	4	-2	-2	-6	-6	0	0	-3	3	-3	1	0	-4	3	1	-3	0	-3	0	-1
11.45	5	-3	-3	-5	-7	0	1	-3	2	-3	0	1	-4	4	-1	-3	0	-3	0	-2
11.4583	5	-3	-4	-5	-8	0	1	-3	1	-4	-1	2	-4	4	-2	-3	0	-3	1	-3
11.4667	4	-2	-3	-4	-7	-1	1	-2	2	-5	-2	2	-5	3	-2	-2	-1	-3	3	-4
11.475	4	-2	-3	-3	-6	-1	0	-2	2	-5	-2	3	-5	2	-3	-2	-2	-4	4	-4
11.4833	3	-3	-2	-3	-5	-1	0	-3	2	-5	-1	3	-5	3	-3	-2	-3	-4	3	-3
11.4917	3	-3	-2	-3	-5	-1	0	-3	3	-6	-1	3	-4	3	-2	-2	-4	-5	3	-2
11.5	3	-3	-3	-3	-5	-1	0	-2	4	-6	-1	2	-3	4	-2	-3	-4	-6	3	-2
11.5083	3	-3	-4	-3	-4	-1	0	-2	5	-6	-2	2	-1	3	-2	-4	-3	-5	4	-2
11.5167	3	-3	-4	-3	-4	0	1	-2	5	-5	-2	1	0	3	-1	-4	-3	-4	3	-2
11.525	3	-3	-3	-4	-5	0	1	-3	5	-5	-1	0	-1	2	-2	-3	-3	-3	2	-3
11.5333	2	-3	-3	-5	-5	0	1	-4	5	-5	-1	-2	-1	2	-2	-2	-2	-3	2	-4
11.5417	2	-3	-2	-5	-4	1	1	-4	5	-5	0	-3	-2	2	-1	0	-2	-2	1	-4
11.55	3	-3	-2	-5	-3	1	2	-4	4	-5	0	-3	-3	2	-1	0	-2	-2	1	-4
11.5583	2	-3	-2	-6	-4	2	1	-3	3	-5	1	-2	-3	3	-2	0	-2	-2	2	-4
11.5667	2	-3	-3	-5	-5	2	0	-2	3	-5	0	-1	-2	2	-3	0	-2	-2	2	-3
11.575	2	-3	-4	-5	-5	2	0	-1	3	-6	0	-1	-2	2	-4	-1	-1	-1	1	-2
11.5833	3	-3	-4	-5	-5	2	-1	0	3	-6	1	-1	-2	1	-4	0	-1	0	1	-1
11.5917	4	-2	-3	-4	-5	2	-1	-1	4	-6	1	-1	-3	0	-4	0	-1	1	2	-1
11.6	4	-1	-2	-4	-4	1	-1	-2	5	-5	1	-1	-3	0	-3	1	-2	1	3	-2
11.6083	4	-1	-2	-3	-4	1	0	-2	5	-5	1	-1	-3	0	-3	1	-2	0	3	-2
11.6167	3	-1	-2	-3	-3	1	1	-2	4	-4	0	-1	-2	-1	-3	1	-1	1	2	-3
11.625	1	-1	-2	-3	-3	0	1	-3	4	-4	1	-1	-1	0	-2	0	-1	2	2	-4
11.6333	0	-2	-3	-4	-2	0	0	-3	3	-5	1	-1	-1	1	-1	0	0	3	1	-4
11.6417	0	-2	-3	-5	-3	0	0	-3	2	-5	1	-2	-1	3	-1	-1	0	4	1	-3
11.65	0	-2	-3	-6	-3	-1	-1	-3	0	-4	1	-2	-1	3	-1	-1	0	4	1	-2
11.6583	1	-3	-2	-6	-4	-1	-1	-3	-1	-5	1	-1	-1	2	-1	0	-1	3	0	0
11.6667	2	-3	-2	-6	-3	-1	0	-2	-2	-6	1	-1	-1	2	-1	0	-1	2	0	1
11.675	3	-4	-2	-6	-3	0	0	-2	-2	-6	1	0	-1	2	0	0	-2	0	0	0
11.6833	4	-4	-2	-7	-4	-1	2	-3	-1	-5	1	0	-2	3	0	-1	-1	-1	0	-1
11.6917	5	-3	-4	-8	-4	-2	2	-4	0	-4	2	0	-3	3	0	0	0	-2	0	-1
11.7	5	-3	-5	-7	-5	-3	2	-4	2	-4	3	-1	-3	2	-1	0	1	-2	1	-1
11.7083	5	-3	-5	-7	-5	-3	1	-4	4	-4	3	-1	-3	1	0	1	1	-1	2	-1
11.7167	5	-3	-5	-7	-5	-3	-1	-4	5	-4	2	-1	-3	1	0	1	1	0	2	-1
11.725	6	-3	-5	-7	-5	-2	-2	-4	4	-5	2	-2	-3	1	-1	1	1	0	2	-1
11.7333	7	-3	-5	-7	-5	-3	-2	-4	4	-6	2	-2	-3	2	-2	1	0	0	3	-1
11.7417	7	-4	-4	-7	-5	-3	-1	-5	3	-7	2	-1	-3	2	-3	0	-1	-1	4	-1
11.75	6	-4	-4	-8	-5	-3	0	-4	2	-7	1	-1	-2	1	-4	0	-2	-2	4	-2
11.7583	5	-4	-4	-7	-5	-2	1	-4	1	-7	1	-1	-3	0	-4	0	-3	-2	4	-2
11.7667	5	-4	-3	-6	-5	-3	1	-3	2	-7	1	-1	-3	0	-4	1	-3	-2	5	-1
11.775	5	-4	-4	-5	-5	-3	1	-3	3	-7	0	-1	-3	0	-4	1	-3	-1	5	0
11.7833	5	-4	-4	-4	-5	-3	0	-3	3	-7	0	-1	-3	0	-3	1	-3	0	4	0
11.7917	5	-2	-3	-3	-5	-3	0	-3	3	-7	-1	-1	-4	0	-3	1	-2	0	4	0
11.8	6	-2	-2	-3	-6	-2	0	-2	2	-7	-1	-1	-4	-1	-3	1	-2	0	4	0
11.8083	5	-3	-2	-4	-7	-2	0	-2	2	-7	-1	-2	-4	0	-3	0	-2	0	4	0
11.8167	4	-4	-2	-6	-7	-1	-1	-3	2	-6	-1	-2	-4	1	-3	-1	-2	-1	4	1
11.825	3	-5	-3	-6	-7	-1	-2	-2	2	-6	-1	-2	-4	3	-4	-1	-1	-2	3	1
11.8333	3	-4	-4	-5	-7	-1	-2	-2	1	-5	-1	-2	-4	4	-4	-1	-1	-2	3	2
11.8417	3	-5	-5	-4	-7	-1	-1	-1	0	-5	-1	-1	-5	4	-5	0	-1	-2	3	1
11.85	4	-5	-4	-4	-7	-1	1	-2	0	-4	-2	-1	-5	4	-5	1	-2	-2	3	1
11.8583	6	-4	-4	-5	-7	-2	2	-2	1	-3	-2	-2	-4	4	-4	1	-3	-1	3	0
11.8667	6	-4	-3	-6	-6	-3	3	-2	2	-4	-2	-3	-3	2	-3	1	-3	1	2	1
11.875	4	-4	-3	-5	-6	-3	2	-2	3	-5	-1	-4	-2	1	-2	0	-3	1	2	0
11.8833	4	-4	-4	-5	-6	-2	0	-2	4	-6	0	-4	-2	1	-1	-1	-2	1	1	0
11.8917	4	-4	-5	-5	-5	-2	0	-2	5	-6	1	-3	-2	1	-1	-2	-3	1	2	-1
11.9	3	-3	-5	-5	-5	-2	-1	-2	5	-6	2	-3	-3	1	0	-2	-4	0	2	-2
11.9083	3	-4	-6	-4	-4	-2	-1	-2	5	-6	1	-2	-3	1	0	-2	-5	0	3	-2
11.9167	4	-4	-6	-4	-3	-2	0	-2	4	-6	0	-2	-4	1	1	-1	-5	1	3	-2
11.925	5	-4	-5	-3	-4	-1	1	-2	2	-6	0	-1	-4	2	0	0	-4	1	2	-1
11.9333	5	-4	-4	-3	-5	0	1	-3	1	-6	0	-1	-4	2	-1	1	-3	2	2	-1
11.9417	4	-3	-3	-3	-5	0	1	-4	1	-6	1	-2	-4	2	-2	1	-3	2	1	-1
11.95	3	-2	-3	-4	-5	0	1	-4	1	-6	1	-3	-3	1	-3	0	-4	3	1	-1
11.9583	3	-2	-3	-4	-5	0	1	-4	1	-6	0	-4	-3	1	-2	0	-4	3	0	-1
11.9667	2	-3	-3	-5	-6	-1	1	-4	1	-6	0	-3	-2	0	-1	0	-4	3	0	-2
11.975	2	-3	-4	-5	-6	-1	1	-3	1	-6	-1	-2	-2	0	0	-1	-4	3	0	-2
11.9833	3	-4	-5	-6	-6	-1	0	-3	1	-5	-1	-1	-2	1	0	-1	-4	3	0	-2
11.9917	4	-4	-5	-6	-6	-1	-1	-3	1	-5	0	-1	-2	1	0	-2	-4	3	0	-2
12	5	-4	-4	-7	-6	-1	-2	-3	0	-5	0	-2	-2	2	0	-2	-4	4	1	-2
12.0083	5	-2	-3	-7	-6	-1	-1	-2	1	-5	1	-2	-2	2	0	-2	-4	3	2	-3
12.0167	4	-1	-3	-7	-6	-1	0	-2	2	-5	0	-1	-1	2	0	-2	-4	3	2	-4
12.025	2	0	-3	-7	-6	-1	0	-3	3	-5	0	0	-1	2	0	-2	-3	2	2	-4
12.0333	2	-1	-3	-6	-6	-2	-1	-4	3	-5	0	0	-1	2	-1	-1	-1	2	2	-4
12.0417	2	-2	-3	-5	-6	-3	-2	-5	3	-5	-1	0	-1	2	-2	0	-1	2	2	-3
12.05	2	-3	-4	-5	-6	-3	-2	-5	2	-4	0	-1	-2	1	-3	0	-3	1	1	-3
12.0583	2	-3	-5	-5	-6	-4	0	-5	1	-4	1	-2	-2	1	-3	0	-3	1	1	-3
12.0667	1	-3	-5	-5	-5	-4	0	-4	1	-3	2	-2	-2	0	-3	0	-3	1	0	-3
12.075	0	-3	-6	-5	-4	-4	0	-4	2	-3	3	-2	-2	-1	-2	0	-2	0	0	-3
12.0833	0	-4	-6	-6	-5	-3	0	-3	2	-3	2	-3	-2	-1	-2	0	-1	1	0	-3
12.0917	1	-4	-5	-7	-5	-2	1	-2	2	-3	2	-3	-3	0	-1	-1	0	1	0	-3
12.1	2	-4	-5	-8	-6	-1	2	-2	1	-4	1	-2	-3	1	-2	0	-1	1	1	-2
12.1083	2	-4	-5	-8	-6	-1	1	-2	1	-5	1	-1	-2	2	-2	1	-2	1	1	-1
12.1167	2	-4	-6	-7	-6	-1	0	-2	2	-5	1	0	-2	3	-2	1	-3	0	1	-1
12.125	2	-4	-6	-6	-6	-1	0	-3	2	-4	1	0	-2	3	-2	1	-5	0	1	-1
12.1333	1	-4	-6	-6	-7	-2	-1	-4	2	-4	1	0	-2	3	-2	1	-4	0	1	-1
12.1417	1	-4	-6	-6	-7	-2	-1	-5	2	-4	0	0	-2	1	-2	0	-3	0	0	-2
12.15	1	-4	-5	-6	-7	-1	-2	-4	1	-4	0	0	-2	0	-2	-1	-3	-1	0	-3
12.1583	1	-5	-4	-6	-7	-1	-2	-3	1	-4	0	-1	-3	1	-1	-2	-3	-1	0	-3
12.1667	1	-5	-3	-5	-7	-1	-2	-3	1	-5	1	-1	-3	2	-1	-2	-2	-1	0	-2
12.175	2	-5	-3	-5	-7	-2	-1	-3	2	-5	2	-1	-3	3	0	-1	-1	0	0	-2
12.1833	1	-4	-2	-5	-6	-2	-1	-3	2	-4	3	-1	-2	4	0	0	-1	0	1	-1
12.1917	1	-4	-2	-6	-5	-1	0	-2	2	-4	3	-2	-1	4	1	0	0	-1	3	-1
12.2	0	-4	-3	-7	-4	-1	1	-3	2	-4	3	-2	0	4	1	0	0	-2	3	-1
12.2083	0	-5	-4	-7	-4	-2	1	-3	2	-4	3	-2	-1	3	1	-1	-2	-2	2	-2
12.2167	1	-5	-4	-7	-5	-2	1	-4	2	-4	3	-3	-2	3	0	0	-3	-1	1	-3
12.225	2	-5	-5	-7	-6	-2	2	-3	3	-3	3	-3	-3	3	0	0	-3	0	1	-3
12.2333	2	-4	-6	-6	-6	-3	1	-3	3	-3	2	-3	-3	3	0	0	-3	0	1	-3
12.2417	2	-4	-6	-4	-6	-3	1	-3	2	-4	1	-3	-4	3	1	-1	-3	-1	0	-2
12.25	2	-4	-5	-3	-6	-3	1	-3	1	-4	1	-3	-3	3	2	-2	-4	0	0	-1
12.2583	3	-3	-4	-4	-5	-3	2	-2	2	-3	0	-2	-2	2	2	-3	-4	0	0	-1
12.2667	3	-3	-4	-5	-4	-3	2	-1	3	-3	0	-1	-2	1	1	-3	-5	0	0	-1
12.275	2	-3	-5	-5	-4	-2	3	-1	3	-3	0	-1	-3	0	0	-3	-5	0	1	-1
12.2833	1	-3	-5	-5	-4	-3	3	-1	2	-4	1	-1	-3	0	-2	-3	-4	0	1	-1
12.2917	0	-4	-4	-6	-3	-3	2	-1	2	-5	1	-1	-3	0	-3	-2	-3	-1	1	0
12.3	-1	-3	-2	-7	-3	-3	2	-1	2	-4	2	-1	-3	1	-4	-1	-2	-2	2	-1
12.3083	-1	-2	-1	-8	-3	-3	1	0	2	-4	2	-2	-2	1	-3	-1	-2	-3	1	-2
12.3167	-1	-1	-1	-9	-4	-3	0	0	3	-5	2	-3	-2	2	-2	-1	-1	-2	1	-1
12.325	0	-1	-2	-9	-4	-3	0	-1	3	-5	3	-3	-2	3	-2	-2	-2	-2	1	0
12.3333	0	-1	-2	-9	-4	-2	1	-2	2	-5	3	-3	-1	3	-2	-2	-2	-1	1	1
12.3417	1	-1	-3	-9	-5	-2	1	-2	1	-5	3	-2	-1	3	-2	-1	-3	0	1	2
12.35	2	-2	-3	-9	-5	-2	1	-2	1	-5	3	-1	-1	2	-2	-1	-4	1	1	1
12.3583	2	-2	-3	-9	-5	-2	1	-2	0	-6	2	-1	-2	0	-2	-1	-4	1	1	0
12.3667	2	-1	-3	-9	-5	-3	2	-3	0	-7	1	-2	-2	-1	-3	-1	-4	1	0	-1
12.375	3	-1	-2	-8	-4	-3	2	-3	0	-8	0	-1	-2	-1	-4	-1	-3	1	-1	0
12.3833	2	-1	-2	-7	-4	-2	2	-3	1	-7	-1	0	-2	0	-5	0	-2	1	-1	1
12.3917	2	-2	-2	-6	-5	-2	2	-2	1	-6	-1	2	-2	0	-5	0	-2	1	-1	1
12.4	2	-3	-3	-6	-5	-2	1	-2	2	-5	-2	2	-3	-1	-4	0	-3	0	-1	1
12.4083	1	-4	-4	-6	-5	-1	1	-2	2	-5	-2	1	-4	-1	-3	0	-4	-1	-1	1
12.4167	1	-4	-4	-6	-5	-1	1	-3	2	-6	-2	1	-4	0	-2	-1	-5	-2	0	1
12.425	2	-4	-4	-7	-6	-1	1	-4	1	-6	-2	1	-4	2	-2	-1	-5	-2	1	1
12.4333	2	-3	-4	-7	-5	-1	1	-4	1	-6	-1	0	-3	2	-2	-1	-4	-1	2	1
12.4417	3	-3	-4	-7	-5	-1	0	-5	2	-5	-1	-1	-2	2	-1	-1	-3	0	2	1
12.45	3	-3	-4	-7	-6	0	-1	-5	3	-4	0	-1	-1	2	0	-1	-3	1	2	2
12.4583	2	-2	-4	-7	-7	0	-1	-4	3	-4	0	-1	-1	2	0	-1	-3	1	2	2
12.4667	2	-1	-4	-8	-7	-1	-1	-4	3	-5	0	-1	-2	1	-1	-1	-3	0	2	1
12.475	2	-1	-4	-7	-7	-1	0	-3	2	-5	0	-1	-3	0	-1	-1	-3	0	2	0
12.4833	3	-1	-3	-6	-6	-2	1	-3	1	-6	0	-2	-4	-1	-2	-1	-3	0	2	0
12.4917	3	-2	-2	-6	-6	-3	1	-3	2	-7	0	-2	-3	-2	-2	0	-2	0	2	0
12.5	3	-3	-2	-7	-5	-3	1	-3	2	-7	0	-2	-2	-2	-2	0	-1	0	2	0
12.5083	3	-3	-3	-7	-5	-4	1	-3	2	-6	0	-3	-2	-1	-2	0	0	2	1	-1
12.5167	2	-2	-5	-7	-5	-3	2	-3	2	-5	0	-4	-2	0	-1	0	0	2	0	-1
12.525	1	-2	-5	-5	-5	-2	3	-4	1	-5	0	-5	-2	2	-1	0	-1	1	0	0
12.5333	1	-3	-5	-4	-7	-1	4	-6	1	-5	1	-4	-2	3	-1	0	-2	1	-1	0
12.5417	1	-4	-3	-4	-8	0	4	-7	2	-5	1	-4	-3	3	-3	0	-3	1	-1	0
12.55	2	-4	-2	-5	-7	0	4	-6	2	-5	1	-3	-3	3	-4	0	-2	1	-1	-1
12.5583	2	-3	-2	-5	-6	-1	3	-5	2	-5	2	-3	-2	2	-4	0	-2	2	0	-2
12.5667	3	-2	-2	-5	-5	-2	1	-5	2	-5	2	-3	-1	1	-4	0	-1	1	1	-2
12.575	3	-1	-2	-5	-4	-4	1	-5	2	-5	1	-2	-1	1	-3	0	-1	0	1	-1
12.5833	2	-1	-2	-4	-4	-4	1	-5	2	-6	0	-2	-1	0	-3	-1	-1	0	0	-1
12.5917	1	-1	-2	-4	-5	-4	1	-7	2	-6	-1	-1	-1	0	-3	-1	-2	0	0	-2
12.6	2	-1	-3	-4	-5	-2	0	-8	2	-5	0	-2	-1	0	-4	-1	-3	1	0	-2
12.6083	2	0	-4	-5	-6	-1	0	-9	3	-5	0	-2	-1	0	-5	0	-4	0	0	-2
12.6167	4	0	-5	-6	-6	-1	0	-9	3	-5	0	-2	-1	0	-5	1	-5	0	-1	-1
12.625	4	-1	-6	-5	-6	-2	0	-8	2	-5	1	-3	-2	-1	-5	1	-5	1	-1	0
12.6333	5	-1	-6	-4	-5	-3	-1	-7	1	-6	1	-4	-3	0	-6	1	-4	1	-2	1
12.6417	5	0	-6	-4	-6	-3	-1	-5	0	-6	1	-4	-3	0	-6	1	-3	2	-3	0
12.65	4	1	-6	-5	-7	-3	-2	-5	1	-6	1	-4	-2	1	-5	1	-4	3	-3	0
12.6583	4	1	-6	-5	-7	-3	-2	-5	1	-6	0	-4	-2	1	-5	1	-4	3	-2	1
12.6667	3	1	-6	-5	-7	-3	-1	-5	2	-6	0	-4	-2	1	-5	1	-3	3	-1	2
12.675	2	0	-6	-5	-6	-3	0	-6	2	-6	0	-2	-3	0	-4	1	-3	3	0	2
12.6833	2	-1	-6	-5	-7	-3	0	-6	2	-6	0	-2	-3	0	-4	2	-2	2	1	2
12.6917	1	-2	-5	-6	-9	-2	0	-6	2	-6	1	-2	-2	1	-3	3	-2	1	2	1
12.7	0	-1	-5	-7	-9	-2	0	-7	2	-5	1	-2	-2	1	-3	2	-2	0	1	0
12.7083	0	0	-6	-6	-9	-1	1	-7	2	-4	2	-3	-2	2	-2	0	-3	0	0	-1
12.7167	0	0	-6	-5	-8	-1	2	-7	3	-3	3	-4	-2	2	-2	-1	-4	1	-1	-1
12.725	0	0	-6	-4	-7	-1	2	-6	4	-3	3	-5	-2	1	-3	-2	-4	2	-2	0
12.7333	0	0	-7	-4	-6	-2	1	-5	4	-2	3	-4	-2	1	-3	-3	-4	2	-3	0
12.7417	0	0	-8	-5	-6	-4	2	-5	3	-3	2	-3	-2	1	-2	-2	-3	1	-3	0
12.75	-1	-2	-8	-5	-6	-5	2	-5	2	-4	2	-2	-2	1	-2	0	-3	-1	-2	0
12.7583	-1	-3	-7	-5	-8	-5	3	-5	1	-4	2	-2	-2	2	-2	0	-3	-1	-2	0
12.7667	-1	-3	-6	-5	-9	-5	2	-5	2	-4	2	-3	-2	2	-2	1	-4	0	-2	-1
12.775	0	-3	-6	-6	-8	-5	2	-5	2	-5	2	-3	-2	1	-2	1	-4	0	-1	-2
12.7833	0	-2	-5	-7	-7	-4	3	-5	2	-5	1	-3	-1	1	-3	1	-4	0	0	-2
12.7917	1	-1	-5	-7	-6	-3	2	-5	2	-5	1	-3	-1	1	-4	0	-3	-1	0	-3
12.8	1	-1	-4	-7	-6	-3	2	-5	2	-5	0	-3	-1	1	-5	-1	-3	-2	-1	-3
12.8083	2	-1	-4	-6	-6	-3	2	-4	1	-5	-1	-3	0	1	-6	-1	-3	-2	0	-2
12.8167	1	-1	-3	-5	-6	-3	1	-4	1	-5	-2	-3	0	1	-6	0	-3	-1	0	-1
12.825	1	-1	-3	-5	-6	-4	1	-3	1	-5	-3	-2	0	1	-5	1	-3	-1	1	-1
12.8333	0	1	-3	-4	-6	-3	0	-2	1	-4	-2	-1	-1	0	-5	2	-4	-1	1	0
12.8417	-1	2	-3	-4	-5	-3	0	-3	1	-3	-1	-1	-1	0	-5	3	-4	-1	0	0
12.85	-1	3	-4	-4	-4	-3	1	-3	0	-3	0	-1	-2	0	-5	2	-3	-1	1	-1
12.8583	-1	3	-4	-5	-4	-2	1	-4	1	-3	0	-1	-2	0	-5	1	-3	-1	2	0
12.8667	0	3	-4	-6	-4	-2	2	-5	2	-3	0	-1	-2	1	-4	1	-3	-1	2	1
12.875	1	3	-5	-7	-5	-2	2	-5	3	-3	-1	-2	-2	2	-4	0	-4	0	2	1
12.8833	2	2	-6	-8	-7	-2	2	-5	3	-3	-1	-2	-1	2	-4	0	-5	0	2	0
12.8917	3	1	-6	-7	-8	-3	2	-5	2	-4	-1	-2	-1	2	-3	-1	-5	0	3	0
12.9	4	1	-6	-7	-8	-3	3	-4	1	-5	0	-2	0	1	-2	0	-5	0	2	0
12.9083	5	2	-5	-6	-8	-2	3	-4	0	-5	0	-3	1	1	-3	0	-5	0	2	0
12.9167	5	1	-5	-6	-7	-3	3	-4	-1	-5	0	-4	0	1	-2	0	-5	1	1	0
12.925	5	0	-4	-6	-7	-3	3	-4	-1	-5	1	-4	0	1	-2	0	-6	1	0	-1
12.9333	3	-1	-3	-7	-8	-4	2	-4	-1	-4	3	-4	0	1	-3	0	-6	1	0	-1
12.9417	3	-1	-3	-7	-8	-5	2	-4	-1	-4	4	-3	-1	-1	-3	-1	-7	1	0	-1
12.95	2	-1	-3	-6	-9	-5	2	-4	0	-3	4	-4	-1	-1	-4	-1	-6	1	1	-1
12.9583	1	-2	-3	-5	-9	-5	2	-4	1	-2	3	-4	-1	-2	-4	-1	-5	1	3	-2
12.9667	0	-2	-4	-5	-8	-4	3	-5	1	-2	3	-3	-1	-1	-3	-1	-3	2	3	-2
12.975	-1	-2	-5	-5	-6	-4	3	-6	2	-2	2	-2	-1	-1	-2	-1	-3	2	3	-3
12.9833	-1	-2	-5	-6	-4	-4	3	-6	1	-2	2	-2	-2	-1	-1	-1	-3	2	2	-4
12.9917	-1	-3	-5	-6	-4	-4	2	-5	1	-3	1	-3	-2	-1	-1	-1	-3	3	1	-5
13	0	-4	-5	-7	-4	-4	3	-5	1	-3	1	-4	-2	-1	-1	-1	-3	3	0	-5
13.0083	1	-4	-5	-7	-4	-4	4	-4	2	-4	0	-4	-2	0	-2	0	-2	3	0	-4
13.0167	1	-4	-4	-7	-4	-4	5	-4	2	-4	0	-3	-2	1	-4	0	-1	3	0	-3
13.025	1	-3	-4	-8	-5	-3	5	-4	2	-4	0	-3	-2	1	-5	0	-1	2	0	-2
13.0333	1	-3	-4	-8	-6	-3	4	-5	3	-4	0	-3	-3	1	-6	1	-1	2	0	-1
13.0417	1	-2	-4	-7	-7	-3	3	-5	3	-4	1	-2	-5	0	-6	1	-2	3	0	0
13.05	1	-2	-4	-6	-6	-2	2	-5	3	-4	2	-1	-5	0	-6	1	-2	3	1	-1
13.0583	0	-2	-4	-5	-5	-2	1	-5	3	-4	2	-1	-4	1	-5	1	-3	3	0	-1
13.0667	0	-1	-5	-5	-5	-2	1	-5	3	-5	2	-1	-3	1	-5	1	-4	3	-1	-1
13.075	0	-1	-5	-6	-5	-2	1	-4	3	-5	2	-1	-3	1	-4	0	-5	3	-1	-1
13.0833	0	-1	-5	-7	-5	-1	0	-4	3	-5	2	-2	-3	0	-3	-1	-5	3	-1	-1
13.0917	0	-1	-4	-8	-6	0	0	-3	2	-5	2	-2	-3	1	-2	-2	-4	3	0	-1
13.1	0	0	-3	-9	-7	0	0	-4	1	-6	3	-2	-2	2	-3	-3	-2	3	1	-2
13.1083	0	0	-2	-9	-8	-1	1	-4	1	-6	4	-1	-2	2	-3	-3	-2	2	2	-2
13.1167	1	0	-2	-9	-7	-1	2	-4	1	-5	3	-1	-2	2	-4	-2	-1	2	2	-2
13.125	2	0	-2	-9	-7	-1	3	-4	2	-4	2	-1	-3	1	-4	0	-1	2	2	-1
13.1333	2	0	-3	-9	-6	-1	2	-4	2	-4	2	-2	-3	0	-4	0	-2	1	2	0
13.1417	2	-1	-4	-10	-6	-2	1	-4	2	-4	3	-2	-3	-1	-4	0	-2	0	1	0
13.15	3	-2	-4	-10	-6	-2	0	-4	2	-5	3	-1	-3	-1	-5	-1	-1	0	1	0
13.1583	3	-2	-4	-10	-7	-2	0	-5	3	-4	3	-1	-3	-2	-5	-2	-1	0	1	-1
13.1667	3	-2	-5	-9	-7	-2	0	-6	4	-4	2	-1	-4	-2	-5	-2	0	1	0	-3
13.175	3	-1	-5	-9	-7	-3	1	-6	5	-5	1	-3	-5	-2	-4	-1	-1	1	0	-3
13.1833	4	-1	-5	-9	-7	-3	1	-5	6	-6	1	-4	-5	-2	-4	0	-2	1	0	-4
13.1917	5	-1	-5	-10	-7	-3	2	-4	7	-6	0	-4	-4	-2	-5	1	-3	1	0	-4
13.2	4	-1	-4	-10	-6	-4	3	-2	7	-6	-1	-3	-2	-2	-6	1	-4	0	-1	-3
13.2083	4	-1	-3	-9	-5	-4	4	-1	7	-7	-1	-3	-1	-1	-6	1	-5	0	-2	-2
13.2167	4	-1	-4	-8	-5	-4	3	-1	7	-7	-2	-3	0	0	-6	0	-5	0	-2	-1
13.225	5	-2	-5	-7	-6	-4	2	-2	6	-6	-2	-3	0	1	-5	0	-5	-1	-1	0
13.2333	5	-2	-6	-7	-7	-4	0	-2	6	-6	-2	-4	1	1	-4	-1	-4	-2	0	0
13.2417	5	-2	-6	-8	-8	-3	0	-2	5	-6	-1	-4	1	1	-4	-2	-3	-2	1	-1
13.25	5	-2	-5	-9	-8	-3	0	-3	5	-6	0	-4	0	2	-4	-1	-2	-2	2	-2
13.2583	5	-3	-5	-7	-9	-3	1	-3	5	-5	0	-3	0	2	-3	-1	-1	-3	2	-2
13.2667	5	-3	-5	-5	-8	-3	1	-3	4	-5	1	-2	-1	2	-3	-1	0	-3	2	-1
13.275	4	-3	-5	-4	-7	-3	2	-2	4	-5	1	-2	0	2	-4	-2	-1	-3	2	-1
13.2833	3	-2	-6	-3	-7	-3	1	-2	4	-5	1	-2	0	2	-4	-2	-2	-2	1	-1
13.2917	2	-2	-6	-3	-7	-4	1	-1	4	-5	1	-2	0	1	-4	-3	-3	-2	0	-3
13.3	3	-3	-5	-4	-7	-4	1	-2	4	-5	1	-2	0	1	-5	-3	-3	-2	0	-4
13.3083	3	-3	-4	-5	-7	-4	1	-2	4	-5	1	-2	0	1	-5	-3	-3	-2	0	-4
13.3167	3	-3	-4	-6	-7	-3	1	-4	5	-5	1	-2	0	1	-5	-2	-3	-2	1	-4
13.325	3	-3	-4	-6	-6	-2	1	-5	4	-6	0	-3	-1	0	-5	-2	-3	-2	1	-5
13.3333	3	-3	-3	-6	-6	-1	1	-5	3	-6	0	-4	-2	0	-4	-1	-3	-2	1	-4
13.3417	4	-4	-3	-6	-6	-2	2	-5	2	-7	-1	-4	-2	1	-4	-1	-3	-2	2	-4
13.35	4	-4	-4	-7	-6	-2	2	-5	1	-6	-1	-5	-1	2	-4	0	-4	-1	2	-2
13.3583	4	-3	-4	-7	-5	-2	1	-6	0	-6	-1	-6	-1	1	-4	0	-5	-1	1	-1
13.3667	3	-3	-5	-7	-4	-2	0	-5	1	-7	-1	-6	0	1	-4	0	-6	-2	0	0
13.375	2	-2	-5	-7	-5	-2	-1	-4	1	-7	-1	-5	0	0	-4	-1	-6	-2	-1	0
13.3833	2	-2	-4	-7	-5	-3	-2	-4	2	-7	-2	-4	0	0	-4	-1	-6	-2	-1	0
13.3917	3	-2	-4	-6	-6	-3	-2	-4	1	-6	-1	-3	0	0	-3	-1	-5	-1	0	-1
13.4	4	-2	-5	-6	-7	-2	-1	-4	1	-5	0	-3	0	-1	-3	-1	-5	-2	0	-1
13.4083	4	-2	-6	-6	-7	-2	0	-3	2	-5	1	-3	0	-1	-3	-2	-5	-2	1	-2
13.4167	5	-1	-7	-5	-7	-2	1	-3	2	-5	2	-3	-1	-1	-4	-2	-4	-2	2	-2
13.425	5	-1	-6	-6	-7	-1	2	-3	3	-6	3	-4	-1	-1	-4	-2	-4	-1	2	-3
13.4333	4	0	-5	-6	-6	-1	2	-3	3	-6	2	-3	-1	-2	-4	-2	-3	0	1	-4
13.4417	4	0	-3	-7	-6	-2	2	-4	2	-7	2	-2	-2	-2	-3	-2	-3	0	1	-5
13.45	4	0	-2	-6	-5	-4	1	-4	2	-7	2	-2	-2	-1	-2	-3	-4	-1	0	-4
13.4583	3	-1	-2	-6	-6	-4	0	-4	1	-8	2	-2	-2	0	-3	-4	-5	-2	0	-3
13.4667	2	-2	-1	-6	-6	-4	0	-4	1	-7	2	-2	-2	2	-3	-4	-6	-2	0	-3
13.475	2	-3	-1	-6	-6	-4	1	-3	1	-7	2	-2	-2	2	-3	-3	-6	-2	0	-2
13.4833	1	-3	-1	-6	-6	-4	1	-2	1	-6	1	-1	-1	1	-2	-3	-6	-2	0	-2
13.4917	1	-4	-2	-5	-5	-3	0	-3	2	-6	1	-2	-1	0	-2	-4	-5	-2	-1	-2
13.5	1	-4	-2	-6	-5	-3	1	-3	2	-7	1	-2	-1	0	-2	-4	-4	-1	-1	-3
13.5083	1	-4	-2	-6	-5	-3	1	-4	2	-7	1	-2	-1	0	-1	-3	-4	-1	-1	-3
13.5167	0	-4	-2	-5	-5	-2	0	-4	2	-6	0	-2	-1	0	-1	-1	-4	-1	-1	-3
13.525	0	-4	-3	-5	-6	-2	-1	-4	3	-5	0	-2	-2	1	-1	1	-4	-2	1	-3
13.5333	0	-5	-4	-5	-6	-2	-1	-4	4	-4	-1	-2	-2	2	-1	1	-4	-2	2	-4
13.5417	0	-5	-5	-4	-6	-3	-1	-4	4	-3	-1	-2	-1	2	-1	0	-5	-1	3	-4
13.55	0	-5	-5	-5	-6	-3	-1	-4	4	-3	-1	-3	0	1	-2	0	-6	-1	3	-4
13.5583	1	-5	-4	-6	-7	-3	-1	-4	3	-4	-1	-3	0	0	-4	-1	-7	0	3	-3
13.5667	1	-4	-4	-7	-7	-3	-2	-5	3	-5	-1	-3	0	0	-4	-2	-7	1	3	-1
13.575	2	-3	-5	-8	-7	-3	-2	-6	3	-5	0	-3	0	0	-5	-2	-7	1	2	0
13.5833	2	-2	-5	-9	-6	-3	-3	-5	3	-6	0	-3	1	0	-4	-3	-7	0	2	0
13.5917	2	-2	-4	-8	-5	-3	-2	-5	2	-6	0	-2	0	0	-3	-3	-6	0	2	0
13.6	2	-2	-4	-7	-4	-3	-2	-4	1	-5	0	-2	-1	0	-4	-2	-6	-1	2	-1
13.6083	2	-2	-4	-7	-4	-3	-2	-3	1	-5	0	-2	-2	0	-4	-1	-5	-2	1	-1
13.6167	1	-3	-3	-7	-4	-3	-2	-3	1	-5	0	-2	-3	0	-4	-2	-5	-2	0	-2
13.625	1	-3	-3	-8	-5	-3	-2	-3	1	-5	0	-2	-3	1	-3	-3	-5	-1	0	-2
13.6333	1	-4	-3	-8	-6	-2	-2	-4	2	-5	0	-2	-2	1	-3	-4	-4	0	0	-2
13.6417	1	-3	-4	-7	-6	-2	-1	-4	2	-4	1	-2	-1	2	-3	-3	-4	1	0	-2
13.65	2	-3	-4	-6	-6	-3	-1	-5	2	-4	2	-2	0	3	-3	-2	-4	1	0	-2
13.6583	2	-2	-4	-6	-7	-2	-1	-5	1	-4	2	-2	-1	3	-3	-2	-5	1	0	-2
13.6667	2	-2	-3	-6	-6	-2	-2	-5	1	-5	1	-2	-2	2	-4	-2	-5	0	1	-2
13.675	2	-2	-2	-6	-6	-2	-1	-6	1	-6	1	-2	-1	2	-5	-3	-5	0	1	-1
13.6833	3	-2	-2	-6	-6	-2	-1	-7	1	-6	0	-2	0	3	-6	-3	-4	-1	2	-2
13.6917	4	-3	-3	-6	-7	-2	-1	-7	1	-6	0	-2	1	3	-5	-4	-3	-1	2	-2
13.7	4	-3	-3	-6	-8	-2	-1	-7	1	-6	0	-2	1	3	-4	-4	-3	-1	3	-3
13.7083	5	-3	-2	-7	-7	-1	-1	-6	0	-6	1	-1	2	2	-3	-4	-3	-1	2	-3
13.7167	4	-4	-2	-7	-6	-1	-1	-6	0	-6	1	-1	2	1	-4	-3	-2	-1	2	-2
13.725	4	-4	-2	-6	-6	-1	-2	-6	0	-5	1	-2	3	1	-3	-2	-2	-1	1	-2
13.7333	3	-3	-2	-5	-7	-2	-2	-5	0	-4	1	-2	3	1	-3	-2	-1	-1	1	-2
13.7417	3	-2	-4	-4	-8	-3	-2	-5	0	-3	2	-2	2	1	-4	-2	-1	0	0	-3
13.75	4	-2	-5	-4	-8	-4	-1	-5	0	-3	3	-2	0	1	-4	-2	-2	0	-1	-3
13.7583	4	-3	-6	-4	-7	-4	0	-5	1	-4	3	-1	0	1	-5	-2	-2	0	-1	-3
13.7667	4	-4	-6	-4	-6	-3	0	-6	1	-5	2	-1	0	1	-6	-2	-2	-1	-1	-3
13.775	3	-4	-6	-5	-5	-2	0	-6	1	-5	1	-1	1	2	-5	-2	-2	-2	0	-2
13.7833	3	-4	-6	-6	-5	-1	0	-5	1	-5	0	-1	2	2	-5	-2	-2	-2	1	-1
13.7917	3	-3	-5	-6	-5	-1	0	-5	1	-5	-1	-1	2	2	-6	-1	-3	-2	1	1
13.8	3	-2	-4	-7	-5	0	0	-6	2	-5	-1	0	1	2	-6	0	-3	-2	0	2
13.8083	2	-2	-4	-7	-5	0	1	-7	3	-5	-1	-1	1	2	-6	0	-3	-1	0	3
13.8167	2	-2	-4	-8	-5	0	0	-7	4	-5	-1	-1	2	2	-5	-1	-3	0	1	2
13.825	2	-3	-4	-8	-6	0	0	-7	4	-5	0	-2	2	3	-5	-2	-3	0	1	2
13.8333	2	-4	-4	-9	-6	0	-1	-7	3	-5	1	-3	1	3	-4	-3	-3	1	2	2
13.8417	3	-4	-4	-8	-7	0	-1	-6	2	-5	2	-3	0	3	-4	-3	-3	1	2	2
13.85	3	-4	-4	-8	-8	-1	-1	-7	2	-6	3	-3	0	3	-3	-2	-3	1	2	1
13.8583	4	-4	-5	-7	-8	-2	-2	-7	2	-7	4	-4	0	4	-1	-2	-4	1	2	0
13.8667	4	-4	-7	-8	-7	-1	-2	-7	3	-7	5	-4	-1	3	-1	-1	-6	0	2	-1
13.875	4	-5	-7	-7	-6	-1	-2	-7	3	-6	5	-3	-1	3	-1	-1	-7	0	2	-1
13.8833	4	-4	-7	-6	-6	0	-2	-6	3	-6	5	-2	-1	3	-1	-1	-7	-1	3	-1
13.8917	3	-3	-7	-5	-7	0	-1	-5	3	-6	5	0	0	3	-2	-2	-6	-1	4	0
13.9	2	-3	-8	-4	-8	-1	-1	-4	2	-6	5	1	1	2	-3	-2	-5	0	4	0
13.9083	1	-4	-8	-4	-8	-2	0	-3	1	-5	4	1	1	2	-4	-3	-4	0	5	0
13.9167	1	-3	-7	-5	-9	-3	0	-2	1	-4	3	0	0	3	-4	-2	-3	0	5	-1
13.925	2	-3	-7	-5	-8	-4	-1	-2	1	-4	4	-1	-1	2	-4	-2	-3	-1	5	-2
13.9333	3	-3	-7	-6	-6	-4	-1	-2	1	-5	5	-1	-1	1	-3	-2	-3	-2	5	-2
13.9417	3	-2	-7	-6	-5	-4	0	-3	1	-5	5	-1	0	1	-4	-3	-4	-2	4	-3
13.95	4	-1	-7	-5	-5	-4	1	-5	2	-4	5	-1	1	1	-5	-3	-5	-1	3	-3
13.9583	4	-1	-7	-4	-5	-3	1	-6	2	-5	4	-1	2	1	-5	-3	-5	-1	3	-3
13.9667	4	-2	-7	-4	-5	-3	2	-6	2	-5	3	-1	2	2	-5	-3	-5	-1	3	-3
13.975	4	-3	-6	-4	-4	-2	2	-6	2	-5	2	-1	2	2	-5	-4	-6	-1	3	-3
13.9833	4	-4	-5	-5	-4	-2	2	-5	2	-5	1	-3	3	2	-4	-4	-6	-2	3	-3
13.9917	5	-4	-6	-5	-4	-2	2	-4	2	-5	1	-4	3	2	-3	-4	-6	-2	2	-2
14	6	-3	-7	-5	-4	-3	2	-3	2	-5	1	-3	3	1	-4	-4	-5	-2	2	-3
14.0083	6	-3	-7	-5	-4	-3	2	-3	2	-5	1	-2	3	1	-4	-4	-4	0	2	-4
14.0167	5	-2	-6	-5	-4	-3	2	-3	2	-6	1	-1	3	2	-4	-5	-5	1	2	-5
14.025	4	-1	-6	-5	-4	-3	2	-3	1	-6	1	-1	2	2	-4	-5	-6	1	4	-5
14.0333	3	0	-7	-5	-4	-2	2	-3	1	-6	1	-2	2	1	-4	-5	-6	1	5	-5
14.0417	3	1	-7	-4	-5	-1	2	-3	1	-6	0	-3	1	1	-4	-5	-6	2	5	-4
14.05	3	0	-8	-5	-7	-1	2	-3	2	-6	0	-4	0	1	-5	-5	-6	2	6	-3
14.0583	3	0	-7	-5	-8	-1	2	-4	2	-5	1	-3	0	2	-6	-4	-6	1	5	-3
14.0667	4	-1	-6	-5	-8	-1	3	-6	2	-5	1	-1	-1	4	-6	-3	-6	0	4	-3
14.075	4	-2	-6	-6	-8	-1	3	-6	3	-4	2	0	-1	4	-6	-1	-5	-2	3	-3
14.0833	4	-3	-6	-6	-7	-1	2	-6	3	-3	3	0	-1	4	-6	-1	-5	-3	2	-3
14.0917	5	-4	-6	-6	-6	-1	1	-5	2	-3	3	-1	-1	2	-7	-1	-5	-3	3	-2
14.1	6	-4	-5	-5	-6	0	1	-5	2	-3	2	-1	0	2	-7	-1	-4	-2	4	0
14.1083	6	-4	-5	-5	-4	1	1	-5	1	-4	2	-2	1	2	-7	-1	-4	0	4	1
14.1167	5	-3	-4	-5	-3	1	1	-5	0	-4	1	-3	2	2	-6	-1	-4	0	4	1
14.125	4	-2	-4	-4	-3	1	1	-4	0	-4	1	-3	2	2	-6	-2	-4	-1	3	0
14.1333	4	-2	-4	-4	-4	1	1	-3	-1	-4	3	-3	1	1	-5	-3	-5	-1	2	-1
14.1417	5	-1	-5	-5	-5	1	1	-3	-1	-4	4	-3	1	0	-5	-3	-5	0	1	-1
14.15	5	-1	-5	-5	-5	0	2	-3	-1	-4	4	-4	1	-1	-4	-3	-4	0	1	-2
14.1583	4	-1	-6	-6	-6	0	2	-3	-1	-5	3	-4	1	-1	-5	-3	-4	0	2	-3
14.1667	4	-2	-7	-7	-7	-1	2	-3	-1	-5	3	-5	1	0	-5	-2	-4	0	2	-4
14.175	5	-3	-8	-6	-8	-2	2	-3	-1	-5	2	-5	1	-1	-5	-2	-4	1	2	-4
14.1833	6	-3	-7	-5	-8	-2	2	-3	0	-5	3	-4	1	-2	-4	-2	-4	1	1	-3
14.1917	5	-3	-6	-5	-8	-2	3	-4	0	-5	2	-4	1	-2	-3	-2	-5	1	1	-3
14.2	5	-3	-6	-5	-7	-1	3	-5	0	-4	2	-4	0	-1	-4	-2	-6	2	2	-3
14.2083	3	-3	-6	-5	-7	0	2	-6	1	-4	1	-5	0	1	-4	-1	-7	2	4	-4
14.2167	3	-3	-6	-5	-6	1	1	-5	1	-4	2	-5	0	2	-5	0	-6	2	4	-5
14.225	2	-3	-6	-3	-5	1	0	-4	2	-4	2	-4	0	3	-6	0	-5	2	3	-5
14.2333	3	-3	-5	-3	-5	1	1	-4	1	-5	2	-3	0	3	-6	0	-4	2	2	-4
14.2417	4	-3	-4	-3	-5	0	2	-3	1	-6	2	-2	0	3	-7	-1	-3	2	2	-3
14.25	4	-2	-4	-3	-5	-1	2	-3	2	-6	2	-2	0	3	-8	-3	-2	3	2	-2
14.2583	4	-1	-4	-4	-5	-1	2	-3	3	-5	3	-2	0	2	-7	-4	-2	4	2	-1
14.2667	4	-1	-4	-5	-6	-1	2	-3	3	-4	3	-2	1	1	-6	-5	-2	4	2	-1
14.275	4	0	-5	-5	-7	-1	2	-3	2	-4	4	-2	1	0	-4	-6	-2	2	2	-2
14.2833	4	0	-5	-5	-7	-2	2	-3	2	-3	4	-1	2	0	-3	-6	-3	0	1	-3
14.2917	3	0	-4	-5	-6	-3	3	-3	1	-3	4	0	1	1	-2	-5	-3	-1	1	-3
14.3	3	0	-3	-6	-6	-3	3	-3	1	-4	4	0	1	2	-2	-5	-2	-1	1	-3
14.3083	3	0	-3	-7	-6	-2	2	-3	1	-5	4	0	0	3	-2	-5	-2	-2	2	-3
14.3167	3	-1	-3	-8	-6	-2	1	-3	0	-5	4	0	-1	3	-2	-5	-2	-2	2	-3
14.325	3	-1	-4	-9	-5	-2	1	-3	0	-6	4	1	0	3	-2	-5	-3	-2	2	-3
14.3333	3	-2	-5	-10	-5	-2	0	-3	0	-7	4	1	1	3	-3	-5	-3	-1	2	-3
14.3417	3	-2	-6	-9	-5	-2	0	-3	0	-8	3	1	2	2	-3	-4	-3	-2	2	-3
14.35	3	-3	-6	-8	-5	-2	0	-3	2	-8	3	1	3	1	-4	-3	-3	-2	3	-4
14.3583	4	-3	-6	-8	-4	-2	1	-4	2	-8	3	0	3	0	-4	-3	-4	-3	3	-4
14.3667	4	-2	-6	-7	-4	-2	2	-5	2	-7	3	0	2	0	-5	-2	-4	-2	4	-4
14.375	4	-2	-7	-7	-5	0	2	-4	2	-7	2	-1	1	0	-5	-2	-5	-1	4	-4
14.3833	4	-1	-7	-7	-6	1	2	-4	1	-7	0	-1	1	1	-5	-2	-4	0	3	-4
14.3917	4	-1	-7	-7	-7	0	1	-3	1	-6	0	0	2	1	-4	-2	-4	1	3	-5
14.4	4	-1	-7	-6	-8	0	2	-2	1	-6	0	0	2	1	-3	-1	-5	0	3	-5
14.4083	3	-2	-6	-6	-9	0	1	-2	0	-6	0	-1	2	0	-3	-1	-5	-1	3	-4
14.4167	2	-2	-6	-6	-9	0	1	-2	0	-6	0	-1	1	0	-4	-1	-4	-1	3	-4
14.425	1	-3	-5	-6	-9	1	0	-2	-1	-6	0	-2	0	1	-4	-2	-3	-1	2	-3
14.4333	1	-3	-6	-7	-9	1	-1	-3	-1	-6	0	-3	0	2	-4	-2	-2	-2	1	-3
14.4417	1	-4	-7	-8	-9	2	0	-4	0	-6	0	-4	1	3	-4	-2	-2	-2	1	-3
14.45	2	-4	-8	-7	-8	2	-1	-4	2	-5	1	-4	1	3	-3	-1	-3	-1	0	-2
14.4583	3	-3	-9	-7	-8	1	-1	-4	2	-5	2	-4	2	3	-3	-1	-4	-1	0	-2
14.4667	4	-2	-9	-7	-8	0	-1	-3	2	-5	3	-4	2	3	-4	-1	-4	0	-1	-2
14.475	5	-1	-8	-6	-6	-1	-1	-3	3	-5	3	-4	2	2	-4	-2	-4	0	-1	-4
14.4833	5	-2	-7	-6	-6	-2	0	-3	2	-5	3	-3	2	1	-4	-3	-3	1	-1	-5
14.4917	4	-2	-6	-5	-7	-2	0	-4	2	-5	2	-3	2	1	-5	-3	-3	1	0	-6
14.5	4	-2	-5	-5	-7	-3	0	-5	1	-4	1	-2	2	2	-4	-4	-2	2	0	-6
14.5083	4	-2	-4	-6	-7	-3	1	-5	0	-4	1	-2	3	2	-4	-4	-2	2	1	-5
14.5167	5	-2	-4	-7	-6	-2	2	-5	0	-5	2	-2	2	2	-4	-4	-3	2	2	-5
14.525	5	-2	-4	-6	-6	-2	2	-5	1	-6	3	-3	2	2	-4	-4	-3	2	3	-4
14.5333	5	-2	-4	-5	-6	-2	2	-5	1	-7	3	-3	2	2	-5	-4	-4	1	4	-3
14.5417	6	-1	-5	-4	-7	-3	2	-5	1	-7	2	-2	2	2	-5	-3	-4	1	4	-1
14.55	6	-1	-6	-4	-7	-3	2	-5	0	-6	2	-1	1	2	-6	-2	-4	0	5	-1
14.5583	6	-2	-7	-5	-6	-4	3	-6	0	-5	1	-1	0	1	-5	-2	-4	-1	5	-2
14.5667	6	-4	-7	-6	-6	-3	2	-5	1	-5	0	-1	0	1	-5	-2	-4	-1	5	-3
14.575	6	-4	-7	-6	-6	-2	2	-3	2	-5	-1	-1	0	1	-5	-2	-4	-1	5	-3
14.5833	6	-3	-7	-6	-5	-1	2	-1	1	-6	0	-1	1	1	-5	-3	-4	0	4	-3
14.5917	6	-2	-7	-6	-4	-1	2	0	1	-6	0	-2	1	0	-5	-4	-4	1	2	-3
14.6	5	0	-7	-7	-5	-1	2	0	1	-6	1	-2	2	-1	-6	-4	-4	1	2	-3
14.6083	4	0	-6	-7	-6	-1	3	-1	1	-5	1	-2	1	-1	-7	-3	-4	1	2	-3
14.6167	3	-1	-5	-6	-8	-2	3	-2	1	-5	2	-3	0	-1	-7	-3	-3	1	2	-3
14.625	3	-1	-4	-5	-9	-2	4	-3	0	-5	2	-2	0	-1	-7	-3	-2	2	1	-4
14.6333	3	-2	-4	-5	-10	-1	4	-4	0	-4	2	-2	0	-1	-7	-3	-2	2	1	-4
14.6417	3	-2	-4	-5	-9	0	3	-4	1	-4	1	-3	1	-1	-6	-3	-3	1	1	-5
14.65	4	-2	-5	-6	-8	0	2	-4	2	-5	1	-3	1	0	-5	-3	-4	1	1	-5
14.6583	4	-2	-6	-5	-8	0	1	-3	3	-6	1	-2	2	0	-4	-3	-5	1	1	-7
14.6667	4	-2	-7	-5	-9	1	0	-2	3	-6	2	-1	1	1	-3	-2	-4	1	1	-8
14.675	4	-1	-8	-5	-10	1	0	-2	2	-6	3	-1	1	0	-2	-2	-3	0	2	-8
14.6833	4	-1	-7	-5	-10	-1	1	-3	2	-5	3	-2	0	0	-3	-2	-3	0	3	-7
14.6917	4	0	-7	-5	-9	-2	2	-4	1	-5	2	-2	0	0	-4	-1	-3	0	3	-6
14.7	4	0	-5	-5	-9	-2	3	-4	1	-5	1	-2	1	0	-5	-1	-4	1	4	-5
14.7083	3	0	-5	-5	-8	-1	3	-4	0	-4	0	-2	2	0	-5	-1	-4	1	4	-5
14.7167	2	0	-5	-4	-8	0	2	-4	1	-4	1	-2	3	0	-5	-1	-4	1	4	-5
14.725	2	-1	-5	-4	-9	1	1	-4	2	-4	1	-2	4	0	-4	-1	-4	1	3	-5
14.7333	3	-1	-5	-3	-9	2	0	-3	2	-4	1	-3	4	0	-4	-2	-4	1	4	-5
14.7417	4	-1	-4	-4	-9	1	-1	-3	3	-5	1	-3	3	0	-4	-3	-4	0	5	-5
14.75	5	-2	-4	-5	-9	0	-1	-3	2	-5	0	-2	2	0	-5	-4	-3	0	5	-5
14.7583	6	-3	-4	-5	-9	-1	0	-4	2	-5	0	-2	2	0	-6	-4	-3	0	5	-4
14.7667	6	-3	-4	-5	-9	-2	0	-4	1	-5	0	-1	2	0	-6	-3	-2	1	5	-3
14.775	6	-3	-4	-6	-10	-2	0	-4	0	-4	-1	0	2	-1	-5	-2	-2	3	5	-3
14.7833	6	-3	-3	-6	-9	-2	0	-5	-1	-3	-1	0	1	-1	-4	-2	-2	3	5	-4
14.7917	6	-3	-2	-6	-10	-1	0	-5	-1	-3	-1	-1	0	-2	-4	-2	-3	2	4	-3
14.8	5	-3	-3	-6	-10	-1	0	-4	0	-3	-1	-1	1	-1	-4	-2	-3	0	2	-3
14.8083	4	-3	-4	-6	-9	0	-1	-4	1	-3	-2	-1	1	0	-5	-2	-3	0	1	-3
14.8167	4	-3	-4	-6	-8	1	-1	-4	1	-3	-2	-1	2	2	-5	-1	-4	-1	0	-3
14.825	5	-3	-4	-7	-8	2	-1	-3	0	-4	-2	-2	3	3	-4	-2	-4	-2	1	-3
14.8333	6	-2	-5	-6	-8	2	0	-3	-1	-4	-2	-2	2	4	-4	-2	-5	-3	2	-3
14.8417	7	-2	-6	-6	-8	1	2	-2	-1	-4	-1	-3	0	4	-4	-2	-5	-3	3	-3
14.85	6	-3	-6	-6	-8	-1	2	-3	-1	-3	-1	-4	0	4	-4	-3	-5	-3	2	-3
14.8583	5	-4	-6	-6	-8	-1	2	-3	-2	-2	-1	-5	-1	3	-4	-3	-5	-2	2	-3
14.8667	5	-3	-6	-6	-7	-2	2	-2	-2	-2	-1	-5	-2	3	-4	-4	-5	-1	2	-2
14.875	5	-3	-6	-6	-7	-2	2	-2	-2	-2	-1	-5	-2	2	-5	-3	-4	0	2	-1
14.8833	5	-2	-6	-6	-7	-1	2	-3	-1	-2	-2	-4	-1	1	-5	-2	-4	1	3	-2
14.8917	5	-2	-6	-6	-8	-1	2	-3	-1	-3	-2	-4	-2	0	-4	-2	-4	0	3	-2
14.9	5	-3	-6	-5	-9	-1	1	-3	-1	-5	-3	-3	-2	-1	-3	-2	-4	0	3	-2
14.9083	5	-3	-6	-4	-9	-1	1	-3	-1	-6	-3	-3	-2	-2	-3	-2	-5	0	3	-3
14.9167	4	-3	-5	-4	-9	-1	1	-3	0	-7	-2	-3	-1	-2	-3	-2	-6	1	3	-3
14.925	4	-4	-4	-5	-8	-1	1	-3	1	-8	-1	-3	-1	-2	-3	-1	-6	1	3	-2
14.9333	4	-6	-5	-5	-8	-2	1	-2	0	-8	0	-2	-1	-1	-3	-1	-6	1	2	-2
14.9417	4	-7	-5	-5	-8	-3	2	-2	-1	-8	1	-2	-1	-1	-3	0	-6	0	2	-1
14.95	3	-7	-4	-6	-8	-3	3	-2	-1	-7	2	-1	-1	-1	-3	-1	-5	-1	2	-1
14.9583	3	-6	-5	-6	-6	-3	3	-2	-1	-7	2	-2	0	0	-3	-2	-4	-2	2	-1
14.9667	3	-5	-5	-6	-6	-2	2	-2	-1	-7	2	-2	0	0	-3	-3	-3	-2	1	-2
14.975	4	-5	-6	-6	-5	-2	1	-2	-1	-7	2	-3	0	0	-2	-4	-1	-1	1	-2
14.9833	5	-5	-6	-6	-5	-2	0	-3	-1	-6	1	-3	1	0	-1	-5	1	0	1	-3
14.9917	6	-5	-7	-6	-5	-2	0	-4	-2	-6	1	-5	2	0	-1	-5	0	0	0	-4
15	6	-6	-7	-5	-7	-2	-1	-4	-1	-6	1	-6	2	0	-1	-5	-1	0	0	-4
15.0083	7	-6	-8	-5	-7	-3	-1	-6	0	-6	1	-6	2	0	-1	-4	-2	0	-1	-5
15.0167	7	-5	-7	-4	-7	-3	-1	-7	1	-6	0	-5	1	-1	-2	-3	-2	-1	0	-5
15.025	7	-4	-7	-5	-7	-2	-2	-7	1	-7	-1	-3	-1	-2	-3	-3	-2	-2	0	-6
15.0333	6	-3	-7	-5	-8	-2	-2	-6	1	-7	-1	-1	-1	-2	-4	-3	-2	-1	1	-5
15.0417	6	-3	-8	-5	-8	-2	-1	-5	1	-7	-1	-1	-1	-2	-4	-2	-2	-1	1	-4
15.05	6	-4	-8	-5	-8	-3	0	-5	1	-6	-1	-2	0	-2	-4	-2	-2	0	2	-2
15.0583	6	-4	-7	-6	-7	-3	-1	-4	2	-5	-1	-3	0	-2	-3	-1	-3	1	2	-1
15.0667	6	-4	-6	-6	-7	-3	-1	-4	2	-5	-2	-2	0	-1	-3	-1	-3	1	1	0
15.075	7	-4	-7	-6	-5	-4	-1	-5	1	-5	-1	-2	0	0	-3	-1	-2	2	1	-1
15.0833	7	-4	-9	-5	-4	-4	-1	-5	1	-6	-1	-2	-1	1	-3	-2	-2	3	1	-2
15.0917	7	-4	-10	-5	-3	-3	-1	-5	2	-5	-1	-2	0	1	-3	-3	-2	3	2	-3
15.1	7	-4	-10	-4	-4	-3	0	-4	2	-5	-1	-1	0	1	-3	-4	-3	3	2	-4
15.1083	5	-3	-9	-4	-5	-3	1	-3	2	-5	-2	-1	0	1	-3	-3	-3	3	2	-4
15.1167	4	-2	-8	-3	-6	-2	2	-2	2	-5	-2	-2	-1	1	-3	-3	-4	2	2	-3
15.125	3	-2	-7	-3	-6	-2	2	-2	1	-5	-1	-2	-2	2	-4	-3	-3	2	2	-3
15.1333	3	-3	-6	-4	-7	-2	2	-2	1	-6	0	-2	-2	2	-5	-3	-3	1	2	-3
15.1417	4	-3	-6	-5	-7	-3	2	-2	1	-5	0	-2	-2	1	-6	-2	-3	1	2	-3
15.15	4	-4	-6	-6	-8	-2	1	-2	0	-5	0	-2	-2	1	-6	-2	-4	1	2	-3
15.1583	4	-4	-6	-7	-8	-1	0	-2	0	-5	0	-1	-1	2	-6	-2	-5	1	2	-4
15.1667	5	-4	-6	-6	-9	-1	0	-2	0	-5	-1	0	-1	2	-5	-2	-5	1	1	-5
15.175	5	-4	-6	-6	-9	0	0	-2	1	-5	0	-1	0	1	-5	-2	-4	0	1	-5
15.1833	6	-5	-7	-5	-9	-1	-1	-3	1	-6	0	-1	1	1	-4	-2	-4	0	1	-4
15.1917	6	-5	-7	-5	-8	-1	0	-3	1	-6	0	-2	0	1	-3	-2	-4	0	2	-4
15.2	6	-5	-7	-5	-7	-2	0	-3	0	-5	-1	-2	-1	1	-3	-1	-3	1	3	-4
15.2083	5	-5	-7	-5	-8	-2	1	-3	-1	-4	0	-2	0	1	-3	-2	-3	1	3	-3
15.2167	5	-5	-7	-6	-8	-3	1	-2	-2	-4	0	-2	0	0	-3	-3	-3	1	3	-3
15.225	5	-4	-7	-6	-9	-3	2	-2	-1	-4	1	-1	0	0	-3	-4	-3	0	3	-2
15.2333	5	-4	-7	-6	-9	-4	1	-2	0	-4	1	-2	0	1	-3	-5	-3	0	2	-3
15.2417	5	-5	-6	-5	-9	-5	2	-3	1	-4	1	-2	-1	1	-3	-4	-3	0	1	-3
15.25	5	-4	-7	-5	-8	-5	2	-3	1	-5	0	-2	-1	0	-4	-4	-4	0	2	-4
15.2583	5	-4	-7	-5	-8	-4	2	-4	0	-5	-1	-2	-1	1	-4	-4	-4	1	3	-4
15.2667	4	-5	-7	-6	-8	-4	1	-5	1	-5	-1	-1	0	1	-5	-3	-4	1	3	-4
15.275	4	-5	-6	-6	-7	-4	0	-4	2	-6	-1	-1	0	1	-5	-3	-3	2	3	-5
15.2833	4	-4	-6	-6	-8	-3	0	-4	2	-6	0	-1	0	0	-5	-3	-3	2	3	-5
15.2917	4	-3	-5	-5	-8	-3	0	-4	2	-5	0	-1	0	0	-5	-3	-3	3	4	-5
15.3	4	-3	-4	-4	-8	-3	0	-4	2	-5	0	-1	0	0	-4	-3	-4	4	4	-5
15.3083	4	-3	-4	-4	-9	-3	0	-5	3	-5	0	-2	-1	1	-4	-4	-4	4	4	-6
15.3167	3	-4	-5	-4	-8	-3	0	-4	2	-7	0	-2	-1	2	-4	-4	-4	5	4	-6
15.325	3	-4	-6	-4	-8	-3	0	-4	1	-7	0	-2	-2	2	-4	-4	-5	5	4	-6
15.3333	4	-3	-6	-4	-7	-2	0	-3	0	-7	0	-2	-3	2	-4	-4	-5	4	3	-6
15.3417	6	-2	-6	-4	-7	-2	0	-3	0	-6	0	-2	-3	1	-4	-4	-5	4	2	-5
15.35	7	-1	-5	-5	-7	-1	-1	-3	-1	-5	1	-3	-3	0	-4	-4	-4	4	1	-4
15.3583	7	-2	-5	-4	-8	0	-1	-3	-1	-4	1	-3	-3	0	-4	-5	-4	3	1	-4
15.3667	7	-3	-6	-4	-8	0	0	-4	0	-3	1	-3	-2	0	-4	-6	-5	1	1	-4
15.375	6	-4	-7	-4	-7	0	1	-3	1	-4	1	-3	-1	0	-5	-6	-6	0	2	-4
15.3833	6	-3	-8	-3	-7	1	1	-2	1	-4	0	-3	0	1	-6	-5	-6	0	2	-4
15.3917	6	-3	-8	-2	-6	1	2	-3	0	-4	0	-3	1	1	-6	-5	-6	0	3	-3
15.4	5	-3	-7	-2	-5	0	2	-4	-1	-4	-1	-3	2	1	-6	-5	-6	0	4	-2
15.4083	4	-3	-7	-3	-5	-1	2	-5	-1	-4	0	-2	2	1	-5	-4	-6	1	4	-2
15.4167	3	-3	-7	-4	-5	-2	2	-4	-1	-5	1	-1	2	1	-4	-4	-5	1	3	-2
15.425	4	-3	-7	-4	-5	-2	2	-4	-1	-5	1	-1	1	1	-4	-4	-5	1	2	-2
15.4333	4	-4	-7	-5	-5	-3	2	-3	0	-6	0	-2	0	1	-4	-4	-4	1	1	-2
15.4417	4	-4	-7	-6	-5	-3	3	-3	1	-5	0	-2	0	1	-4	-3	-4	1	1	-2
15.45	3	-4	-7	-6	-6	-3	2	-3	1	-3	1	-2	0	1	-4	-3	-3	0	1	-3
15.4583	3	-4	-7	-5	-6	-3	2	-4	2	-3	2	-3	1	1	-4	-3	-3	-1	2	-4
15.4667	3	-3	-6	-3	-6	-3	2	-4	1	-3	3	-3	2	0	-4	-4	-3	-2	2	-3
15.475	3	-2	-6	-1	-5	-3	2	-5	1	-4	2	-2	2	-1	-5	-4	-5	-2	2	-2
15.4833	3	-3	-6	-1	-5	-4	1	-5	0	-4	1	-2	2	-2	-5	-4	-6	-2	2	-2
15.4917	2	-3	-7	-2	-6	-3	0	-5	0	-4	0	-2	1	-2	-6	-3	-6	-2	2	-1
15.5	2	-4	-8	-3	-6	-4	-1	-4	0	-4	-1	-2	1	-1	-6	-3	-5	-1	2	-1
15.5083	3	-4	-8	-4	-6	-4	-1	-3	0	-4	-1	-2	1	0	-5	-2	-4	-1	2	-2
15.5167	4	-3	-8	-4	-6	-4	-1	-3	1	-4	-1	-2	1	0	-4	-2	-4	0	2	-2
15.525	5	-3	-8	-4	-5	-3	0	-3	1	-5	-1	-2	0	0	-3	-2	-3	1	2	-2
15.5333	6	-3	-8	-5	-5	-2	-1	-3	1	-6	-1	-3	1	1	-2	-2	-3	1	2	-2
15.5417	6	-3	-8	-6	-5	-2	-1	-4	1	-7	-1	-4	1	1	-3	-2	-4	1	3	-2
15.55	7	-2	-8	-5	-5	-1	-1	-3	0	-7	-1	-3	2	0	-3	-3	-4	1	4	-1
15.5583	6	-2	-7	-5	-5	0	-1	-2	1	-6	-2	-1	2	0	-3	-4	-4	1	4	-1
15.5667	6	-2	-6	-5	-5	0	0	-2	1	-4	-2	0	2	-2	-3	-4	-3	0	4	-1
15.575	6	-2	-5	-5	-5	0	2	-2	2	-3	-2	0	1	-3	-4	-3	-2	-1	3	-1
15.5833	6	-1	-4	-5	-4	-1	2	-2	3	-4	-2	0	2	-3	-4	-3	-2	-2	2	-2
15.5917	7	-1	-4	-5	-3	-1	2	-2	4	-5	-1	-1	2	-2	-4	-2	-1	-2	1	-3
15.6	6	-1	-5	-5	-4	-1	1	-2	4	-5	0	-1	3	-2	-4	-2	-1	-1	0	-3
15.6083	5	-1	-6	-5	-6	-2	1	-2	4	-5	0	-2	2	0	-3	-1	-1	-1	0	-3
15.6167	5	-2	-6	-5	-7	-2	2	-2	3	-6	1	-2	2	1	-3	0	-2	-1	0	-2
15.625	4	-3	-6	-6	-7	-1	2	-2	3	-6	2	-3	3	2	-4	0	-2	-1	2	-3
15.6333	4	-4	-6	-6	-7	0	2	-2	3	-6	1	-3	2	2	-4	-1	-3	-1	3	-4
15.6417	3	-3	-6	-6	-7	0	2	-2	4	-7	1	-2	1	2	-4	-1	-4	-1	3	-4
15.65	2	-3	-6	-5	-6	0	2	-3	5	-7	1	-2	0	2	-5	-1	-4	-2	4	-3
15.6583	3	-2	-6	-5	-5	0	1	-3	5	-7	1	-3	0	2	-5	-1	-3	-2	4	-2
15.6667	3	-2	-6	-4	-5	0	2	-3	4	-7	0	-4	0	2	-5	-3	-2	-2	3	-2
15.675	3	-2	-6	-4	-4	-1	4	-4	3	-6	0	-4	1	1	-4	-4	-3	-1	4	-1
15.6833	3	-2	-6	-3	-4	-2	4	-5	2	-5	-1	-4	2	0	-4	-5	-4	-1	4	-1
15.6917	3	-3	-6	-2	-3	-3	4	-5	2	-4	-1	-2	2	0	-5	-4	-6	0	4	0
15.7	3	-3	-6	-2	-3	-3	3	-4	1	-3	0	-1	2	0	-6	-4	-6	0	3	0
15.7083	3	-4	-6	-3	-3	-2	2	-3	0	-2	0	-1	3	0	-5	-4	-6	0	2	-1
15.7167	3	-4	-5	-3	-3	-2	2	-3	0	-1	0	-1	3	0	-4	-4	-6	0	3	-2
15.725	3	-4	-4	-3	-4	-1	2	-4	0	-1	1	0	4	0	-4	-5	-5	-1	3	-3
15.7333	3	-4	-4	-2	-5	-1	3	-4	0	-2	1	0	4	1	-4	-4	-5	-1	4	-4
15.7417	3	-3	-3	-3	-5	-1	3	-4	0	-2	1	-1	3	2	-4	-4	-5	0	3	-4
15.75	4	-2	-3	-4	-4	-1	4	-4	-1	-2	1	-2	3	2	-4	-3	-5	0	2	-4
15.7583	4	-1	-4	-4	-2	0	4	-3	-1	-2	0	-1	2	2	-3	-3	-4	0	2	-3
15.7667	3	-1	-5	-4	-2	0	3	-2	-1	-3	0	-1	2	2	-3	-3	-4	0	2	-3
15.775	3	-2	-5	-2	-3	1	3	-2	1	-3	0	-1	2	2	-2	-3	-4	-1	2	-3
15.7833	3	-3	-5	-1	-4	1	3	-3	1	-4	0	0	2	2	-2	-4	-3	-1	2	-2
15.7917	4	-3	-5	-2	-5	2	4	-4	2	-4	0	0	3	3	-3	-4	-3	-1	2	-2
15.8	3	-3	-4	-3	-6	2	4	-4	3	-5	0	-1	3	3	-3	-3	-3	-1	1	-3
15.8083	2	-4	-3	-4	-6	2	4	-4	3	-5	-1	-1	3	2	-3	-3	-4	-1	0	-4
15.8167	1	-4	-3	-4	-5	3	4	-5	2	-5	-2	-1	1	2	-4	-2	-4	-1	0	-4
15.825	1	-3	-3	-3	-5	2	3	-4	1	-5	-3	-1	0	2	-4	-1	-4	0	1	-3
15.8333	2	-2	-3	-2	-5	1	3	-4	1	-6	-3	0	-1	2	-5	-1	-4	0	2	-2
15.8417	3	-1	-3	-2	-5	-1	3	-4	2	-6	-2	0	-1	2	-5	-1	-4	-1	2	-2
15.85	3	-1	-3	-2	-4	-1	2	-4	4	-7	-2	0	0	3	-4	-1	-3	-1	1	-3
15.8583	3	-2	-2	-3	-3	-1	2	-4	5	-6	-2	-1	1	4	-3	-1	-3	-1	0	-4
15.8667	3	-2	-2	-3	-4	0	2	-4	4	-5	-2	-2	1	4	-3	-2	-4	-1	0	-3
15.875	3	-1	-2	-3	-4	-1	2	-3	4	-5	-3	-2	1	2	-3	-1	-3	-1	0	-3
15.8833	2	-1	-3	-3	-4	-1	2	-2	4	-5	-3	-2	1	1	-4	-1	-3	-1	1	-3
15.8917	2	-1	-4	-2	-4	-1	2	-2	4	-5	-2	-2	1	1	-3	-1	-3	-1	2	-3
15.9	2	-2	-5	-3	-5	0	2	-2	3	-5	-2	-1	1	1	-2	-2	-3	0	2	-3
15.9083	2	-2	-5	-3	-5	0	3	-2	2	-4	-2	-2	1	0	-1	-2	-3	1	2	-4
15.9167	3	-2	-4	-3	-4	0	3	-2	1	-4	-2	-2	2	-1	0	-2	-2	1	3	-4
15.925	3	-1	-4	-3	-4	-1	4	-2	2	-3	-3	-2	1	-2	-1	-2	-1	1	2	-4
15.9333	3	-1	-4	-3	-3	0	4	-2	3	-3	-3	-2	1	-2	-1	-3	-1	1	1	-5
15.9417	3	0	-4	-3	-4	1	4	-2	3	-3	-3	-1	1	-1	-1	-3	-1	1	1	-4
15.95	3	1	-4	-2	-4	1	3	0	3	-3	-2	-1	1	0	-3	-4	-2	1	1	-3
15.9583	3	1	-5	-2	-4	1	3	0	3	-3	-1	-1	2	1	-4	-4	-2	1	1	-3
15.9667	3	1	-5	-2	-4	1	2	0	3	-3	0	-2	2	1	-5	-4	-3	0	2	-3
15.975	3	0	-5	-1	-4	1	1	0	4	-4	0	-2	2	1	-5	-3	-3	0	3	-4
15.9833	3	0	-5	-2	-4	1	1	0	5	-4	0	-2	3	1	-5	-2	-3	0	2	-4
15.9917	2	-1	-5	-2	-3	1	0	-1	5	-5	-1	-2	2	1	-4	-1	-3	1	1	-4
16	1	-2	-5	-3	-2	1	0	-1	5	-6	0	-1	2	1	-4	-1	-3	2	1	-4
16.0083	1	-3	-5	-3	-2	1	0	0	4	-6	-1	-2	2	1	-4	-2	-3	3	0	-4
16.0167	1	-3	-5	-3	-2	0	1	1	4	-5	-1	-3	2	1	-5	-3	-3	4	0	-4
16.025	2	-3	-6	-2	-3	0	1	1	3	-4	-1	-4	3	2	-6	-2	-3	3	1	-4
16.0333	2	-3	-6	-2	-5	0	2	1	3	-3	-1	-4	3	2	-6	-2	-3	2	1	-3
16.0417	4	-2	-6	-1	-5	1	3	1	3	-1	0	-4	3	2	-5	-2	-3	2	1	-4
16.05	5	-2	-6	-2	-6	2	3	1	3	-1	0	-4	3	2	-5	-3	-2	2	1	-4
16.0583	5	-2	-6	-2	-7	3	4	0	3	0	-1	-4	3	1	-6	-3	-2	2	1	-5
16.0667	4	-2	-5	-2	-7	3	5	0	3	-1	-1	-3	3	0	-7	-2	-1	2	1	-5
16.075	2	-1	-5	-2	-6	2	4	-1	4	-2	-1	-2	3	0	-7	0	-1	2	1	-5
16.0833	1	-1	-5	-2	-5	1	3	-1	3	-2	-1	-2	2	1	-6	2	-1	2	2	-5
16.0917	1	0	-5	-3	-3	1	2	-2	3	-3	-1	-1	2	1	-5	3	-1	2	3	-5
16.1	2	0	-5	-3	-2	1	2	-3	4	-2	-1	-1	2	2	-4	3	-2	2	2	-3
16.1083	2	0	-5	-3	-2	1	2	-3	5	-2	0	-1	1	2	-3	1	-3	2	3	-2
16.1167	1	-2	-5	-4	-2	1	1	-4	5	-2	2	-2	1	2	-3	0	-4	2	3	-2
16.125	1	-3	-5	-4	-2	2	2	-3	5	-3	3	-2	0	2	-2	0	-5	2	3	-2
16.1333	2	-3	-4	-4	-2	3	3	-2	6	-3	3	-3	1	2	-2	-1	-4	3	2	-2
16.1417	2	-4	-2	-5	-2	4	4	-1	7	-2	3	-3	1	2	-3	-1	-3	3	1	-2
16.15	4	-4	-1	-5	-2	4	4	0	6	-2	2	-4	2	2	-4	-1	-2	2	1	-2
16.1583	4	-3	-1	-5	-1	4	5	0	5	-1	2	-3	2	2	-5	-1	-2	2	2	-3
16.1667	5	-2	-2	-5	-1	3	5	-1	5	-1	3	-3	2	2	-4	0	-3	2	4	-2
16.175	5	-1	-2	-5	-1	2	5	-1	5	0	2	-2	2	2	-2	0	-4	2	4	-1
16.1833	6	1	-3	-4	-1	2	4	-1	4	0	1	-2	3	1	-1	0	-5	2	3	-1
16.1917	5	1	-3	-3	-2	3	4	-1	3	-1	0	-1	3	1	-1	0	-4	2	2	-1
16.2	5	2	-2	-2	-3	3	4	-2	4	-2	1	-1	3	2	-1	0	-4	2	2	-1
16.2083	5	1	-2	-2	-3	4	3	-3	5	-2	2	0	4	2	-1	1	-3	2	2	0
16.2167	6	1	-2	-1	-3	5	3	-4	5	-2	2	-1	4	2	-1	1	-1	2	2	0
16.225	6	1	-2	-1	-3	5	3	-4	6	-1	3	-2	5	1	-1	1	0	1	3	-1
16.2333	6	0	-2	-2	-4	5	3	-3	6	-1	2	-3	4	1	-1	1	1	2	4	-1
16.2417	5	0	-1	-2	-4	5	3	-2	7	-1	0	-3	3	0	0	0	1	3	4	-2
16.25	4	-1	-1	-2	-4	6	3	-1	8	0	-1	-2	2	0	-1	0	0	4	4	-1
16.2583	5	-1	-1	-2	-5	7	4	0	8	0	0	-1	1	1	-2	-1	-1	4	5	-1
16.2667	5	-1	0	-2	-5	7	5	0	8	0	0	-1	1	1	-3	-1	-2	5	5	-1
16.275	5	-1	1	-2	-4	6	5	0	8	0	1	-1	0	1	-4	-2	-3	6	4	-1
16.2833	5	-1	2	-2	-3	6	4	0	7	0	1	-1	0	1	-4	-1	-2	5	4	0
16.2917	4	0	1	-2	-2	7	4	1	7	0	1	-1	0	1	-4	0	-2	5	3	0
16.3	4	0	1	-1	-1	9	5	0	8	0	1	-1	1	1	-4	0	-2	3	4	-1
16.3083	4	0	0	-1	0	10	5	-1	8	0	1	-1	2	2	-4	1	-3	3	5	-2
16.3167	4	0	0	-2	1	10	5	-2	8	1	1	0	4	3	-4	1	-4	2	5	-2
16.325	4	0	1	-2	1	10	4	-2	8	2	1	0	5	3	-4	1	-4	2	5	-2
16.3333	3	0	1	-2	0	10	4	-1	8	2	1	0	6	3	-3	0	-3	2	4	-2
16.3417	3	1	1	-2	-1	10	3	-1	8	4	1	-1	6	4	-3	1	-2	2	3	-1
16.35	2	2	1	-1	-2	11	4	-1	7	5	2	-2	6	5	-3	3	-1	2	3	-1
16.3583	2	2	1	-1	-2	11	4	-2	7	6	2	-2	6	5	-2	4	-1	3	3	-1
16.3667	2	3	1	-1	-2	11	5	-2	6	6	2	-1	6	4	-2	5	-1	4	4	-1
16.375	3	3	0	-2	-1	11	5	-1	6	6	1	-1	5	4	-2	5	-1	4	5	-1
16.3833	4	2	0	-2	0	12	6	0	7	5	0	-1	4	3	-2	5	-2	3	6	0
16.3917	4	2	0	-1	1	13	6	1	8	5	0	-3	4	3	-1	4	-3	1	6	0
16.4	4	1	0	0	1	13	7	1	8	5	1	-3	4	4	0	3	-2	0	7	0
16.4083	5	0	0	0	3	13	6	1	8	6	2	-2	4	5	0	1	-2	0	7	1
16.4167	6	0	1	1	4	13	6	0	8	7	2	-1	3	5	0	1	-1	1	7	2
16.425	6	0	2	2	4	13	6	1	9	7	1	0	3	5	1	2	-1	2	7	2
16.4333	6	0	2	2	4	13	7	2	10	6	2	1	3	5	1	3	0	3	7	3
16.4417	5	0	2	3	4	14	6	3	10	6	3	1	4	4	2	3	1	3	7	3
16.45	5	0	1	3	4	15	6	3	9	6	3	1	5	5	1	3	2	4	6	3
16.4583	5	0	-1	4	5	16	7	2	9	6	4	1	6	6	1	4	2	4	5	2
16.4667	5	1	-2	5	4	17	8	2	10	6	4	1	7	5	2	5	2	3	5	2
16.475	6	1	-3	6	4	17	8	2	11	7	4	2	7	4	2	6	2	3	6	1
16.4833	8	1	-3	7	5	18	7	2	13	8	4	2	7	3	3	7	2	2	7	1
16.4917	8	1	-2	6	6	19	6	2	14	9	3	2	7	4	2	7	3	2	8	2
16.5	8	2	0	6	7	21	5	2	14	9	3	2	8	5	1	8	4	2	9	2
16.5083	8	3	0	7	8	21	6	2	14	10	3	3	8	6	1	8	5	3	10	2
16.5167	8	3	1	8	7	20	6	1	13	10	3	4	7	6	1	9	4	4	11	3
16.525	7	3	1	8	7	20	6	1	13	10	3	4	7	6	1	9	4	5	11	2
16.5333	6	2	1	7	6	20	6	1	13	10	2	5	6	6	3	9	5	7	10	2
16.5417	7	1	2	7	5	22	7	1	13	10	2	5	6	6	3	9	5	8	9	2
16.55	7	1	2	7	5	24	9	2	13	11	2	5	6	5	4	8	6	8	9	2
16.5583	7	1	1	8	6	26	10	3	13	11	3	5	6	6	4	8	6	7	9	2
16.5667	7	1	1	10	8	27	10	3	13	13	4	4	6	6	4	8	5	6	9	2
16.575	6	1	2	11	9	28	10	3	14	13	6	4	5	7	5	8	5	7	8	3
16.5833	6	2	3	11	11	28	10	3	15	13	8	3	5	8	5	8	5	8	7	4
16.5917	7	2	3	10	12	28	10	4	16	14	8	4	4	8	6	9	5	8	7	5
16.6	8	2	3	10	13	28	11	5	17	14	8	5	5	8	7	9	5	8	8	6
16.6083	9	2	3	9	13	29	11	6	18	14	7	5	7	8	8	8	5	9	9	5
16.6167	10	1	3	9	13	31	11	6	18	14	6	6	8	9	9	8	6	8	8	4
16.625	10	1	4	9	13	31	11	7	18	14	6	6	9	9	9	9	5	8	9	3
16.6333	11	1	5	9	13	32	10	6	17	14	5	5	9	9	9	9	6	8	9	3
16.6417	11	2	5	10	13	32	11	6	17	15	5	5	9	9	9	10	7	9	10	4
16.65	11	2	4	11	13	32	12	7	17	16	4	5	10	9	9	11	8	9	10	4
[truncated: 5,202 more rows]

## Sheet: Y251A_R285S_eGFP
Elution Time	-CD82-2EGF-1	-CD82-2EGF-2	-CD82-2EGF-3	-CD82-2R-1	-CD82-2R-2	-CD82-2R-3	#NAME?	#NAME?	#NAME?	#NAME?	I-TM-2EGF-1	I-TM-2EGF-2	I-TM-2EGF-3	I-TM-2R-1	I-TM-2R-2	I-TM-2R-3	I-TM-equi-1	I-TM-equi-2	I-TM-equi-3	I-TM_cntr
0	-1	0	-1	-1	-3	-4	-2	-2	-2	0	0	0	-1	0	-1	-2	0	-1	-1	-1
0.00833	-1	0	-1	-1	-3	-4	-2	-2	-2	0	0	0	-1	0	-1	-2	0	-1	-1	-1
0.01667	0	0	0	0	-1	-1	0	0	0	0	0	0	0	0	0	-1	0	0	0	0
0.025	0	0	0	0	0	0	0	0	0	0	0	0	0	0	0	0	0	0	0	0
0.03333	0	0	0	0	0	0	0	0	0	0	0	0	-1	0	-1	0	0	0	0	0
0.04167	0	0	0	0	0	0	0	0	0	0	0	-1	-1	1	-1	0	-1	0	0	0
0.05	0	0	0	0	0	0	0	0	0	-1	0	-1	-1	1	-1	0	-1	-1	0	0
0.05833	0	0	0	0	1	0	0	0	0	-1	0	-1	-1	1	0	0	-1	-1	0	0
0.06667	0	0	0	0	1	0	1	0	0	-1	0	-1	-1	1	0	0	-1	-1	0	0
0.075	0	0	0	-1	1	0	1	0	0	-1	0	0	-1	1	0	0	-2	-1	-1	-1
0.08333	-1	0	0	-1	1	0	1	0	0	-1	0	0	0	1	0	0	-2	-1	-1	-1
0.09167	-1	0	0	-1	1	0	1	0	0	-1	0	0	0	1	0	0	-2	-1	-1	0
0.1	-1	0	0	-2	1	0	1	1	0	-1	0	0	0	1	0	0	-2	-1	-1	0
0.10833	-1	0	0	-2	1	0	1	1	0	-1	0	0	0	1	0	0	-2	-1	0	0
0.11667	-1	0	0	-2	1	0	1	1	0	-1	0	0	0	1	0	0	-2	-1	0	0
0.125	-1	0	0	-1	1	0	1	1	0	-1	0	0	0	1	0	0	-2	0	0	0
0.13333	-1	0	0	-1	1	0	1	1	0	-1	0	0	0	1	-1	0	-2	0	0	1
0.14167	-1	0	0	-1	1	0	1	1	0	-1	0	0	0	2	-1	0	-2	0	0	1
0.15	-1	0	0	-1	1	0	1	1	0	-1	1	0	0	2	-1	0	-3	0	-1	0
0.15833	-1	0	0	-1	1	0	1	1	0	0	1	0	0	2	-1	0	-3	-1	-1	0
0.16667	0	0	0	-1	1	0	1	0	0	0	1	0	0	2	-1	0	-3	-1	-1	0
0.175	0	0	0	-1	0	0	1	1	0	0	1	0	0	2	-1	-1	-3	-1	-1	0
0.18333	0	0	0	-1	0	0	1	1	0	0	1	0	0	1	-1	-1	-3	-1	-1	0
0.19167	0	0	0	-1	-1	0	1	1	0	0	1	0	0	1	-1	-1	-3	-1	-1	0
0.2	0	0	0	-1	-1	0	1	0	0	-1	1	-1	0	1	-1	0	-3	-1	-1	0
0.20833	0	0	-1	-1	-1	0	0	0	-1	-1	0	-1	0	1	-2	0	-3	-1	0	-1
0.21667	-1	0	-1	-1	0	0	0	0	-1	0	0	-1	0	1	-2	0	-3	-1	0	-1
0.225	-1	0	-1	-1	0	-1	0	0	-1	-1	0	-1	0	1	-2	0	-4	-1	0	-1
0.23333	-1	0	-1	-1	0	-1	0	0	-1	-1	0	-1	0	0	-2	0	-4	-1	-1	0
0.24167	0	0	-1	-2	0	-1	0	0	-1	-1	0	-1	-1	0	-2	-1	-4	-1	-1	0
0.25	0	0	-1	-2	0	-1	0	0	0	-1	0	-1	-1	0	-2	-1	-4	-1	-1	0
0.25833	0	0	-1	-2	-1	-1	0	0	0	-1	0	-1	-1	0	-1	-1	-3	-1	0	-1
0.26667	-1	-1	-1	-2	-1	0	0	0	0	-1	0	-1	-1	0	-1	-1	-3	-1	0	-1
0.275	-1	-1	-1	-2	-1	0	0	0	0	0	0	-1	-1	0	-1	-1	-3	-1	-1	-1
0.28333	-1	-1	-1	-2	-1	0	0	0	0	0	0	-1	-1	0	-1	-1	-3	-1	-1	0
0.29167	-1	-1	-1	-2	-1	0	0	0	0	0	0	-1	-1	1	-1	-1	-3	-2	-1	0
0.3	-1	-1	-1	-2	-1	-1	0	0	0	-1	0	-1	-1	1	-1	-1	-3	-2	-1	0
0.30833	-1	-1	-1	-2	-1	-1	0	0	0	-1	0	-1	-1	1	-1	-1	-3	-2	-1	-1
0.31667	-1	0	-1	-2	-2	-1	0	0	0	-1	0	-1	-1	1	-1	-2	-3	-2	-2	-1
0.325	-1	-1	-1	-2	-2	-1	0	-1	0	0	0	-1	-1	1	-2	-1	-3	-2	-2	0
0.33333	-1	-1	-1	-2	-2	-2	0	-1	-1	0	0	-1	-1	1	-2	-1	-3	-2	-2	0
0.34167	-1	-1	-2	-2	-2	-2	0	-1	-1	-1	0	-1	-2	1	-2	-1	-3	-2	-2	-1
0.35	-1	-1	-2	-3	-2	-2	0	-1	-1	-1	0	-1	-2	1	-2	-1	-3	-2	-2	-1
0.35833	-1	-1	-2	-3	-2	-2	0	-1	-1	-1	0	-1	-2	1	-2	-1	-3	-2	-2	-1
0.36667	-1	-1	-1	-3	-2	-2	0	-1	-1	0	0	-1	-2	1	-2	-1	-3	-2	-2	-1
0.375	-1	-1	-1	-3	-2	-2	0	-1	-1	-1	-1	-1	-2	1	-2	-1	-3	-2	-2	-1
0.38333	-1	-1	-1	-3	-2	-2	0	-1	-1	-1	-1	-1	-2	1	-2	-1	-3	-2	-1	-1
0.39167	-1	-1	-1	-3	-2	-2	0	-1	-2	-1	-1	-1	-2	1	-2	-1	-3	-2	-1	-1
0.4	-1	-1	-1	-3	-2	-2	0	-1	-2	-1	-1	-1	-2	1	-2	-1	-3	-2	-2	-1
0.40833	-1	-1	-1	-3	-2	-2	0	-1	-2	-1	-1	-1	-2	1	-2	-1	-3	-2	-1	-1
0.41667	-1	-1	-1	-3	-2	-1	0	-1	-2	-1	0	-1	-2	1	-2	-1	-3	-2	-1	-1
0.425	-1	-1	-1	-3	-2	-2	0	-2	-2	-1	0	-2	-2	1	-2	-1	-3	-2	-1	-1
0.43333	-1	-2	-1	-3	-2	-2	0	-2	-2	-1	0	-2	-2	1	-2	-1	-3	-2	-1	-1
0.44167	-1	-2	-1	-3	-2	-2	0	-2	-2	-1	0	-2	-2	1	-2	-1	-3	-2	-1	-1
0.45	-1	-2	-1	-3	-2	-2	0	-1	-2	0	0	-2	-2	1	-2	-1	-3	-2	-1	-1
0.45833	-1	-2	-1	-3	-2	-1	0	-1	-2	0	0	-2	-2	1	-2	-1	-3	-2	-1	-1
0.46667	-1	-2	-1	-3	-2	-1	0	-1	-2	0	0	-2	-2	1	-1	-2	-3	-2	-1	-1
0.475	-1	-2	-1	-3	-2	-2	0	-1	-2	0	0	-2	-2	1	-2	-2	-3	-2	-1	-1
0.48333	-2	-2	0	-3	-2	-2	0	-1	-2	0	0	-2	-2	1	-2	-2	-4	-2	-1	-1
0.49167	-2	-2	0	-3	-2	-2	0	-1	-2	-1	0	-1	-2	1	-2	-2	-4	-3	-1	-1
0.5	-2	-2	-1	-3	-2	-2	0	-1	-2	-1	0	-1	-2	1	-2	-2	-4	-2	-1	-1
0.50833	-2	-2	-1	-2	-2	-2	0	-1	-2	-1	0	-1	-2	1	-2	-2	-4	-2	-1	-1
0.51667	-2	-2	-1	-2	-2	-2	0	-1	-2	-1	-1	-1	-2	1	-2	-2	-4	-2	-1	-1
0.525	-2	-2	-1	-2	-2	-2	0	-2	-2	-1	-1	-1	-2	1	-3	-2	-4	-2	-1	-1
0.53333	-2	-2	-1	-2	-2	-1	0	-2	-2	-1	-1	-1	-2	1	-3	-2	-4	-2	-1	-1
0.54167	-2	-2	-1	-2	-2	-1	0	-2	-2	-1	-1	-1	-2	2	-3	-2	-4	-2	-1	-1
0.55	-2	-2	-1	-2	-2	-1	0	-2	-2	-1	-1	-1	-2	1	-3	-2	-4	-2	-2	-1
0.55833	-2	-2	-1	-2	-2	-1	0	-2	-2	-1	-1	-1	-2	2	-3	-2	-4	-3	-2	-1
0.56667	-2	-2	-1	-2	-2	-1	0	-1	-2	-1	-1	-2	-2	1	-3	-2	-4	-3	-2	-1
0.575	-1	-2	-2	-3	-2	-1	0	-1	-2	-1	-1	-2	-2	1	-3	-2	-4	-3	-2	-1
0.58333	-1	-2	-2	-3	-2	-2	0	-1	-2	-1	-1	-2	-2	1	-3	-3	-4	-3	-2	-1
0.59167	-1	-2	-2	-3	-2	-2	0	-1	-2	-1	-1	-2	-1	1	-3	-3	-4	-4	-2	-1
0.6	-1	-2	-2	-3	-2	-2	0	-1	-2	-1	-1	-2	-2	1	-3	-3	-4	-4	-2	-1
0.60833	-1	-2	-2	-3	-2	-2	-1	-1	-2	0	-1	-2	-2	1	-3	-3	-4	-4	-2	-1
0.61667	-1	-1	-2	-3	-2	-1	-1	-2	-2	0	-1	-2	-2	1	-3	-3	-3	-4	-2	-1
0.625	-1	-1	-2	-3	-2	-1	-1	-2	-2	0	-1	-2	-2	1	-3	-3	-3	-4	-2	-1
0.63333	-1	-1	-2	-3	-2	-1	-1	-2	-2	0	-1	-2	-2	1	-3	-3	-4	-4	-2	-1
0.64167	-1	-1	-2	-3	-2	-1	-1	-2	-2	0	-1	-2	-2	1	-3	-3	-4	-4	-2	-2
0.65	-1	-1	-2	-3	-2	-2	-1	-2	-2	0	-1	-2	-2	1	-3	-3	-4	-4	-2	-2
0.65833	-1	-1	-2	-3	-2	-2	-1	-2	-2	0	-1	-2	-2	1	-4	-3	-5	-4	-2	-2
0.66667	-1	-2	-1	-3	-3	-2	-1	-2	-2	0	-1	-2	-2	1	-4	-3	-5	-4	-2	-2
0.675	-1	-2	-1	-3	-3	-2	-1	-2	-2	0	-1	-3	-2	1	-4	-3	-5	-4	-2	-2
0.68333	-1	-2	-1	-4	-3	-2	-1	-2	-3	0	-1	-3	-2	1	-4	-3	-5	-4	-2	-2
0.69167	-1	-2	-1	-4	-3	-2	-1	-2	-3	0	-1	-3	-2	1	-4	-3	-5	-4	-2	-1
0.7	-2	-2	-2	-4	-2	-2	-1	-2	-3	0	-2	-3	-2	1	-4	-3	-5	-4	-2	-1
0.70833	-2	-2	-2	-4	-2	-2	-1	-3	-3	0	-2	-3	-1	1	-4	-3	-5	-3	-2	-1
0.71667	-2	-2	-2	-4	-2	-3	-1	-2	-3	0	-2	-3	-1	1	-3	-3	-5	-3	-2	-1
0.725	-2	-2	-2	-5	-3	-3	-2	-2	-3	0	-2	-3	-1	1	-3	-3	-6	-3	-2	-2
0.73333	-2	-2	-2	-5	-3	-3	-2	-2	-3	0	-2	-3	-1	1	-3	-3	-6	-3	-2	-2
0.74167	-2	-2	-2	-5	-3	-3	-2	-2	-3	0	-2	-3	-1	2	-2	-3	-6	-4	-2	-2
0.75	-2	-2	-1	-4	-3	-3	-2	-2	-2	0	-2	-3	-1	2	-2	-2	-6	-4	-2	-2
0.75833	-2	-2	-1	-4	-3	-3	-2	-2	-2	0	-2	-2	-1	2	-2	-2	-6	-4	-2	-2
0.76667	-2	-2	-1	-4	-3	-3	-2	-2	-2	0	-2	-2	-1	1	-2	-2	-6	-4	-2	-2
0.775	-2	-2	-1	-4	-3	-3	-1	-2	-2	0	-2	-2	-1	1	-3	-3	-6	-4	-2	-2
0.78333	-2	-2	-1	-4	-3	-3	-1	-2	-3	0	-2	-3	-1	2	-3	-3	-5	-4	-2	-2
0.79167	-2	-2	-2	-4	-3	-3	-1	-2	-3	0	-2	-3	-1	2	-3	-4	-5	-3	-2	-2
0.8	-2	-2	-2	-4	-3	-3	-1	-2	-3	0	-2	-3	-1	2	-3	-4	-6	-3	-2	-2
0.80833	-2	-3	-2	-4	-3	-3	-1	-2	-3	0	-2	-3	-2	2	-3	-4	-6	-3	-2	-2
0.81667	-2	-3	-2	-4	-3	-3	-1	-3	-3	0	-2	-3	-2	2	-3	-4	-6	-3	-2	-2
0.825	-2	-3	-2	-5	-3	-3	-1	-3	-3	0	-2	-3	-2	2	-3	-4	-6	-3	-2	-2
0.83333	-2	-3	-2	-4	-3	-3	-1	-3	-3	0	-2	-3	-2	2	-3	-4	-6	-4	-2	-2
0.84167	-2	-3	-2	-4	-3	-3	-1	-3	-3	0	-2	-3	-2	1	-3	-4	-6	-4	-2	-2
0.85	-2	-3	-2	-4	-3	-3	-2	-3	-3	0	-2	-3	-2	1	-4	-4	-6	-4	-2	-2
0.85833	-2	-3	-2	-4	-4	-3	-2	-3	-3	0	-2	-3	-2	1	-4	-4	-6	-4	-3	-3
0.86667	-2	-3	-3	-4	-4	-4	-2	-3	-3	0	-1	-3	-3	1	-4	-4	-6	-4	-3	-3
0.875	-2	-3	-3	-4	-4	-4	-2	-3	-3	0	-1	-3	-3	1	-4	-4	-6	-4	-3	-3
0.88333	-3	-3	-3	-4	-4	-4	-2	-3	-3	0	-1	-3	-2	1	-4	-4	-5	-4	-3	-2
0.89167	-3	-3	-3	-4	-4	-4	-2	-3	-3	0	-1	-2	-2	1	-4	-4	-5	-4	-4	-2
0.9	-3	-3	-3	-4	-4	-4	-2	-3	-3	0	-1	-2	-3	1	-4	-4	-5	-4	-3	-3
0.90833	-3	-3	-3	-4	-3	-3	-1	-3	-3	0	-1	-2	-3	1	-4	-4	-5	-4	-3	-2
0.91667	-3	-3	-3	-4	-3	-3	-1	-3	-3	0	-1	-2	-3	1	-5	-4	-5	-4	-3	-2
0.925	-3	-3	-3	-5	-4	-4	-1	-3	-3	0	-1	-2	-3	0	-5	-4	-5	-4	-3	-2
0.93333	-2	-3	-3	-5	-4	-4	-1	-3	-3	0	-1	-2	-3	0	-5	-4	-5	-4	-3	-3
0.94167	-2	-3	-3	-6	-3	-4	-1	-3	-3	0	-1	-2	-3	0	-5	-4	-6	-4	-3	-3
0.95	-3	-3	-3	-6	-3	-4	-1	-3	-3	0	-2	-2	-3	0	-5	-4	-6	-4	-4	-3
0.95833	-3	-3	-3	-6	-3	-3	-1	-3	-3	1	-1	-2	-3	0	-5	-4	-6	-4	-4	-3
0.96667	-2	-3	-4	-6	-3	-3	-2	-3	-3	1	-2	-3	-3	0	-5	-3	-6	-4	-4	-2
0.975	-2	-3	-3	-6	-3	-3	-2	-3	-3	1	-2	-2	-2	0	-5	-4	-6	-3	-3	-2
0.98333	-2	-3	-3	-6	-3	-3	-2	-4	-3	0	-2	-2	-3	0	-4	-4	-6	-3	-3	-2
0.99167	-2	-3	-3	-6	-4	-3	-2	-4	-3	0	-2	-3	-3	1	-4	-4	-6	-3	-3	-2
1	-2	-3	-3	-6	-4	-3	-2	-4	-3	0	-2	-3	-3	1	-4	-4	-6	-3	-3	-2
1.00833	-2	-3	-2	-6	-4	-4	-2	-4	-3	0	-2	-3	-3	1	-4	-4	-6	-3	-3	-2
1.01667	-2	-3	-2	-6	-4	-4	-3	-4	-3	0	-2	-3	-3	1	-4	-4	-6	-4	-3	-2
1.025	-2	-3	-2	-6	-5	-4	-3	-4	-3	0	-2	-3	-3	1	-4	-4	-6	-4	-3	-2
1.03333	-2	-3	-2	-6	-5	-4	-3	-4	-3	0	-3	-3	-3	1	-4	-4	-6	-4	-3	-2
1.04167	-2	-3	-2	-6	-5	-5	-3	-4	-3	0	-2	-3	-3	1	-5	-5	-6	-4	-3	-2
1.05	-2	-3	-2	-6	-5	-5	-3	-4	-3	0	-2	-3	-3	1	-5	-5	-6	-4	-2	-2
1.05833	-2	-3	-2	-6	-5	-5	-3	-4	-4	0	-3	-3	-3	1	-5	-5	-6	-4	-2	-2
1.06667	-2	-3	-2	-5	-5	-5	-3	-3	-4	0	-3	-4	-3	1	-5	-5	-6	-4	-2	-3
1.075	-2	-3	-2	-5	-5	-5	-3	-3	-4	0	-3	-4	-3	1	-5	-5	-6	-4	-2	-3
1.08333	-2	-3	-2	-5	-5	-5	-3	-3	-4	0	-3	-4	-3	1	-5	-5	-6	-4	-2	-3
1.09167	-2	-3	-3	-5	-5	-5	-2	-4	-4	0	-3	-4	-3	1	-5	-5	-6	-4	-3	-3
1.1	-2	-3	-3	-5	-5	-5	-2	-4	-4	0	-3	-3	-3	1	-5	-6	-6	-4	-3	-3
1.10833	-3	-3	-3	-5	-5	-4	-2	-4	-4	0	-3	-3	-3	1	-5	-5	-6	-4	-3	-4
1.11667	-3	-3	-3	-5	-5	-4	-2	-3	-4	0	-3	-3	-3	0	-5	-5	-6	-4	-3	-4
1.125	-3	-3	-3	-5	-5	-4	-2	-3	-4	0	-3	-3	-3	0	-5	-5	-6	-4	-3	-4
1.13333	-3	-3	-3	-5	-5	-4	-2	-4	-4	0	-3	-3	-2	0	-6	-5	-7	-5	-3	-3
1.14167	-2	-3	-3	-6	-5	-4	-3	-4	-4	0	-3	-3	-2	0	-6	-5	-7	-5	-3	-3
1.15	-2	-3	-3	-6	-5	-4	-3	-4	-4	0	-3	-3	-2	0	-6	-5	-7	-5	-3	-3
1.15833	-2	-3	-3	-6	-5	-4	-3	-4	-4	0	-3	-4	-2	0	-6	-5	-7	-4	-3	-3
1.16667	-2	-3	-3	-6	-5	-5	-3	-4	-4	0	-3	-4	-2	0	-6	-5	-7	-4	-3	-3
1.175	-2	-3	-3	-6	-5	-5	-3	-3	-4	0	-3	-4	-2	0	-5	-5	-7	-4	-3	-3
1.18333	-2	-3	-3	-6	-5	-5	-2	-3	-4	0	-3	-4	-3	1	-5	-5	-7	-4	-4	-3
1.19167	-2	-3	-3	-6	-5	-5	-3	-3	-4	0	-3	-4	-2	0	-5	-5	-7	-4	-4	-3
1.2	-2	-3	-3	-6	-6	-5	-3	-3	-4	0	-3	-4	-2	0	-5	-5	-7	-4	-4	-3
1.20833	-2	-3	-3	-6	-6	-5	-3	-3	-4	0	-3	-4	-2	0	-5	-5	-7	-4	-3	-3
1.21667	-3	-3	-3	-6	-6	-4	-3	-3	-4	0	-3	-4	-2	0	-5	-5	-8	-4	-3	-3
1.225	-3	-3	-3	-6	-6	-4	-3	-3	-4	0	-3	-4	-3	0	-5	-5	-8	-4	-4	-3
1.23333	-3	-3	-3	-6	-6	-4	-3	-3	-4	0	-3	-4	-3	0	-6	-5	-8	-4	-4	-3
1.24167	-3	-3	-3	-5	-6	-4	-3	-3	-5	0	-3	-4	-3	0	-6	-5	-8	-4	-4	-3
1.25	-3	-3	-3	-6	-5	-4	-3	-3	-5	0	-3	-4	-3	0	-6	-5	-8	-4	-4	-3
1.25833	-3	-3	-3	-6	-5	-4	-3	-3	-5	0	-3	-4	-3	0	-6	-5	-7	-4	-4	-3
1.26667	-3	-3	-3	-6	-5	-4	-3	-3	-5	0	-3	-4	-3	0	-7	-5	-7	-5	-5	-3
1.275	-3	-3	-3	-6	-5	-4	-3	-3	-5	0	-3	-4	-3	0	-7	-5	-7	-5	-5	-3
1.28333	-3	-3	-3	-6	-5	-4	-3	-3	-4	0	-3	-4	-3	0	-7	-5	-7	-5	-5	-3
1.29167	-4	-3	-4	-6	-5	-4	-3	-3	-4	0	-3	-4	-3	0	-7	-6	-7	-5	-5	-3
1.3	-4	-3	-4	-6	-5	-4	-3	-3	-4	0	-3	-4	-2	0	-7	-6	-8	-5	-5	-3
1.30833	-4	-4	-4	-7	-5	-4	-3	-3	-4	0	-3	-4	-2	0	-7	-6	-8	-5	-5	-3
1.31667	-4	-4	-4	-7	-5	-4	-3	-3	-4	0	-3	-4	-2	0	-7	-6	-8	-5	-5	-3
1.325	-4	-4	-4	-7	-5	-5	-3	-3	-4	0	-3	-4	-3	1	-7	-6	-8	-5	-4	-3
1.33333	-4	-4	-4	-7	-5	-5	-3	-3	-4	0	-3	-4	-3	1	-6	-6	-8	-5	-4	-3
1.34167	-4	-4	-4	-7	-5	-5	-3	-3	-4	0	-3	-4	-3	1	-6	-6	-8	-5	-4	-3
1.35	-4	-4	-4	-7	-5	-5	-3	-4	-4	0	-3	-4	-3	1	-6	-6	-8	-5	-5	-3
1.35833	-4	-4	-4	-7	-5	-5	-3	-4	-4	0	-3	-4	-3	1	-6	-6	-8	-5	-5	-3
1.36667	-4	-4	-4	-7	-5	-5	-4	-4	-4	0	-3	-4	-3	1	-6	-6	-8	-5	-5	-3
1.375	-4	-4	-4	-7	-5	-5	-4	-5	-4	0	-3	-4	-3	1	-6	-6	-7	-5	-4	-4
1.38333	-4	-4	-4	-8	-6	-5	-4	-5	-4	0	-4	-4	-3	1	-6	-6	-7	-5	-4	-4
1.39167	-4	-4	-4	-8	-6	-5	-4	-5	-4	0	-4	-4	-3	1	-6	-6	-7	-5	-4	-4
1.4	-3	-4	-4	-8	-6	-5	-3	-4	-5	0	-4	-4	-3	1	-7	-6	-7	-5	-4	-4
1.40833	-3	-4	-4	-8	-6	-5	-3	-4	-5	0	-4	-4	-3	1	-7	-6	-7	-5	-4	-4
1.41667	-3	-4	-4	-8	-7	-6	-3	-5	-5	-1	-4	-4	-3	1	-7	-6	-7	-5	-4	-4
1.425	-3	-5	-4	-8	-7	-6	-3	-5	-5	-1	-3	-4	-3	1	-7	-6	-7	-5	-5	-4
1.43333	-3	-5	-4	-8	-7	-6	-4	-5	-5	-1	-3	-4	-3	1	-7	-6	-7	-5	-5	-3
1.44167	-3	-4	-4	-7	-7	-6	-4	-5	-5	-1	-3	-4	-3	1	-8	-6	-7	-5	-5	-3
1.45	-3	-4	-4	-7	-7	-6	-4	-5	-5	-1	-3	-4	-3	1	-8	-6	-7	-5	-4	-4
1.45833	-3	-4	-4	-7	-7	-6	-4	-5	-5	-1	-3	-4	-4	1	-8	-6	-7	-5	-4	-4
1.46667	-4	-4	-4	-7	-7	-7	-4	-5	-6	-1	-4	-5	-4	2	-8	-6	-8	-5	-4	-4
1.475	-4	-4	-4	-7	-7	-7	-4	-5	-6	-1	-4	-5	-4	1	-8	-6	-7	-5	-4	-4
1.48333	-4	-4	-4	-7	-6	-7	-4	-5	-6	-1	-4	-5	-4	1	-8	-6	-7	-5	-4	-4
1.49167	-4	-4	-4	-7	-6	-7	-4	-5	-6	-1	-4	-5	-4	2	-8	-6	-8	-5	-4	-4
1.5	-4	-4	-4	-7	-6	-7	-4	-5	-6	0	-4	-5	-3	2	-8	-6	-8	-5	-4	-4
1.50833	-4	-4	-4	-7	-7	-6	-4	-5	-6	0	-4	-5	-3	1	-7	-6	-8	-5	-4	-4
1.51667	-4	-4	-3	-7	-7	-6	-4	-4	-6	0	-4	-5	-3	1	-7	-6	-7	-5	-4	-4
1.525	-4	-4	-3	-7	-7	-6	-3	-4	-6	0	-4	-5	-3	1	-7	-6	-7	-5	-4	-4
1.53333	-4	-4	-3	-7	-6	-7	-3	-4	-6	1	-4	-5	-4	1	-8	-6	-7	-5	-4	-4
1.54167	-4	-4	-3	-7	-6	-7	-3	-4	-5	1	-4	-5	-4	1	-8	-6	-7	-5	-4	-4
1.55	-4	-4	-3	-7	-6	-7	-3	-4	-5	1	-4	-5	-4	2	-8	-6	-7	-5	-4	-4
1.55833	-4	-4	-3	-7	-6	-7	-4	-4	-5	1	-4	-5	-4	1	-8	-6	-7	-5	-4	-4
1.56667	-4	-4	-3	-7	-6	-7	-4	-4	-5	0	-4	-5	-4	2	-8	-6	-8	-5	-4	-4
1.575	-4	-4	-3	-8	-6	-7	-4	-4	-6	0	-4	-5	-4	1	-8	-6	-8	-5	-5	-4
1.58333	-4	-4	-4	-8	-7	-7	-4	-4	-6	0	-4	-5	-4	1	-8	-6	-8	-5	-5	-4
1.59167	-4	-4	-4	-8	-7	-7	-4	-4	-6	0	-4	-5	-4	1	-7	-7	-8	-6	-5	-3
1.6	-4	-4	-4	-8	-7	-7	-4	-4	-5	0	-3	-5	-4	1	-7	-7	-8	-6	-4	-3
1.60833	-4	-4	-4	-8	-6	-7	-4	-4	-5	0	-4	-5	-4	1	-7	-6	-8	-6	-4	-3
1.61667	-4	-4	-3	-8	-6	-7	-5	-4	-5	0	-4	-6	-4	1	-7	-7	-8	-6	-5	-4
1.625	-4	-4	-3	-9	-6	-7	-4	-4	-5	0	-4	-6	-4	1	-8	-7	-8	-6	-5	-4
1.63333	-4	-4	-3	-9	-6	-7	-4	-4	-5	0	-4	-6	-4	1	-8	-7	-8	-6	-5	-4
1.64167	-5	-4	-3	-9	-6	-8	-4	-5	-6	1	-4	-6	-4	1	-8	-7	-8	-5	-5	-4
1.65	-5	-4	-3	-9	-6	-8	-4	-5	-6	1	-4	-6	-4	1	-8	-7	-8	-5	-5	-4
1.65833	-5	-4	-3	-9	-6	-8	-4	-5	-6	1	-4	-6	-4	1	-7	-7	-8	-5	-5	-4
1.66667	-5	-4	-3	-9	-6	-8	-4	-5	-6	1	-4	-6	-4	1	-7	-7	-8	-5	-5	-4
1.675	-5	-4	-3	-9	-6	-7	-4	-5	-6	1	-4	-5	-4	1	-8	-7	-8	-6	-5	-4
1.68333	-5	-5	-3	-9	-6	-7	-4	-5	-6	1	-4	-5	-4	0	-8	-7	-8	-6	-5	-4
1.69167	-5	-5	-3	-9	-6	-7	-4	-5	-6	1	-4	-5	-4	1	-8	-7	-8	-6	-5	-4
1.7	-5	-4	-3	-9	-6	-7	-4	-5	-6	1	-4	-6	-4	1	-8	-7	-8	-6	-5	-4
1.70833	-5	-4	-3	-9	-6	-7	-4	-4	-6	1	-4	-6	-4	1	-8	-7	-8	-7	-5	-4
1.71667	-5	-4	-3	-9	-7	-7	-4	-4	-6	1	-4	-6	-4	1	-8	-7	-8	-7	-5	-4
1.725	-5	-4	-3	-9	-7	-7	-4	-4	-7	0	-4	-6	-4	1	-8	-7	-8	-7	-5	-4
1.73333	-5	-4	-4	-9	-7	-7	-4	-5	-7	0	-4	-6	-5	1	-8	-7	-8	-7	-5	-4
1.74167	-5	-4	-3	-9	-7	-8	-4	-5	-6	0	-4	-6	-5	1	-8	-7	-8	-6	-5	-4
1.75	-5	-4	-3	-9	-7	-8	-4	-5	-6	0	-4	-6	-5	1	-8	-7	-8	-6	-5	-4
1.75833	-5	-4	-3	-9	-7	-8	-4	-5	-6	0	-4	-6	-5	1	-7	-8	-8	-6	-5	-4
1.76667	-5	-4	-3	-9	-7	-8	-4	-5	-6	0	-4	-6	-5	1	-7	-7	-8	-6	-5	-5
1.775	-5	-4	-3	-9	-7	-7	-4	-5	-7	0	-4	-6	-6	1	-7	-7	-8	-6	-5	-5
1.78333	-5	-5	-3	-9	-6	-7	-4	-5	-7	0	-4	-6	-5	1	-7	-8	-8	-6	-5	-5
1.79167	-5	-5	-3	-9	-7	-7	-4	-5	-7	0	-4	-6	-5	1	-8	-8	-8	-6	-5	-5
1.8	-5	-5	-3	-9	-7	-7	-4	-5	-7	0	-4	-6	-5	1	-8	-8	-8	-6	-5	-5
1.80833	-5	-5	-3	-9	-7	-7	-4	-6	-6	0	-4	-6	-5	1	-8	-8	-8	-6	-5	-5
1.81667	-5	-5	-4	-9	-7	-7	-4	-6	-6	0	-4	-6	-4	1	-8	-8	-9	-6	-5	-5
1.825	-5	-5	-4	-9	-7	-7	-4	-6	-6	0	-4	-6	-4	1	-8	-8	-9	-6	-5	-5
1.83333	-5	-5	-4	-9	-7	-7	-4	-6	-6	0	-4	-6	-4	1	-8	-8	-9	-6	-5	-5
1.84167	-5	-5	-4	-9	-7	-7	-4	-6	-6	0	-4	-6	-4	1	-8	-8	-9	-6	-5	-5
1.85	-5	-5	-4	-9	-7	-7	-4	-6	-6	0	-4	-6	-4	1	-8	-8	-9	-6	-5	-5
1.85833	-5	-5	-4	-9	-7	-7	-4	-6	-6	0	-4	-6	-4	1	-8	-8	-9	-6	-6	-5
1.86667	-5	-4	-4	-9	-7	-8	-4	-6	-6	0	-4	-6	-4	1	-8	-8	-9	-6	-6	-5
1.875	-6	-4	-4	-9	-7	-8	-5	-6	-6	1	-4	-6	-4	1	-8	-8	-9	-6	-6	-5
1.88333	-6	-4	-4	-9	-7	-8	-5	-6	-6	1	-4	-7	-4	1	-8	-8	-9	-6	-6	-4
1.89167	-6	-4	-4	-9	-7	-8	-5	-6	-6	1	-4	-7	-4	1	-8	-8	-9	-6	-6	-4
1.9	-6	-4	-4	-9	-7	-8	-5	-6	-6	1	-4	-7	-4	1	-8	-8	-9	-6	-6	-4
1.90833	-6	-5	-4	-9	-7	-8	-5	-6	-6	1	-4	-7	-4	1	-8	-7	-9	-6	-6	-4
1.91667	-6	-5	-4	-9	-7	-8	-5	-6	-6	1	-4	-7	-4	1	-8	-7	-9	-6	-6	-4
1.925	-6	-5	-4	-9	-7	-8	-5	-6	-6	1	-4	-7	-5	1	-8	-7	-9	-6	-6	-4
1.93333	-6	-5	-4	-10	-7	-8	-5	-6	-6	1	-4	-7	-5	1	-8	-7	-9	-6	-6	-4
1.94167	-6	-5	-4	-10	-7	-8	-5	-6	-6	0	-4	-7	-5	1	-8	-7	-9	-6	-5	-4
1.95	-6	-5	-4	-10	-7	-8	-5	-6	-6	0	-4	-7	-5	1	-8	-8	-9	-6	-5	-4
1.95833	-6	-5	-4	-10	-8	-8	-5	-6	-6	0	-5	-7	-5	1	-8	-8	-9	-6	-5	-4
1.96667	-6	-5	-4	-10	-7	-7	-5	-6	-7	-1	-5	-7	-5	1	-8	-9	-9	-6	-5	-4
1.975	-6	-5	-4	-10	-7	-8	-4	-6	-7	-1	-5	-7	-5	1	-8	-9	-10	-6	-5	-4
1.98333	-6	-5	-4	-10	-7	-8	-4	-6	-7	-1	-5	-7	-5	1	-8	-9	-10	-6	-5	-5
1.99167	-6	-5	-5	-10	-7	-8	-5	-6	-7	-1	-5	-7	-5	1	-8	-9	-10	-6	-5	-5
2	-6	-5	-5	-9	-8	-8	-5	-6	-7	-1	-5	-7	-5	1	-8	-9	-10	-6	-5	-5
2.00833	-6	-5	-5	-9	-8	-8	-5	-7	-7	-1	-5	-7	-5	1	-9	-9	-10	-7	-5	-5
2.01667	-6	-5	-5	-9	-8	-8	-5	-7	-7	-1	-5	-7	-5	2	-9	-9	-10	-7	-5	-5
2.025	-5	-5	-5	-9	-8	-8	-5	-7	-7	-1	-5	-7	-5	2	-9	-9	-10	-7	-5	-5
2.03333	-5	-5	-5	-9	-8	-9	-5	-7	-7	-1	-5	-7	-5	1	-9	-9	-10	-7	-5	-5
2.04167	-5	-5	-5	-9	-8	-9	-5	-8	-6	-1	-5	-7	-5	1	-9	-8	-10	-7	-6	-5
2.05	-5	-5	-5	-10	-8	-9	-5	-7	-6	-1	-5	-7	-5	1	-9	-8	-10	-7	-6	-5
2.05833	-5	-5	-5	-10	-8	-9	-5	-7	-6	-1	-5	-7	-5	1	-9	-8	-10	-7	-6	-5
2.06667	-5	-4	-6	-10	-8	-9	-5	-7	-6	-1	-5	-6	-5	1	-9	-8	-10	-7	-6	-5
2.075	-5	-4	-6	-10	-8	-9	-5	-7	-6	-1	-5	-6	-5	1	-9	-8	-10	-7	-7	-5
2.08333	-5	-4	-6	-10	-8	-9	-5	-7	-6	-1	-6	-6	-5	1	-9	-8	-10	-7	-7	-5
2.09167	-5	-4	-5	-10	-8	-9	-5	-7	-6	-1	-6	-6	-4	1	-9	-8	-10	-7	-7	-5
2.1	-5	-4	-5	-10	-8	-9	-5	-7	-6	-1	-6	-6	-4	1	-9	-8	-10	-8	-7	-5
2.10833	-5	-5	-5	-10	-9	-9	-5	-7	-6	-1	-6	-6	-5	1	-9	-8	-10	-8	-7	-5
2.11667	-5	-5	-5	-10	-9	-9	-5	-7	-6	-1	-6	-6	-5	1	-10	-8	-10	-8	-7	-5
2.125	-5	-5	-5	-10	-9	-9	-5	-6	-6	-1	-6	-5	-5	1	-10	-8	-9	-8	-7	-5
2.13333	-5	-5	-5	-10	-9	-9	-5	-6	-6	-1	-6	-6	-5	1	-9	-9	-9	-8	-7	-5
2.14167	-5	-5	-6	-10	-8	-9	-5	-6	-7	-1	-7	-6	-5	1	-9	-8	-9	-8	-7	-5
2.15	-6	-5	-6	-10	-8	-9	-5	-6	-7	0	-6	-6	-5	1	-9	-8	-9	-7	-7	-5
2.15833	-6	-5	-5	-10	-8	-10	-6	-6	-7	-1	-6	-6	-5	1	-9	-8	-9	-7	-7	-5
2.16667	-6	-5	-5	-10	-8	-10	-6	-6	-7	-1	-6	-6	-5	1	-9	-8	-9	-8	-7	-5
2.175	-6	-5	-5	-10	-8	-10	-5	-6	-7	-1	-6	-6	-5	1	-10	-8	-9	-8	-7	-5
2.18333	-6	-5	-5	-11	-8	-10	-5	-7	-6	-1	-6	-6	-5	1	-10	-8	-9	-7	-7	-6
2.19167	-6	-5	-5	-11	-8	-10	-5	-7	-6	-1	-6	-6	-5	2	-10	-8	-9	-7	-7	-6
2.2	-6	-5	-5	-11	-8	-10	-6	-7	-6	-1	-6	-6	-5	2	-10	-8	-9	-7	-7	-6
2.20833	-6	-5	-5	-11	-8	-10	-6	-7	-6	-1	-6	-6	-5	2	-10	-8	-9	-7	-7	-6
2.21667	-6	-5	-5	-11	-8	-9	-5	-7	-6	-1	-6	-6	-5	2	-10	-8	-9	-7	-7	-6
2.225	-6	-5	-5	-11	-9	-9	-6	-7	-6	-1	-6	-6	-5	2	-10	-8	-9	-7	-7	-6
2.23333	-6	-6	-5	-11	-9	-9	-6	-7	-7	-1	-7	-6	-5	1	-10	-8	-9	-7	-7	-5
2.24167	-6	-6	-5	-11	-9	-9	-6	-7	-6	-1	-7	-6	-5	1	-10	-8	-9	-7	-7	-5
2.25	-6	-5	-5	-11	-9	-9	-6	-7	-6	-1	-6	-7	-5	1	-10	-8	-9	-7	-7	-6
2.25833	-6	-6	-5	-11	-9	-9	-6	-7	-6	-1	-6	-7	-5	1	-10	-8	-9	-7	-7	-6
2.26667	-6	-6	-5	-11	-9	-9	-6	-7	-6	-1	-6	-7	-5	1	-10	-8	-9	-7	-7	-6
2.275	-6	-6	-5	-11	-10	-10	-6	-7	-6	-1	-6	-7	-6	1	-10	-8	-9	-7	-6	-6
2.28333	-6	-6	-5	-11	-10	-10	-7	-7	-6	-1	-6	-7	-6	1	-10	-9	-9	-7	-6	-6
2.29167	-6	-6	-5	-12	-9	-10	-7	-6	-6	0	-6	-7	-6	1	-10	-9	-10	-7	-6	-6
2.3	-6	-6	-5	-12	-9	-10	-7	-6	-6	0	-6	-7	-6	1	-10	-9	-10	-7	-6	-6
2.30833	-6	-6	-5	-12	-9	-10	-7	-6	-6	0	-7	-7	-6	1	-10	-9	-10	-7	-6	-5
2.31667	-6	-6	-5	-12	-9	-10	-7	-6	-6	0	-7	-7	-6	2	-10	-10	-10	-7	-6	-5
2.325	-7	-5	-6	-12	-9	-10	-7	-7	-6	0	-7	-7	-6	1	-9	-10	-10	-7	-7	-5
2.33333	-7	-6	-6	-12	-9	-10	-7	-7	-6	0	-7	-7	-6	1	-9	-10	-10	-7	-7	-5
2.34167	-7	-6	-5	-12	-9	-9	-7	-7	-6	0	-7	-7	-6	1	-10	-10	-10	-7	-7	-5
2.35	-7	-6	-5	-12	-10	-9	-7	-7	-6	0	-7	-7	-6	1	-10	-10	-10	-6	-7	-5
2.35833	-7	-6	-6	-12	-10	-9	-7	-7	-6	0	-6	-7	-6	1	-10	-10	-10	-7	-7	-5
2.36667	-7	-6	-6	-12	-10	-10	-8	-7	-6	0	-6	-7	-6	1	-10	-10	-10	-7	-7	-5
2.375	-7	-6	-6	-11	-10	-10	-8	-8	-6	0	-6	-7	-6	1	-10	-10	-10	-7	-7	-5
2.38333	-6	-6	-6	-11	-10	-10	-8	-8	-6	0	-7	-7	-6	1	-10	-10	-10	-7	-7	-5
2.39167	-6	-6	-6	-11	-10	-10	-8	-8	-6	0	-7	-7	-6	0	-10	-10	-10	-7	-7	-5
2.4	-6	-6	-6	-11	-10	-10	-7	-8	-7	0	-7	-7	-6	0	-10	-10	-10	-7	-8	-5
2.40833	-6	-6	-6	-11	-10	-10	-7	-8	-7	0	-7	-7	-6	0	-11	-10	-10	-7	-7	-6
2.41667	-6	-6	-6	-11	-10	-10	-7	-8	-7	0	-7	-7	-6	0	-11	-10	-10	-7	-7	-6
2.425	-6	-6	-6	-12	-10	-10	-7	-8	-7	0	-6	-7	-6	0	-11	-10	-10	-7	-7	-6
2.43333	-6	-6	-6	-12	-10	-11	-7	-8	-7	0	-6	-7	-6	1	-11	-10	-10	-7	-7	-6
2.44167	-6	-6	-6	-12	-10	-11	-7	-8	-7	0	-6	-7	-6	1	-11	-10	-10	-7	-7	-6
2.45	-6	-6	-6	-12	-10	-10	-6	-8	-7	0	-6	-7	-6	1	-11	-10	-10	-7	-7	-6
2.45833	-6	-6	-6	-12	-10	-10	-7	-8	-7	0	-6	-7	-5	1	-11	-10	-10	-7	-7	-6
2.46667	-6	-6	-6	-12	-11	-10	-7	-8	-6	0	-6	-7	-5	1	-11	-10	-10	-7	-7	-6
2.475	-6	-6	-6	-12	-11	-10	-7	-8	-6	0	-6	-7	-6	1	-11	-10	-10	-7	-7	-6
2.48333	-7	-6	-6	-12	-11	-10	-7	-8	-6	0	-6	-7	-6	1	-11	-10	-11	-8	-7	-6
2.49167	-7	-6	-6	-12	-11	-10	-7	-8	-7	0	-6	-8	-6	1	-11	-10	-11	-8	-8	-6
2.5	-6	-6	-6	-11	-11	-10	-7	-8	-7	0	-6	-8	-6	0	-11	-10	-11	-8	-8	-6
2.50833	-6	-6	-6	-11	-10	-10	-7	-8	-7	0	-6	-8	-6	0	-11	-10	-11	-8	-8	-6
2.51667	-7	-6	-6	-11	-10	-10	-7	-8	-7	0	-6	-8	-7	0	-11	-10	-11	-8	-8	-6
2.525	-7	-6	-7	-11	-10	-10	-7	-8	-7	0	-6	-8	-7	0	-11	-10	-12	-8	-8	-5
2.53333	-7	-6	-6	-11	-10	-10	-7	-8	-7	0	-6	-8	-7	0	-11	-10	-12	-9	-8	-5
2.54167	-7	-7	-6	-11	-11	-11	-7	-8	-7	0	-6	-8	-7	0	-11	-10	-12	-8	-7	-5
2.55	-7	-7	-7	-11	-11	-11	-7	-8	-7	0	-6	-8	-7	0	-11	-10	-12	-8	-7	-6
2.55833	-6	-7	-7	-12	-11	-11	-7	-8	-7	0	-6	-8	-7	0	-11	-10	-12	-8	-7	-6
2.56667	-6	-7	-7	-12	-11	-10	-6	-8	-7	0	-6	-8	-7	0	-11	-10	-12	-8	-7	-6
2.575	-6	-7	-7	-12	-11	-10	-6	-8	-7	0	-6	-8	-7	0	-11	-10	-12	-9	-8	-6
2.58333	-6	-7	-7	-12	-11	-10	-6	-8	-7	0	-6	-8	-7	0	-11	-10	-12	-9	-8	-6
2.59167	-6	-7	-7	-13	-11	-10	-6	-8	-7	0	-6	-8	-7	0	-11	-10	-12	-9	-8	-6
2.6	-6	-7	-7	-13	-11	-10	-7	-8	-7	0	-6	-8	-7	0	-11	-11	-12	-9	-8	-6
2.60833	-6	-7	-7	-13	-11	-10	-6	-8	-8	0	-6	-8	-7	0	-11	-11	-12	-9	-8	-6
2.61667	-6	-7	-7	-13	-11	-10	-6	-8	-8	0	-6	-8	-7	0	-12	-11	-11	-9	-8	-6
2.625	-6	-7	-7	-13	-11	-10	-6	-8	-8	0	-6	-8	-7	0	-12	-10	-11	-9	-8	-6
2.63333	-6	-7	-7	-13	-11	-10	-6	-8	-8	0	-6	-8	-7	0	-12	-11	-11	-9	-8	-6
2.64167	-6	-7	-7	-13	-11	-10	-6	-8	-8	0	-6	-8	-7	0	-12	-11	-12	-9	-8	-6
2.65	-6	-7	-7	-13	-11	-10	-6	-8	-8	0	-6	-8	-7	0	-12	-11	-12	-9	-8	-6
2.65833	-6	-7	-7	-13	-10	-10	-6	-8	-8	0	-6	-8	-7	0	-12	-11	-12	-9	-8	-6
2.66667	-6	-7	-7	-13	-10	-10	-7	-8	-8	0	-6	-8	-7	0	-12	-11	-12	-9	-8	-6
2.675	-7	-7	-7	-13	-10	-10	-7	-9	-8	0	-6	-8	-7	0	-12	-11	-12	-9	-8	-6
2.68333	-7	-7	-7	-13	-10	-11	-6	-9	-8	0	-6	-8	-7	0	-12	-11	-12	-9	-8	-6
2.69167	-7	-7	-7	-13	-10	-11	-7	-8	-8	0	-6	-8	-7	0	-12	-11	-12	-9	-8	-6
2.7	-7	-7	-7	-13	-10	-11	-7	-8	-8	0	-6	-8	-7	1	-12	-11	-12	-9	-8	-6
2.70833	-7	-7	-7	-13	-10	-11	-7	-8	-7	0	-6	-8	-7	1	-12	-11	-12	-9	-8	-7
2.71667	-7	-7	-7	-13	-10	-10	-8	-8	-7	0	-6	-8	-7	1	-12	-11	-12	-9	-8	-7
2.725	-7	-7	-7	-13	-11	-10	-8	-9	-7	0	-6	-8	-7	1	-12	-12	-12	-9	-8	-7
2.73333	-7	-7	-7	-13	-11	-11	-8	-9	-7	0	-7	-8	-7	0	-12	-12	-13	-9	-8	-7
2.74167	-7	-7	-7	-13	-11	-11	-8	-9	-7	0	-7	-8	-7	0	-12	-12	-12	-9	-8	-7
2.75	-7	-7	-7	-13	-11	-11	-8	-9	-7	0	-7	-8	-7	0	-12	-12	-12	-9	-8	-7
2.75833	-7	-7	-7	-13	-11	-11	-7	-9	-7	0	-7	-8	-7	0	-12	-12	-12	-9	-7	-7
2.76667	-7	-7	-8	-13	-11	-11	-7	-9	-7	0	-7	-8	-7	0	-12	-11	-12	-9	-7	-7
2.775	-7	-7	-8	-13	-11	-12	-7	-9	-7	0	-7	-8	-7	0	-12	-11	-12	-9	-8	-6
2.78333	-7	-7	-8	-13	-11	-12	-7	-9	-7	0	-7	-8	-7	0	-12	-11	-12	-9	-8	-6
2.79167	-7	-8	-7	-13	-11	-12	-7	-9	-7	0	-7	-8	-7	0	-12	-12	-12	-10	-8	-6
2.8	-7	-8	-7	-13	-11	-12	-7	-8	-7	0	-7	-8	-7	1	-12	-12	-12	-10	-8	-6
2.80833	-8	-8	-8	-13	-11	-11	-7	-8	-7	0	-7	-8	-7	1	-12	-12	-12	-10	-8	-6
2.81667	-8	-8	-7	-13	-11	-11	-8	-9	-7	0	-7	-8	-7	1	-12	-12	-12	-10	-8	-7
2.825	-8	-8	-7	-13	-11	-11	-8	-9	-7	0	-7	-8	-7	1	-12	-12	-12	-10	-8	-6
2.83333	-8	-8	-7	-13	-11	-11	-8	-9	-7	0	-7	-8	-7	1	-12	-12	-12	-10	-8	-6
2.84167	-8	-7	-7	-13	-11	-11	-8	-9	-7	0	-7	-8	-7	1	-12	-12	-12	-10	-8	-6
2.85	-8	-7	-6	-13	-12	-11	-8	-9	-7	0	-7	-8	-7	1	-12	-12	-13	-10	-8	-6
2.85833	-8	-7	-6	-13	-12	-11	-8	-9	-7	0	-7	-9	-7	1	-12	-12	-13	-10	-8	-7
2.86667	-8	-7	-7	-13	-12	-11	-8	-9	-7	1	-7	-9	-7	1	-12	-12	-13	-10	-8	-7
2.875	-8	-7	-7	-13	-12	-11	-8	-9	-8	1	-7	-9	-7	1	-12	-12	-13	-10	-8	-7
2.88333	-8	-7	-7	-13	-12	-11	-8	-9	-8	1	-7	-9	-7	1	-12	-12	-13	-10	-8	-7
2.89167	-8	-7	-7	-13	-12	-11	-8	-10	-8	1	-7	-9	-7	1	-13	-13	-12	-10	-8	-7
2.9	-7	-7	-7	-13	-12	-11	-8	-9	-8	1	-7	-9	-7	1	-13	-13	-12	-10	-9	-7
2.90833	-7	-7	-7	-12	-12	-11	-8	-9	-8	0	-7	-9	-8	1	-13	-13	-13	-10	-9	-7
2.91667	-7	-8	-7	-12	-12	-12	-8	-9	-8	0	-7	-9	-8	1	-13	-13	-13	-10	-9	-7
2.925	-7	-8	-7	-12	-12	-12	-8	-10	-8	0	-8	-8	-8	1	-13	-13	-13	-10	-9	-7
2.93333	-7	-8	-7	-12	-12	-12	-8	-10	-8	0	-8	-9	-8	1	-13	-13	-13	-10	-8	-7
2.94167	-7	-8	-7	-13	-12	-12	-8	-10	-8	0	-8	-9	-9	1	-13	-13	-13	-10	-8	-7
2.95	-8	-8	-7	-13	-12	-11	-8	-10	-8	0	-8	-9	-9	1	-13	-13	-13	-10	-8	-7
2.95833	-8	-7	-7	-13	-12	-11	-8	-10	-8	0	-8	-9	-8	1	-13	-13	-13	-10	-8	-7
2.96667	-8	-7	-7	-13	-12	-12	-7	-10	-8	0	-8	-9	-8	1	-13	-13	-13	-10	-7	-7
2.975	-8	-7	-7	-14	-12	-12	-7	-10	-8	0	-8	-9	-8	1	-13	-13	-13	-10	-7	-7
2.98333	-8	-7	-7	-14	-12	-12	-7	-10	-8	-1	-8	-9	-8	2	-13	-13	-13	-10	-8	-7
2.99167	-8	-7	-8	-14	-12	-12	-8	-10	-8	-1	-8	-9	-8	2	-12	-13	-13	-10	-7	-7
3	-8	-7	-8	-14	-12	-12	-8	-10	-8	0	-8	-9	-8	2	-12	-13	-13	-9	-7	-7
3.00833	-8	-7	-8	-14	-12	-11	-8	-10	-8	0	-8	-9	-8	2	-12	-13	-13	-9	-7	-7
3.01667	-8	-7	-8	-14	-12	-12	-8	-9	-8	0	-8	-9	-8	2	-12	-13	-13	-10	-8	-7
3.025	-8	-7	-8	-14	-12	-12	-8	-9	-8	0	-8	-8	-8	2	-13	-13	-13	-10	-8	-7
3.03333	-8	-7	-8	-14	-12	-12	-8	-9	-8	0	-8	-8	-8	2	-13	-13	-13	-10	-8	-7
3.04167	-8	-8	-8	-14	-12	-12	-8	-10	-8	0	-8	-8	-8	2	-13	-12	-13	-10	-8	-7
3.05	-8	-8	-8	-14	-12	-12	-8	-10	-8	0	-8	-9	-8	2	-13	-12	-13	-10	-8	-7
3.05833	-8	-8	-8	-14	-12	-12	-9	-10	-8	0	-8	-9	-8	2	-13	-12	-13	-10	-8	-7
3.06667	-8	-8	-8	-14	-12	-12	-9	-10	-8	0	-8	-9	-8	2	-13	-12	-13	-10	-8	-7
3.075	-8	-8	-8	-14	-12	-12	-9	-10	-8	0	-9	-9	-8	1	-13	-12	-13	-10	-8	-7
3.08333	-8	-8	-9	-14	-12	-12	-9	-10	-8	0	-9	-9	-7	1	-13	-12	-13	-10	-8	-8
3.09167	-7	-8	-9	-14	-13	-12	-8	-10	-9	0	-8	-8	-7	1	-13	-12	-13	-10	-8	-8
3.1	-7	-8	-9	-14	-13	-12	-8	-10	-9	0	-8	-8	-7	1	-13	-12	-13	-10	-8	-7
3.10833	-7	-8	-9	-14	-13	-12	-8	-10	-9	0	-8	-8	-7	1	-13	-12	-13	-10	-8	-7
3.11667	-8	-8	-9	-14	-14	-12	-8	-9	-9	0	-8	-8	-7	1	-13	-13	-13	-11	-8	-7
3.125	-8	-8	-9	-14	-14	-12	-8	-9	-9	0	-8	-8	-7	1	-13	-13	-13	-11	-8	-7
3.13333	-8	-8	-9	-14	-14	-12	-8	-9	-9	0	-8	-8	-7	1	-13	-13	-13	-11	-9	-7
3.14167	-8	-8	-9	-14	-14	-12	-8	-9	-9	0	-8	-8	-7	1	-13	-13	-13	-11	-9	-7
3.15	-8	-8	-9	-14	-13	-13	-8	-9	-9	0	-8	-8	-7	2	-13	-13	-13	-10	-9	-7
3.15833	-8	-8	-9	-14	-13	-13	-9	-9	-9	-1	-8	-8	-7	1	-13	-13	-13	-10	-9	-7
3.16667	-8	-8	-9	-14	-13	-13	-9	-9	-9	-1	-8	-8	-7	1	-13	-13	-13	-10	-9	-7
3.175	-8	-8	-8	-14	-13	-13	-9	-9	-9	-1	-8	-8	-7	1	-13	-13	-13	-10	-9	-7
3.18333	-8	-8	-8	-15	-13	-13	-9	-9	-9	-1	-7	-8	-8	2	-12	-13	-14	-10	-8	-7
3.19167	-8	-8	-8	-15	-13	-13	-9	-9	-9	0	-7	-8	-8	2	-12	-13	-14	-10	-8	-7
3.2	-9	-7	-8	-15	-13	-13	-9	-9	-9	0	-7	-8	-8	2	-12	-13	-14	-10	-8	-7
3.20833	-9	-7	-8	-15	-13	-13	-9	-9	-9	0	-8	-8	-8	2	-13	-13	-14	-10	-7	-7
3.21667	-9	-8	-8	-15	-13	-13	-8	-9	-8	0	-8	-8	-8	2	-13	-13	-14	-10	-7	-7
3.225	-9	-8	-8	-15	-13	-13	-8	-9	-8	0	-8	-8	-8	2	-13	-13	-14	-10	-7	-7
3.23333	-9	-8	-8	-15	-13	-12	-8	-9	-8	0	-8	-8	-8	2	-13	-13	-14	-10	-7	-7
3.24167	-9	-8	-8	-15	-13	-13	-8	-9	-9	0	-8	-8	-8	2	-13	-13	-14	-10	-8	-7
3.25	-9	-8	-8	-15	-13	-13	-8	-9	-9	0	-8	-8	-8	1	-12	-13	-15	-10	-8	-7
3.25833	-9	-8	-8	-15	-13	-13	-8	-9	-9	0	-8	-9	-8	1	-12	-13	-14	-10	-8	-7
3.26667	-9	-8	-8	-14	-13	-13	-8	-9	-9	-1	-8	-9	-8	1	-12	-12	-14	-10	-8	-7
3.275	-9	-8	-9	-14	-14	-13	-8	-9	-8	-1	-8	-9	-8	1	-12	-12	-14	-11	-8	-7
3.28333	-9	-8	-9	-14	-14	-13	-8	-9	-8	-1	-9	-9	-8	2	-12	-13	-14	-11	-8	-7
3.29167	-9	-8	-9	-14	-14	-13	-8	-9	-8	-1	-9	-9	-8	2	-13	-13	-14	-11	-8	-7
3.3	-9	-8	-9	-14	-14	-13	-8	-9	-9	-1	-9	-9	-8	2	-13	-13	-14	-11	-8	-7
3.30833	-9	-8	-9	-14	-13	-13	-8	-9	-9	-1	-9	-9	-8	2	-13	-13	-14	-11	-8	-7
3.31667	-9	-8	-9	-14	-14	-13	-9	-9	-9	-1	-9	-9	-8	2	-13	-13	-14	-11	-8	-7
3.325	-9	-8	-9	-14	-14	-13	-9	-9	-9	-1	-9	-9	-8	2	-13	-13	-14	-11	-8	-7
3.33333	-9	-8	-9	-14	-14	-13	-8	-10	-9	-1	-9	-9	-8	2	-13	-13	-14	-11	-9	-7
3.34167	-9	-8	-9	-14	-14	-13	-8	-10	-9	-1	-9	-9	-8	2	-14	-13	-14	-11	-9	-7
3.35	-8	-8	-9	-15	-14	-13	-8	-10	-9	-1	-9	-9	-8	2	-14	-13	-14	-11	-9	-8
3.35833	-8	-8	-9	-15	-15	-13	-8	-10	-10	0	-9	-9	-8	2	-14	-14	-14	-11	-9	-8
3.36667	-8	-8	-9	-15	-15	-13	-8	-10	-10	0	-9	-9	-8	1	-14	-14	-15	-11	-10	-8
3.375	-9	-8	-9	-15	-15	-13	-8	-10	-10	0	-9	-9	-8	1	-15	-14	-15	-11	-10	-8
3.38333	-9	-8	-9	-15	-15	-13	-8	-10	-9	0	-9	-9	-8	1	-15	-14	-15	-11	-10	-8
3.39167	-9	-8	-9	-15	-15	-13	-8	-10	-9	0	-9	-9	-8	1	-15	-13	-15	-11	-10	-8
3.4	-9	-8	-9	-15	-15	-13	-8	-10	-9	0	-9	-9	-8	1	-15	-13	-15	-10	-10	-8
3.40833	-8	-8	-9	-15	-15	-13	-9	-10	-9	0	-9	-9	-8	1	-15	-14	-15	-10	-10	-8
3.41667	-8	-9	-9	-15	-15	-13	-9	-10	-9	-1	-9	-9	-8	1	-15	-13	-15	-10	-10	-8
3.425	-8	-9	-9	-15	-15	-13	-9	-10	-9	-1	-8	-9	-8	1	-15	-13	-15	-10	-10	-8
3.43333	-8	-8	-9	-15	-15	-13	-9	-10	-9	-1	-8	-9	-8	1	-15	-14	-15	-10	-10	-8
3.44167	-8	-8	-9	-15	-14	-14	-9	-10	-9	-1	-8	-9	-8	1	-15	-14	-15	-11	-10	-8
3.45	-8	-8	-9	-15	-14	-14	-9	-10	-9	-1	-8	-9	-8	1	-15	-14	-15	-11	-9	-8
3.45833	-8	-8	-9	-15	-14	-14	-9	-10	-9	-1	-9	-9	-8	1	-15	-14	-15	-11	-9	-8
3.46667	-8	-8	-9	-16	-15	-14	-9	-10	-9	-1	-9	-9	-8	1	-15	-14	-15	-11	-10	-8
3.475	-8	-8	-9	-16	-15	-14	-9	-11	-9	0	-9	-9	-9	1	-15	-14	-15	-11	-9	-8
3.48333	-8	-8	-9	-16	-15	-14	-9	-11	-9	0	-10	-9	-9	1	-15	-14	-15	-11	-9	-8
3.49167	-9	-8	-9	-16	-15	-14	-9	-11	-9	-1	-10	-9	-9	1	-15	-14	-15	-11	-9	-8
3.5	-9	-8	-9	-16	-15	-14	-9	-11	-9	-1	-10	-9	-8	1	-15	-14	-15	-11	-9	-8
3.50833	-9	-8	-9	-16	-15	-13	-9	-11	-9	-1	-10	-9	-8	1	-14	-14	-15	-11	-9	-8
3.51667	-9	-9	-9	-16	-15	-14	-9	-11	-9	-1	-10	-10	-8	1	-14	-14	-15	-12	-9	-8
3.525	-8	-9	-9	-16	-15	-14	-9	-11	-9	-1	-10	-10	-8	1	-14	-14	-14	-12	-9	-9
3.53333	-8	-8	-9	-15	-14	-14	-9	-11	-9	-1	-10	-10	-9	1	-14	-14	-14	-12	-9	-9
3.54167	-9	-8	-9	-15	-14	-14	-9	-11	-9	-1	-10	-10	-9	1	-14	-14	-14	-11	-9	-9
3.55	-9	-8	-9	-15	-14	-14	-9	-11	-9	-1	-10	-10	-9	1	-14	-14	-14	-11	-9	-9
3.55833	-9	-8	-9	-15	-14	-14	-9	-11	-9	-1	-10	-10	-9	1	-15	-14	-13	-11	-9	-8
3.56667	-9	-8	-9	-15	-14	-14	-9	-11	-9	-1	-10	-10	-9	1	-15	-14	-13	-11	-9	-8
3.575	-9	-8	-10	-15	-14	-14	-9	-11	-9	-1	-10	-10	-9	1	-15	-14	-14	-11	-9	-8
3.58333	-9	-8	-10	-15	-14	-14	-9	-11	-9	-2	-10	-10	-9	1	-15	-14	-14	-11	-9	-8
3.59167	-9	-8	-10	-15	-15	-14	-9	-11	-9	-2	-10	-10	-9	1	-15	-14	-14	-11	-9	-8
3.6	-9	-8	-10	-15	-15	-14	-9	-11	-9	-2	-9	-10	-9	1	-15	-14	-14	-11	-9	-8
3.60833	-9	-9	-10	-15	-15	-14	-9	-11	-10	-2	-9	-11	-9	1	-15	-14	-15	-11	-9	-8
3.61667	-9	-9	-10	-15	-15	-14	-9	-11	-9	-2	-9	-11	-9	1	-15	-14	-15	-11	-9	-8
3.625	-9	-9	-10	-16	-15	-14	-9	-11	-9	-2	-10	-11	-9	1	-15	-14	-15	-11	-9	-8
3.63333	-9	-9	-10	-16	-15	-15	-9	-11	-9	-2	-10	-11	-9	1	-14	-14	-15	-11	-9	-8
3.64167	-9	-9	-9	-16	-15	-15	-9	-11	-9	-1	-9	-11	-9	1	-14	-14	-16	-12	-9	-8
3.65	-9	-9	-9	-16	-15	-15	-9	-11	-9	-1	-9	-11	-9	1	-14	-14	-16	-12	-9	-8
3.65833	-9	-9	-9	-16	-15	-15	-9	-11	-9	-1	-10	-11	-9	1	-14	-14	-16	-12	-9	-8
3.66667	-9	-8	-9	-16	-15	-15	-9	-12	-9	-1	-10	-10	-10	1	-14	-14	-15	-12	-9	-8
3.675	-9	-8	-9	-16	-15	-15	-9	-12	-9	-1	-10	-10	-10	1	-14	-14	-15	-12	-9	-8
3.68333	-9	-8	-9	-16	-15	-15	-9	-12	-10	-1	-10	-10	-9	1	-15	-14	-15	-12	-10	-8
3.69167	-9	-8	-9	-16	-15	-15	-9	-12	-10	-1	-10	-9	-9	1	-15	-14	-15	-12	-10	-8
3.7	-9	-9	-9	-16	-16	-15	-10	-12	-9	-1	-10	-9	-9	1	-14	-14	-15	-12	-10	-8
3.70833	-9	-9	-9	-16	-16	-15	-10	-12	-9	-1	-10	-9	-9	1	-14	-14	-15	-12	-10	-8
3.71667	-9	-9	-9	-16	-15	-15	-10	-12	-9	-1	-10	-9	-9	2	-15	-15	-15	-12	-10	-8
3.725	-9	-9	-9	-16	-15	-15	-10	-12	-9	-1	-10	-9	-9	2	-15	-15	-14	-12	-10	-8
3.73333	-9	-9	-9	-17	-15	-15	-10	-12	-10	-1	-10	-9	-9	2	-15	-15	-14	-12	-10	-8
3.74167	-10	-9	-9	-17	-15	-15	-9	-12	-10	-1	-10	-9	-9	2	-15	-15	-14	-12	-10	-8
3.75	-10	-9	-9	-17	-15	-15	-9	-13	-10	-1	-10	-10	-9	2	-15	-15	-15	-12	-10	-8
3.75833	-10	-8	-9	-17	-15	-15	-9	-12	-10	-1	-10	-10	-9	2	-15	-15	-15	-13	-10	-8
3.76667	-10	-8	-9	-17	-15	-15	-9	-12	-9	-1	-10	-10	-9	1	-15	-15	-15	-13	-10	-8
3.775	-10	-8	-9	-17	-15	-15	-9	-12	-9	-1	-10	-10	-9	1	-15	-15	-15	-13	-10	-8
3.78333	-10	-8	-9	-17	-15	-15	-9	-12	-9	-1	-10	-10	-9	1	-15	-15	-15	-13	-10	-8
3.79167	-10	-8	-9	-17	-15	-15	-9	-12	-9	-1	-10	-10	-9	1	-16	-15	-15	-13	-10	-8
3.8	-10	-8	-9	-17	-15	-15	-9	-11	-9	-1	-10	-10	-9	1	-15	-15	-15	-13	-10	-8
3.80833	-10	-8	-9	-17	-15	-15	-10	-11	-9	-1	-10	-10	-9	1	-16	-15	-15	-13	-10	-8
3.81667	-10	-8	-9	-17	-15	-16	-10	-11	-9	-1	-10	-10	-9	1	-16	-15	-15	-13	-10	-8
3.825	-10	-8	-9	-17	-16	-16	-10	-11	-9	-1	-10	-10	-9	2	-16	-15	-15	-13	-10	-8
3.83333	-10	-8	-9	-17	-16	-15	-10	-11	-9	-1	-10	-10	-9	2	-16	-15	-15	-12	-10	-8
3.84167	-10	-9	-10	-17	-16	-15	-10	-11	-10	-1	-10	-10	-9	2	-15	-15	-15	-12	-10	-8
3.85	-10	-9	-10	-17	-16	-15	-10	-11	-10	-1	-10	-10	-9	2	-16	-14	-15	-12	-10	-8
3.85833	-10	-9	-10	-17	-16	-15	-10	-11	-10	-1	-10	-10	-10	2	-16	-14	-15	-12	-10	-8
3.86667	-10	-9	-10	-17	-16	-15	-10	-11	-10	-1	-10	-11	-10	2	-16	-14	-15	-13	-10	-8
3.875	-10	-9	-10	-17	-16	-15	-10	-11	-10	-1	-10	-11	-10	2	-16	-14	-15	-13	-10	-8
3.88333	-10	-9	-10	-17	-16	-16	-10	-11	-10	-1	-10	-11	-10	2	-16	-14	-15	-13	-10	-8
3.89167	-10	-9	-10	-17	-16	-16	-10	-11	-10	-1	-10	-12	-10	2	-16	-14	-15	-13	-10	-9
3.9	-10	-9	-10	-17	-16	-16	-10	-11	-10	-1	-10	-12	-10	2	-16	-14	-15	-13	-10	-9
3.90833	-10	-9	-10	-17	-16	-16	-10	-11	-10	-1	-10	-12	-10	2	-16	-14	-15	-13	-10	-9
3.91667	-10	-9	-10	-17	-17	-16	-10	-11	-10	-1	-10	-12	-10	2	-16	-14	-15	-13	-10	-9
3.925	-9	-9	-10	-17	-17	-15	-10	-12	-10	-1	-10	-12	-10	2	-16	-14	-15	-13	-10	-9
3.93333	-9	-9	-9	-17	-17	-15	-10	-12	-10	-1	-10	-11	-10	1	-16	-14	-15	-13	-10	-9
3.94167	-9	-9	-9	-17	-17	-15	-10	-12	-10	-1	-11	-11	-10	2	-16	-14	-15	-13	-10	-9
3.95	-9	-9	-10	-17	-17	-15	-10	-12	-10	-1	-11	-11	-10	2	-16	-15	-15	-13	-10	-9
3.95833	-10	-10	-10	-17	-16	-15	-10	-12	-10	-1	-11	-11	-10	2	-16	-15	-15	-13	-10	-9
3.96667	-10	-10	-10	-17	-16	-15	-10	-12	-10	-1	-11	-11	-10	2	-16	-15	-15	-13	-10	-8
3.975	-10	-10	-10	-17	-16	-15	-10	-12	-10	-1	-11	-11	-11	2	-16	-15	-15	-13	-10	-8
3.98333	-10	-10	-10	-17	-16	-15	-10	-12	-11	-1	-11	-11	-11	2	-16	-15	-15	-13	-10	-8
3.99167	-10	-10	-10	-17	-16	-15	-10	-12	-11	-1	-10	-11	-11	2	-16	-15	-15	-12	-10	-8
4	-10	-9	-9	-17	-16	-15	-10	-12	-11	-1	-10	-11	-11	2	-16	-16	-15	-13	-10	-8
4.00833	-10	-9	-9	-18	-16	-15	-10	-12	-11	-1	-10	-11	-10	1	-17	-16	-16	-13	-11	-8
4.01667	-10	-9	-10	-18	-17	-15	-10	-12	-11	-1	-10	-12	-10	1	-17	-16	-16	-13	-11	-9
4.025	-10	-9	-10	-18	-17	-15	-10	-12	-11	-1	-10	-12	-10	1	-17	-16	-15	-13	-11	-9
4.03333	-10	-9	-10	-19	-16	-15	-10	-12	-11	-1	-10	-11	-10	1	-17	-15	-15	-13	-11	-9
4.04167	-10	-9	-10	-19	-16	-15	-10	-12	-11	-1	-10	-11	-10	1	-17	-15	-16	-13	-11	-9
4.05	-10	-9	-10	-19	-16	-15	-11	-12	-11	-1	-10	-11	-10	1	-17	-15	-16	-13	-11	-9
4.05833	-10	-9	-10	-19	-16	-15	-11	-12	-11	-1	-10	-11	-10	1	-18	-16	-15	-13	-11	-9
4.06667	-10	-9	-10	-18	-16	-15	-11	-12	-11	-1	-10	-11	-10	1	-17	-16	-15	-13	-12	-9
4.075	-10	-9	-10	-18	-16	-15	-11	-12	-11	-1	-10	-11	-10	1	-17	-16	-16	-13	-12	-9
4.08333	-10	-9	-10	-18	-16	-15	-10	-12	-11	-1	-10	-11	-10	1	-17	-16	-16	-13	-12	-9
4.09167	-10	-10	-10	-18	-16	-15	-10	-13	-11	-1	-10	-11	-10	1	-17	-16	-16	-13	-12	-9
4.1	-10	-10	-10	-18	-16	-15	-10	-13	-11	-1	-10	-11	-10	1	-17	-16	-15	-13	-12	-9
4.10833	-10	-10	-10	-18	-16	-15	-10	-13	-10	0	-10	-11	-10	1	-17	-16	-15	-13	-12	-9
4.11667	-10	-10	-10	-18	-16	-15	-10	-13	-10	0	-10	-11	-10	1	-17	-16	-15	-13	-12	-9
4.125	-10	-10	-10	-18	-16	-15	-10	-13	-10	0	-10	-11	-10	1	-17	-16	-15	-13	-12	-9
4.13333	-10	-10	-10	-18	-16	-15	-10	-13	-11	0	-11	-11	-10	2	-18	-16	-15	-13	-12	-9
4.14167	-10	-10	-11	-17	-16	-16	-11	-13	-11	0	-11	-10	-10	2	-18	-16	-16	-13	-12	-9
4.15	-10	-10	-11	-17	-17	-16	-11	-13	-11	0	-11	-10	-10	2	-17	-15	-16	-13	-12	-9
4.15833	-10	-10	-11	-18	-17	-16	-11	-12	-11	-1	-11	-10	-10	2	-17	-15	-16	-13	-12	-9
4.16667	-10	-10	-11	-18	-17	-16	-10	-12	-11	-1	-11	-10	-10	2	-17	-15	-16	-13	-12	-9
4.175	-10	-10	-11	-18	-17	-16	-10	-12	-12	-1	-10	-10	-10	2	-17	-15	-16	-13	-12	-9
4.18333	-10	-10	-11	-18	-17	-16	-10	-12	-12	-1	-11	-10	-10	2	-17	-15	-16	-12	-11	-9
4.19167	-10	-10	-11	-18	-17	-16	-10	-12	-12	-1	-11	-10	-10	1	-17	-15	-16	-12	-11	-9
4.2	-10	-10	-11	-18	-18	-16	-10	-12	-12	-1	-11	-11	-10	1	-17	-15	-16	-12	-11	-9
4.20833	-10	-10	-11	-18	-18	-16	-10	-12	-12	-1	-11	-11	-10	1	-17	-15	-16	-13	-11	-9
4.21667	-10	-10	-11	-18	-18	-16	-10	-12	-12	-1	-11	-11	-10	1	-17	-15	-16	-13	-11	-9
4.225	-10	-10	-11	-18	-18	-16	-10	-12	-13	-1	-11	-11	-10	2	-17	-16	-16	-13	-11	-9
4.23333	-10	-10	-11	-18	-18	-16	-10	-12	-12	-1	-11	-11	-10	1	-17	-16	-16	-13	-11	-9
4.24167	-10	-10	-11	-18	-18	-16	-10	-12	-12	-1	-11	-11	-10	1	-17	-15	-16	-13	-11	-9
4.25	-10	-10	-11	-18	-18	-16	-10	-12	-12	-2	-11	-11	-10	1	-18	-15	-16	-13	-11	-9
4.25833	-10	-10	-10	-18	-18	-16	-10	-12	-12	-2	-11	-11	-10	1	-18	-16	-16	-13	-11	-9
4.26667	-10	-10	-10	-18	-18	-16	-10	-12	-12	-1	-11	-12	-9	1	-18	-16	-16	-13	-11	-9
4.275	-10	-10	-10	-18	-18	-16	-10	-12	-12	-1	-11	-12	-9	1	-18	-16	-17	-13	-12	-9
4.28333	-10	-10	-10	-18	-18	-16	-10	-12	-12	-1	-11	-12	-10	1	-18	-16	-17	-13	-12	-9
4.29167	-10	-10	-10	-18	-17	-16	-10	-12	-12	-1	-11	-12	-10	1	-18	-16	-17	-13	-12	-10
4.3	-10	-10	-10	-18	-17	-17	-10	-12	-13	-1	-11	-12	-10	1	-17	-16	-18	-13	-12	-9
4.30833	-10	-10	-10	-18	-18	-17	-10	-12	-13	-1	-11	-12	-10	1	-17	-16	-18	-12	-12	-9
4.31667	-10	-10	-10	-18	-18	-17	-10	-13	-13	-1	-11	-12	-10	1	-17	-17	-17	-12	-12	-9
4.325	-10	-10	-10	-18	-18	-17	-11	-13	-12	-1	-11	-12	-11	1	-17	-17	-17	-12	-12	-9
4.33333	-11	-10	-10	-18	-17	-17	-11	-13	-12	-2	-11	-12	-11	1	-17	-17	-17	-12	-12	-9
4.34167	-11	-10	-10	-18	-17	-17	-11	-13	-12	-2	-11	-12	-11	1	-17	-17	-16	-12	-12	-9
4.35	-11	-10	-10	-18	-17	-17	-10	-13	-12	-2	-11	-12	-11	1	-17	-17	-16	-13	-11	-9
4.35833	-11	-10	-10	-18	-17	-17	-10	-13	-11	-2	-11	-12	-11	1	-17	-17	-16	-13	-11	-9
4.36667	-11	-10	-10	-19	-17	-17	-10	-13	-11	-2	-11	-12	-11	2	-17	-17	-16	-13	-11	-9
4.375	-11	-10	-10	-18	-17	-17	-10	-13	-11	-2	-11	-12	-10	1	-17	-17	-16	-13	-11	-9
4.38333	-11	-10	-10	-19	-17	-17	-10	-13	-11	-2	-11	-12	-10	1	-17	-17	-16	-13	-12	-9
4.39167	-11	-10	-10	-19	-17	-17	-11	-13	-11	-2	-11	-13	-10	1	-17	-17	-16	-13	-12	-9
4.4	-11	-10	-10	-19	-17	-17	-11	-13	-11	-2	-11	-13	-10	1	-17	-17	-16	-13	-12	-9
4.40833	-11	-10	-10	-19	-18	-16	-10	-12	-11	-2	-11	-13	-10	1	-17	-17	-16	-13	-12	-9
4.41667	-11	-10	-10	-18	-18	-17	-10	-12	-11	-2	-11	-13	-10	1	-17	-17	-17	-13	-12	-9
4.425	-11	-10	-10	-18	-18	-17	-10	-12	-11	-2	-11	-13	-11	1	-17	-17	-17	-13	-12	-10
4.43333	-11	-9	-10	-18	-18	-17	-10	-12	-11	-2	-11	-13	-11	1	-17	-17	-17	-13	-12	-9
4.44167	-11	-9	-10	-19	-18	-17	-11	-12	-11	-2	-11	-13	-11	1	-17	-17	-17	-13	-12	-9
4.45	-11	-10	-10	-19	-18	-17	-11	-12	-11	-2	-11	-13	-11	1	-17	-17	-17	-13	-11	-9
4.45833	-11	-10	-10	-19	-18	-17	-11	-12	-11	-2	-11	-13	-11	1	-17	-17	-17	-14	-12	-9
4.46667	-11	-10	-10	-19	-18	-17	-11	-12	-11	-2	-12	-12	-11	1	-17	-17	-17	-14	-12	-9
4.475	-11	-10	-11	-19	-18	-17	-11	-12	-11	-2	-12	-12	-10	0	-17	-17	-16	-14	-12	-9
4.48333	-11	-10	-11	-19	-18	-17	-11	-12	-11	-2	-12	-12	-10	0	-17	-17	-16	-14	-12	-9
4.49167	-11	-10	-11	-19	-18	-17	-11	-12	-11	-2	-12	-12	-10	1	-17	-17	-17	-14	-11	-10
4.5	-11	-10	-11	-19	-18	-18	-11	-12	-11	-1	-12	-12	-10	1	-17	-17	-17	-14	-11	-10
4.50833	-11	-10	-11	-19	-18	-18	-11	-12	-11	-2	-11	-12	-10	1	-18	-16	-16	-14	-11	-10
4.51667	-11	-10	-11	-19	-18	-18	-11	-12	-11	-2	-11	-12	-11	1	-18	-16	-16	-14	-11	-10
4.525	-11	-10	-11	-19	-18	-18	-11	-12	-11	-2	-11	-12	-10	1	-18	-16	-16	-14	-11	-10
4.53333	-10	-10	-11	-19	-18	-18	-11	-13	-11	-1	-11	-12	-10	1	-18	-16	-17	-14	-12	-10
4.54167	-10	-10	-11	-19	-18	-18	-11	-13	-11	-1	-11	-12	-10	1	-18	-16	-17	-14	-12	-10
4.55	-10	-10	-11	-19	-18	-18	-11	-13	-11	-1	-11	-12	-10	1	-18	-16	-17	-14	-12	-10
4.55833	-10	-10	-11	-19	-18	-18	-11	-13	-11	-1	-12	-12	-10	1	-18	-17	-17	-14	-12	-10
4.56667	-11	-10	-11	-19	-18	-18	-11	-13	-11	-1	-12	-12	-10	1	-18	-17	-17	-14	-12	-10
4.575	-11	-10	-11	-19	-18	-17	-11	-13	-11	-1	-12	-12	-10	1	-18	-17	-17	-14	-12	-10
4.58333	-11	-10	-11	-19	-18	-17	-11	-13	-11	-1	-12	-12	-10	0	-18	-17	-17	-14	-12	-10
4.59167	-11	-10	-11	-20	-18	-17	-11	-13	-11	-1	-12	-12	-11	0	-18	-17	-17	-13	-12	-10
4.6	-11	-10	-11	-20	-18	-18	-11	-13	-11	-1	-12	-12	-11	1	-18	-17	-17	-13	-13	-10
4.60833	-11	-10	-11	-20	-18	-17	-11	-13	-11	-1	-12	-12	-11	1	-18	-18	-17	-13	-13	-9
4.61667	-11	-10	-11	-20	-18	-17	-11	-13	-11	-1	-12	-12	-11	1	-18	-18	-17	-13	-12	-9
4.625	-11	-10	-11	-20	-18	-17	-11	-13	-11	-1	-12	-12	-11	1	-18	-18	-17	-13	-12	-9
4.63333	-11	-10	-11	-20	-18	-17	-11	-13	-11	-1	-12	-13	-11	1	-18	-17	-17	-13	-12	-9
4.64167	-11	-10	-11	-20	-17	-17	-11	-13	-11	-1	-12	-13	-11	1	-18	-17	-17	-13	-12	-9
4.65	-11	-10	-11	-20	-17	-17	-12	-13	-11	-1	-12	-12	-11	2	-18	-18	-17	-13	-12	-9
4.65833	-10	-10	-11	-20	-17	-17	-12	-13	-11	-1	-12	-12	-11	2	-18	-18	-17	-13	-12	-9
4.66667	-10	-10	-11	-20	-17	-17	-12	-13	-11	-1	-12	-12	-11	2	-18	-18	-17	-13	-11	-9
4.675	-10	-10	-11	-20	-18	-18	-12	-13	-11	-1	-12	-12	-12	2	-18	-18	-17	-14	-12	-10
4.68333	-10	-10	-11	-20	-18	-18	-12	-13	-12	-1	-12	-12	-12	1	-19	-18	-17	-14	-12	-10
4.69167	-10	-10	-11	-20	-18	-18	-12	-13	-12	-1	-12	-12	-11	1	-19	-18	-17	-14	-12	-10
4.7	-10	-11	-11	-20	-18	-17	-12	-13	-12	-1	-12	-12	-11	1	-19	-18	-17	-14	-12	-10
4.70833	-10	-11	-11	-20	-18	-17	-12	-13	-12	-1	-12	-12	-11	1	-18	-17	-17	-14	-12	-10
4.71667	-10	-11	-11	-20	-18	-17	-12	-13	-12	-1	-12	-13	-11	2	-18	-17	-17	-14	-12	-10
4.725	-11	-11	-11	-20	-18	-18	-12	-13	-12	-2	-12	-13	-11	1	-18	-18	-17	-14	-12	-10
4.73333	-11	-11	-12	-21	-18	-18	-12	-13	-12	-2	-12	-12	-11	1	-18	-18	-17	-14	-12	-10
4.74167	-11	-11	-12	-21	-18	-17	-12	-13	-12	-2	-12	-12	-11	1	-18	-18	-17	-14	-12	-10
4.75	-11	-11	-12	-21	-18	-17	-12	-13	-12	-2	-12	-12	-11	1	-18	-18	-18	-14	-12	-10
4.75833	-11	-11	-12	-20	-18	-17	-12	-13	-12	-2	-12	-12	-11	1	-18	-18	-18	-14	-12	-10
4.76667	-11	-11	-12	-20	-18	-17	-11	-13	-11	-2	-12	-12	-11	1	-19	-18	-18	-14	-13	-10
4.775	-11	-11	-11	-20	-18	-17	-11	-13	-11	-2	-12	-12	-11	1	-19	-18	-18	-14	-13	-10
4.78333	-10	-11	-11	-20	-18	-17	-11	-13	-11	-2	-12	-12	-11	1	-19	-18	-18	-14	-13	-10
4.79167	-10	-11	-11	-20	-18	-17	-11	-14	-11	-2	-12	-12	-11	1	-18	-18	-18	-14	-13	-10
4.8	-10	-11	-11	-20	-18	-17	-11	-14	-11	-2	-12	-12	-11	1	-18	-18	-18	-15	-13	-10
4.80833	-10	-11	-11	-20	-18	-17	-11	-14	-11	-2	-12	-12	-11	2	-18	-18	-17	-15	-13	-10
4.81667	-10	-11	-11	-21	-18	-17	-11	-14	-11	-2	-11	-13	-11	2	-18	-18	-17	-15	-13	-10
4.825	-11	-11	-11	-21	-18	-17	-11	-14	-11	-2	-11	-13	-11	2	-18	-18	-17	-15	-13	-10
4.83333	-11	-11	-11	-21	-18	-17	-11	-14	-11	-2	-11	-13	-11	2	-19	-18	-17	-15	-13	-11
4.84167	-11	-11	-11	-21	-18	-17	-11	-14	-11	-2	-11	-13	-11	2	-19	-18	-18	-15	-13	-11
4.85	-11	-11	-11	-21	-18	-17	-11	-14	-11	-1	-11	-13	-11	2	-19	-18	-18	-15	-13	-11
4.85833	-11	-11	-12	-21	-18	-17	-11	-14	-12	-1	-11	-13	-12	2	-19	-19	-18	-15	-13	-11
4.86667	-11	-10	-12	-21	-18	-17	-11	-14	-12	-1	-11	-13	-12	1	-19	-19	-18	-15	-13	-11
4.875	-11	-10	-12	-21	-18	-17	-11	-14	-11	-1	-11	-13	-12	1	-19	-19	-18	-15	-12	-11
4.88333	-11	-10	-12	-21	-18	-17	-11	-13	-11	-1	-12	-13	-12	1	-19	-19	-18	-15	-12	-11
4.89167	-11	-10	-12	-21	-18	-17	-11	-13	-11	-1	-12	-13	-12	1	-19	-19	-18	-15	-12	-11
4.9	-11	-10	-12	-21	-18	-17	-11	-13	-11	-1	-12	-13	-12	1	-19	-19	-18	-15	-12	-11
4.90833	-11	-10	-11	-21	-18	-17	-11	-14	-12	-1	-11	-12	-12	1	-20	-19	-18	-15	-12	-11
4.91667	-11	-10	-11	-21	-18	-17	-10	-14	-12	-2	-11	-12	-12	1	-20	-19	-18	-15	-12	-11
4.925	-11	-10	-11	-21	-18	-17	-11	-14	-12	-2	-12	-12	-12	1	-20	-19	-18	-15	-13	-10
4.93333	-11	-10	-12	-21	-18	-18	-11	-14	-12	-2	-12	-12	-12	1	-20	-19	-18	-15	-13	-10
4.94167	-11	-11	-12	-21	-18	-17	-11	-14	-12	-2	-12	-12	-12	1	-20	-19	-18	-14	-13	-10
4.95	-11	-11	-12	-21	-18	-17	-11	-14	-12	-2	-12	-12	-12	1	-20	-19	-18	-14	-13	-10
4.95833	-11	-11	-12	-21	-19	-17	-11	-14	-12	-2	-12	-12	-11	1	-20	-19	-18	-14	-13	-11
4.96667	-12	-11	-12	-21	-19	-17	-11	-14	-12	-2	-12	-12	-12	1	-20	-19	-18	-14	-13	-11
4.975	-12	-11	-12	-21	-19	-17	-11	-14	-12	-2	-12	-12	-12	1	-20	-19	-18	-14	-13	-11
4.98333	-12	-11	-12	-21	-19	-17	-11	-14	-12	-2	-12	-13	-12	1	-20	-19	-18	-14	-13	-11
4.99167	-12	-11	-12	-21	-19	-17	-11	-14	-12	-3	-12	-13	-12	1	-19	-19	-18	-14	-13	-11
5	-12	-11	-12	-21	-19	-17	-11	-14	-12	-3	-12	-12	-12	0	-19	-19	-18	-14	-13	-11
5.00833	-12	-11	-12	-21	-19	-18	-11	-14	-13	-3	-12	-12	-11	0	-19	-19	-18	-14	-13	-11
5.01667	-12	-11	-12	-21	-19	-18	-12	-14	-13	-2	-13	-12	-11	0	-19	-19	-18	-14	-13	-11
5.025	-12	-11	-12	-21	-19	-18	-12	-13	-13	-2	-13	-12	-11	1	-19	-19	-18	-14	-13	-11
5.03333	-12	-11	-12	-21	-19	-18	-12	-13	-13	-2	-13	-12	-11	1	-19	-19	-18	-14	-13	-11
5.04167	-12	-11	-13	-21	-19	-18	-12	-13	-13	-2	-13	-12	-11	1	-19	-19	-18	-13	-13	-11
5.05	-12	-11	-13	-21	-19	-18	-12	-13	-13	-2	-13	-12	-12	1	-20	-20	-18	-14	-13	-11
5.05833	-12	-11	-12	-21	-19	-18	-12	-13	-13	-2	-13	-12	-12	1	-20	-20	-18	-14	-13	-11
5.06667	-12	-11	-12	-21	-19	-18	-12	-13	-12	-2	-13	-12	-12	1	-20	-20	-18	-14	-13	-11
5.075	-12	-11	-12	-21	-19	-18	-12	-13	-12	-2	-13	-12	-12	1	-20	-20	-18	-14	-13	-11
5.08333	-12	-11	-12	-21	-19	-19	-12	-13	-12	-1	-13	-12	-12	1	-20	-20	-18	-14	-13	-11
5.09167	-12	-11	-12	-21	-19	-19	-12	-13	-12	-2	-12	-12	-13	1	-20	-20	-18	-14	-13	-11
5.1	-12	-11	-12	-21	-19	-19	-12	-13	-13	-2	-12	-13	-13	1	-20	-20	-18	-14	-13	-11
5.10833	-12	-11	-12	-21	-19	-18	-12	-14	-13	-2	-12	-13	-13	1	-20	-20	-18	-14	-13	-11
5.11667	-12	-11	-12	-21	-19	-18	-11	-14	-13	-2	-12	-13	-13	1	-20	-20	-19	-14	-13	-11
5.125	-12	-11	-12	-21	-19	-18	-11	-14	-13	-1	-12	-13	-13	1	-20	-20	-19	-14	-13	-11
5.13333	-12	-11	-12	-21	-19	-18	-11	-14	-13	-1	-12	-13	-13	1	-20	-19	-19	-15	-13	-11
5.14167	-12	-11	-12	-21	-19	-18	-11	-13	-13	-2	-12	-13	-12	1	-20	-19	-19	-15	-13	-11
5.15	-12	-12	-12	-21	-19	-18	-11	-13	-13	-2	-12	-13	-12	1	-20	-19	-19	-15	-13	-11
5.15833	-12	-12	-12	-21	-19	-18	-12	-14	-13	-2	-12	-13	-12	1	-20	-19	-19	-15	-13	-11
5.16667	-12	-12	-12	-21	-19	-18	-12	-13	-13	-2	-12	-12	-12	1	-20	-19	-19	-15	-13	-11
5.175	-12	-12	-12	-21	-19	-19	-12	-13	-14	-2	-13	-12	-12	1	-20	-19	-19	-15	-13	-11
5.18333	-12	-12	-13	-21	-19	-19	-12	-13	-14	-1	-13	-12	-12	1	-20	-19	-19	-15	-13	-11
5.19167	-12	-12	-13	-21	-19	-19	-12	-13	-13	-1	-13	-12	-12	1	-20	-19	-19	-15	-13	-11
5.2	-12	-12	-13	-22	-19	-19	-12	-13	-13	-1	-13	-12	-12	1	-20	-19	-19	-15	-13	-11
5.20833	-12	-12	-12	-22	-19	-18	-13	-14	-13	-1	-13	-12	-12	1	-20	-19	-19	-15	-13	-11
5.21667	-12	-12	-12	-22	-19	-19	-13	-14	-13	-1	-13	-12	-12	1	-20	-19	-19	-15	-13	-11
5.225	-12	-12	-12	-22	-19	-19	-13	-14	-13	-2	-13	-12	-13	1	-20	-19	-20	-15	-13	-11
5.23333	-12	-12	-12	-22	-20	-19	-13	-14	-13	-2	-13	-12	-13	1	-20	-19	-20	-15	-13	-11
5.24167	-12	-12	-12	-21	-20	-19	-13	-13	-13	-2	-12	-12	-13	1	-20	-19	-20	-15	-13	-11
5.25	-12	-12	-12	-21	-20	-19	-13	-13	-13	-2	-12	-12	-13	1	-20	-19	-20	-15	-13	-11
5.25833	-12	-12	-12	-21	-20	-19	-13	-13	-12	-2	-12	-12	-12	1	-20	-19	-20	-15	-13	-11
5.26667	-12	-12	-12	-21	-20	-18	-13	-14	-12	-2	-12	-12	-12	1	-20	-19	-20	-15	-13	-11
5.275	-12	-12	-12	-21	-20	-19	-13	-14	-12	-2	-12	-12	-12	1	-20	-19	-19	-15	-13	-11
5.28333	-12	-12	-13	-21	-20	-19	-13	-14	-12	-2	-12	-13	-12	1	-21	-20	-19	-15	-13	-11
5.29167	-13	-12	-13	-21	-20	-19	-12	-14	-13	-2	-12	-13	-12	1	-21	-20	-20	-16	-12	-11
5.3	-13	-12	-13	-21	-20	-20	-12	-14	-13	-1	-12	-13	-12	1	-21	-20	-20	-16	-12	-11
5.30833	-13	-12	-13	-21	-20	-20	-12	-14	-13	-1	-13	-13	-12	0	-21	-20	-20	-16	-12	-11
5.31667	-13	-12	-13	-22	-20	-20	-12	-14	-13	-1	-13	-13	-13	0	-21	-20	-20	-16	-12	-11
5.325	-12	-12	-13	-22	-20	-20	-12	-14	-13	-1	-13	-13	-13	0	-21	-20	-19	-16	-13	-11
5.33333	-12	-12	-13	-22	-20	-20	-12	-14	-13	-1	-13	-13	-13	0	-20	-19	-19	-16	-13	-11
5.34167	-12	-12	-13	-22	-20	-20	-12	-14	-13	-1	-13	-13	-12	0	-20	-19	-19	-16	-13	-11
5.35	-12	-12	-13	-22	-20	-20	-12	-14	-13	-1	-13	-13	-12	1	-20	-19	-19	-16	-13	-11
5.35833	-12	-12	-13	-22	-20	-20	-12	-14	-13	-1	-13	-13	-12	1	-20	-19	-19	-15	-14	-11
5.36667	-12	-12	-13	-22	-20	-20	-12	-14	-13	-1	-13	-13	-12	1	-21	-19	-19	-16	-14	-11
5.375	-12	-12	-13	-22	-20	-20	-12	-14	-12	-1	-13	-12	-12	0	-21	-19	-19	-16	-13	-11
5.38333	-12	-12	-13	-22	-20	-20	-12	-14	-12	-1	-13	-12	-12	0	-21	-19	-19	-15	-13	-11
5.39167	-12	-12	-13	-21	-20	-20	-12	-14	-12	-1	-13	-12	-12	0	-21	-20	-19	-15	-13	-11
5.4	-13	-12	-13	-21	-20	-20	-13	-14	-13	-1	-12	-12	-12	0	-22	-20	-19	-15	-13	-11
5.40833	-13	-12	-13	-22	-20	-20	-13	-14	-12	-1	-12	-12	-12	0	-22	-20	-19	-15	-14	-11
5.41667	-13	-12	-13	-22	-20	-20	-13	-14	-12	-1	-12	-12	-12	0	-22	-20	-19	-15	-14	-11
5.425	-13	-12	-13	-22	-20	-19	-13	-14	-12	-1	-12	-12	-13	0	-21	-20	-19	-15	-14	-11
5.43333	-13	-12	-13	-22	-20	-19	-12	-14	-13	-1	-12	-12	-13	1	-21	-20	-19	-16	-14	-11
5.44167	-13	-12	-13	-22	-20	-19	-12	-14	-12	-1	-12	-13	-13	1	-21	-20	-19	-16	-14	-11
5.45	-13	-12	-12	-21	-20	-19	-13	-14	-12	-1	-12	-13	-13	1	-21	-20	-19	-15	-14	-11
5.45833	-13	-12	-12	-21	-21	-19	-13	-14	-13	-1	-13	-13	-13	1	-21	-20	-19	-15	-14	-11
5.46667	-13	-12	-12	-21	-21	-19	-13	-15	-13	-1	-13	-13	-13	0	-21	-20	-19	-15	-14	-11
5.475	-13	-12	-12	-21	-21	-19	-13	-15	-13	-1	-13	-13	-13	0	-21	-20	-19	-16	-13	-11
5.48333	-13	-12	-13	-21	-21	-19	-13	-15	-13	-1	-13	-13	-13	0	-21	-20	-19	-16	-13	-11
5.49167	-13	-12	-13	-21	-21	-19	-13	-14	-13	-1	-13	-13	-13	0	-21	-20	-19	-16	-14	-11
5.5	-13	-12	-13	-21	-21	-20	-13	-14	-13	-1	-13	-13	-13	0	-21	-20	-19	-16	-14	-11
5.50833	-13	-12	-13	-21	-21	-19	-14	-14	-13	-1	-13	-13	-13	0	-21	-20	-19	-16	-14	-11
5.51667	-13	-12	-12	-21	-21	-19	-14	-14	-13	-1	-13	-13	-13	0	-21	-20	-19	-16	-14	-11
5.525	-13	-12	-12	-21	-21	-19	-14	-14	-13	-1	-13	-13	-13	0	-22	-20	-19	-16	-14	-11
5.53333	-13	-12	-12	-21	-21	-19	-14	-14	-14	-1	-13	-13	-13	0	-22	-20	-19	-16	-14	-11
[truncated: 6,536 more rows]
